# Supplementary material for: lncRNA ADAMTS9-AS2/let-7a-5p axis regulates metabolic reprogramming by targeting HK2 in oral submucous fibrosis-associated oral squamous cell carcinoma
Source: Genes Dis. 2025 May 5;12(6):101670. doi: 10.1016/j.gendis.2025.101670 (PMC12359156; doi:10.1016/j.gendis.2025.101670)
Supplement: Multimedia component 3 [file mmc3.xlsx]

## Sheet: A9-AS2-exos_vs_Vec-exos
ID	adduct	Name	VIP	Fold change	p-value	m/z	rt(s)	HMDB	KEGG	SuperClass	Class	SubClass	NC1	OE5	NC4	NC5	OE4	OE6	NC3	OE2	OE3	NC2	NC6	OE1	QC-1	QC-2	QC-3
M377T211	[M+H]+	Riboflavin	1.21927	3.47938	0.000289252	377.142	211.247	HMDB0000244	C00255	Organoheterocyclic compounds	Pteridines and derivatives	Alloxazines and isoalloxazines	556.473	15641.5	5295.63	5991	10380.2	15527	1384.16	12034.2	15353.4	1804.16	7219.98	8484.9	725.639	717.574	717.577
M275T403	[M+H]+	Famotidine acid methyl ester	1.01647	1.74555	0.00122147	275.051	402.949			Organoheterocyclic compounds	Azoles	Thiazoles	8970.3	15220.1	6983.61	10734.8	19835.2	12081.7	7569.34	11690.9	14629.5	8077.48	6962.18	12594	10849.7	10849.6	10884.3
M811T158	[M+Na]+	1-octadecanoyl-2-octadecenoyl-sn-glycero-3-phosphocholine	1.42403	1.12199	0.00156888	810.592	157.829			Lipids and lipid-like molecules	Glycerophospholipids	Glycerophosphocholines	87770.3	96335.8	80376.9	88633.9	90029.5	102217	86226.6	102763	92808	84870.7	87468.1	94060.5	84389.9	82358.6	84361.3
M279T33	[M+H]+	Dibutyl phthalate	5.77867	1.26313	0.00175137	279.158	32.825	HMDB0033244	C14214	Benzenoids	Benzene and substituted derivatives	Benzoic acids and derivatives	703062	915482	700247	721373	1.02956e+06	739532	655637	891955	817221	763607	651990	906251	718897	713724	716275
M149T33	[M+H-2H2O]+	3,4-dihydroxymandelic acid	7.57747	1.27878	0.0021206	149.023	32.825	HMDB0001866	C05580	Benzenoids	Phenols	Benzenediols	1.19357e+06	1.52684e+06	1.16893e+06	1.16104e+06	1.76137e+06	1.23539e+06	1.07734e+06	1.4803e+06	1.33008e+06	1.21712e+06	1.06611e+06	1.46928e+06	1.21203e+06	1.19919e+06	1.20099e+06
M785T40_1	[M+H]+	Arachidonoylthiophosphorylcholine	8.32574	1.29499	0.00279475	784.581	39.682			Organic nitrogen compounds	Organonitrogen compounds	Quaternary ammonium salts	1.00828e+06	1.49615e+06	1.38086e+06	1.31293e+06	1.63757e+06	1.91735e+06	1.11137e+06	1.54254e+06	1.74102e+06	1.39844e+06	1.44407e+06	1.57974e+06	1.31687e+06	1.30789e+06	1.30795e+06
M391T33_3	[M+H]+	Dioctyl phthalate	15.9171	1.44972	0.00301946	391.284	32.955		C14227	Benzenoids	Benzene and substituted derivatives	Benzoic acids and derivatives	2.90595e+06	5.16016e+06	3.00987e+06	3.78572e+06	6.03317e+06	3.93987e+06	3.37286e+06	4.68988e+06	3.98787e+06	3.89876e+06	2.66603e+06	4.66029e+06	3.9543e+06	3.95379e+06	4.01832e+06
M704T182_1	[M+H]+	Palmitoyl sphingomyelin	10.2351	0.885581	0.00320508	703.573	181.567	HMDB0061712		Lipids and lipid-like molecules	Sphingolipids	Phosphosphingolipids	1.18416e+07	1.06669e+07	1.16395e+07	1.2428e+07	1.05453e+07	1.07827e+07	1.19237e+07	9.20423e+06	1.13092e+07	1.24067e+07	1.10798e+07	1.06507e+07	1.24414e+07	1.23655e+07	1.23649e+07
M306T321	[M+H]+	Cytidine 2',3'-cyclic phosphate	1.38871	3.88955	0.00333184	306.047	321.189	HMDB0011691	C02354	Nucleosides, nucleotides, and analogues	Pyrimidine nucleotides	Cyclic pyrimidine nucleotides	3861.24	25047	3941.3	2542.27	22105.4	12396.3	6427.91	21873	4608.75	4009.48	4761.52	13323.2	10810.5	10811.9	10462.4
M167T33	[M+H]+	1,2-benzenedicarboxylic acid	3.45013	1.38255	0.00368631	167.033	32.8615	HMDB0002107	C01606	Benzenoids	Benzene and substituted derivatives	Benzoic acids and derivatives	184247	271211	162004	197680	306273	203012	184050	243107	218408	214580	143648	259731	196935	196911	207227
M338T35_2	[M+H]+	Erucamide	13.8407	0.564663	0.00382413	338.341	34.642			Lipids and lipid-like molecules	Fatty Acyls	Fatty amides	3.55312e+06	1.65049e+06	3.35917e+06	4.83781e+06	2.44456e+06	2.01204e+06	2.32599e+06	1.63744e+06	3.04349e+06	3.69311e+06	3.71712e+06	1.34454e+06	2.03912e+06	2.03912e+06	2.13696e+06
M277T448	[M+H]+	L-saccharopine	1.49721	1.61616	0.00448903	277.137	448.493	HMDB0062698	C00449	Organic acids and derivatives	Carboxylic acids and derivatives	Amino acids, peptides, and analogues	19056.7	40599.1	25818.4	25012.8	33448.6	35422.2	20455.5	35276	57922.8	29587.3	27013.2	34816.1	29265.1	29265.9	29611.7
M149T67	[M+H-H2O]+	4-ethoxybenzoic acid	1.08934	6.35381	0.00500699	149.072	66.989			Benzenoids	Benzene and substituted derivatives	Benzoic acids and derivatives	371.965	16478.4	2347.13	1557.43	8096.41	13346.5	888.237	5829.1	13577.1	2410.43	1701.5	1614.78	4361.4	4580.19	3944.23
M126T292_2	[M+H]+	Taurine	3.2203	1.45248	0.0055447	126.021	291.792	HMDB0000251	C00245	Organic acids and derivatives	Organic sulfonic acids and derivatives	Organosulfonic acids and derivatives	127125	190827	138532	127256	225141	162621	146870	174763	276076	155336	137341	179705	164537	164537	163956
M833T142_1	(M-H+2Na)+	1-Stearoyl-2-oleoyl-sn-glycerol 3-phosphocholine (SOPC)	3.91943	1.12498	0.00637765	832.582	141.748	HMDB0000564/HMDB0007878/HMDB0007879/HMDB0007880/HMDB0007882/HMDB0007884/HMDB0007886/HMDB0007887/HMDB0007897/HMDB0007898/HMDB0007911/HMDB0007912/HMDB0007913/HMDB0007914/HMDB0007936/HMDB0007937/HMDB0007938/HMDB0007939/HMDB0007940/HMDB0007958/HMDB0007959/HMDB0007960/HMDB0007961/HMDB0007964/HMDB0007966/HMDB0007967/HMDB0007981/HMDB0007982/HMDB0007983/HMDB0007984/HMDB0007985/HMDB0008002/HMDB0008003/HMD…	C00157	Lipids and lipid-like molecules	Glycerophospholipids	Glycerophosphocholines	552177	709104	680927	656622	661160	714542	603266	702061	746293	645565	660796	741029	660293	654348	654357
M733T151	[M+H]+	1-oleoyl-2-myristoyl-sn-glycero-3-phosphocholine	16.0358	0.837574	0.00849861	732.553	150.916	HMDB0008097		Lipids and lipid-like molecules	Glycerophospholipids	Glycerophosphocholines	1.50847e+07	1.27595e+07	1.55294e+07	1.51057e+07	1.23208e+07	1.29273e+07	1.46021e+07	1.33146e+07	1.45004e+07	1.50497e+07	1.93492e+07	1.35131e+07	1.42024e+07	1.40916e+07	1.42046e+07
M819T39	[M+H]+	1-(1z-octadecenyl)-2-(4z,7z,10z,13z,16z,19z-docosahexaenoyl)-sn-glycero-3-phosphocholine	2.43535	1.32007	0.00884195	818.599	39.102	HMDB0011262		Lipids and lipid-like molecules	Glycerophospholipids	Glycerophosphocholines	76308.8	120697	106062	94293.7	140196	156898	86370.5	126860	135391	127141	129173	137544	108852	108849	115916
M510T35	[M+H]+	N-(1,3-dihydroxyoctadec-4-en-2-yl)tetradecanamide	1.23764	0.804762	0.00914818	510.485	35.281			Lipids and lipid-like molecules	Sphingolipids	Ceramides	81727.6	46531.8	69554.7	65847.1	61996.2	58001.1	67081.3	49051.8	68679.7	64549.1	70828.3	53408	54284	53132.5	53090.2
M191T230	[M+H]+	N-(2-acetamido)iminodiacetic acid	1.18442	0.269939	0.009446	191.047	229.913			Organic acids and derivatives	Carboxylic acids and derivatives	Amino acids, peptides, and analogues	26616.5	4725.48	10224.5	10821	3127.13	2779.57	12613.7	2835.71	6109.07	11249.1	6178.24	1398.11	8904.64	8710.74	8710.47
M508T198	[M+H]+	1-(1z-octadecenyl)-sn-glycero-3-phosphocholine	2.9228	1.77164	0.0096937	508.371	198.455	HMDB0013122		Lipids and lipid-like molecules	Glycerophospholipids	Glycerophosphocholines	77514.2	120380	69513.8	76669.9	155462	108813	84691.1	113454	132264	105848	72379.1	231739	93849.1	92118.6	92118.6
M1031T444	[2M+Na]+	Erlose	1.41166	0.463457	0.0122182	1031.32	444.362			Organic oxygen compounds	Organooxygen compounds	Carbohydrates and carbohydrate conjugates	50655.3	29615.2	26545.3	35132	5764.32	30029.8	26850	11736	16491.5	34045.4	32734.5	1818.01	24604.2	24791	24606.2
M288T106	[M+H]+	4-thiazolidinecarboxylic acid, 2-undecyl-, (4r)-	6.05699	0.309962	0.0139267	288.198	106.368			Organic acids and derivatives	Carboxylic acids and derivatives	Amino acids, peptides, and analogues	231698	30390.6	441903	329753	88662.1	43541.7	696863	50717.4	448935	522981	274827	112046	196210	196371	183341
M550T191_2	[M+H]+	1-o-hexadecyl-2-o-(2e-butenoyl)-sn-glyceryl-3-phosphocholine	1.87865	1.11289	0.0168503	550.384	190.928			Lipids and lipid-like molecules	Glycerophospholipids	Glycerophosphocholines	195955	216155	183672	204257	190367	208959	194503	236859	223381	177364	197821	208076	203806	202212	203805
M480T199	[M+H]+	1-oleoyl-sn-glycero-3-phosphoethanolamine	2.5873	0.83113	0.0237653	480.307	199.061	HMDB0011506		Lipids and lipid-like molecules	Glycerophospholipids	Glycerophosphoethanolamines	403702	277629	312688	335249	298719	302133	448593	282327	356110	354125	356914	320937	330485	323330	330391
M505T444	(M+H)+	Raffinose	1.4037	0.602423	0.0256895	505.174	443.593	HMDB0003213	C00492	Organic oxygen compounds	Organooxygen compounds	Carbohydrates and carbohydrate conjugates	69014.5	52184.5	43688.4	51623.3	16048	48217.7	44155.3	28024.5	36438.6	54653.5	52216.7	9061.73	40663.4	40464.6	40465.2
M325T444	(M+H-H2O)+	D-Maltose	1.49351	0.61663	0.0260465	325.112	444.206	HMDB0000163	C00208	Organic oxygen compounds	Organooxygen compounds	Carbohydrates and carbohydrate conjugates	78736.5	65079.2	53723.4	62769.7	19837.1	59699.3	56957.6	34719.3	43341.8	66340.6	62430.1	12233.4	48960	48959.3	49617
M522T444	[M+NH4]+	Melezitose	3.52134	0.585529	0.0278875	522.201	444.132	HMDB0011730	C08243	Organic oxygen compounds	Organooxygen compounds	Carbohydrates and carbohydrate conjugates	430351	327685	270380	325038	90702	303419	267546	162331	208217	336570	311439	44348.3	254434	255956	254488
M684T487	(M+NH4)+	Stachyose	2.282	0.639723	0.0310567	684.253	486.726	HMDB0003553	C01613	Organic oxygen compounds	Organooxygen compounds	Carbohydrates and carbohydrate conjugates	184581	175911	148741	167883	52996.1	148594	145573	102676	114475	164556	164677	29725.5	132068	132051	132867
M84T396	(M+H-H2O)+	1-Aminocyclopropanecarboxylic acid	2.4502	1.3007	0.0313676	84.0439	396.235	HMDB0036458	C01234	Organic acids and derivatives	Carboxylic acids and derivatives	"Amino acids, peptides, and analogues"	96061.7	189859	172949	181031	172917	172362	120234	216648	234440	160204	152538	162319	164223	164228	166595
M679T154	[M+H]+	1-palmitoyl-2-lauroyl-sn-glycero-3-phosphorylcholine	2.7866	0.847722	0.0315724	678.504	154.313			Lipids and lipid-like molecules	Glycerophospholipids	Glycerophosphocholines	819884	576791	627286	613835	542548	637643	782314	573904	567526	601429	628942	554945	628689	616470	628705
M124T328	(M+H)+	Nicotinate	6.23899	2.35563	0.0318936	124.039	328.19	HMDB0001488	C00253	Organoheterocyclic compounds	Pyridines and derivatives	Pyridinecarboxylic acids and derivatives	87530.1	614671	253881	202942	241865	815217	114254	551475	330841	249717	250408	175481	342621	342623	340266
M578T81	[M+H-H2O]+	1-palmitoyl-2-oleoyl-sn-glycerol	4.00418	1.28086	0.0324563	577.516	81.022	HMDB0007102		Lipids and lipid-like molecules	Glycerolipids	Diradylglycerols	329099	574639	458427	500508	542820	427322	345005	674656	631019	485760	555317	574712	596664	588543	588545
M403T35_2	[M+H]+	22beta-Hydroxycholesterol	3.05613	1.30974	0.0345296	403.351	34.6775	HMDB0004035	C05502	Lipids and lipid-like molecules	Steroids and steroid derivatives	Bile acids, alcohols and derivatives	205298	228781	254791	233610	377454	253873	189388	220319	341856	211767	210263	287075	184491	195875	195833
M487T235	[2M+H]+	Cytidine	2.64675	0.372793	0.0351314	487.177	234.992	HMDB0000089	C00475	"Nucleosides, nucleotides, and analogues"	Pyrimidine nucleosides		45738.5	70711.3	135963	20600.1	9581.31	65588.6	157973	38852.5	38019.4	157970	96368.5	6370.37	63439.3	63475.3	63475.3
M136T161_2	[M+H]+	Adenine	18.2174	1.24076	0.0355663	136.062	160.51	HMDB0000034	C00147	Organoheterocyclic compounds	Imidazopyrimidines	Purines and purine derivatives	6.7574e+06	1.12511e+07	9.42317e+06	8.03325e+06	1.00635e+07	1.1425e+07	7.99343e+06	1.07687e+07	1.21579e+07	1.04545e+07	8.29786e+06	7.5623e+06	9.95303e+06	9.87525e+06	9.87542e+06
M204T305	[M+H]+	Acetylcarnitine	5.15762	1.30442	0.0359253	204.123	304.621		C02571	Lipids and lipid-like molecules	Fatty Acyls	Fatty acid esters	613493	641026	407002	409930	663496	628813	708882	570277	770775	428535	391765	586175	580122	580132	578579
M288T81	[M+H]+	Lycorine	1.02193	2.87775	0.0361332	288.121	80.74		C08532	Alkaloids and derivatives	Amaryllidaceae alkaloids	Lycorine-type amaryllidaceae alkaloids	2075.11	2199.04	3676.8	2587.77	18356	16788.2	5056.24	12775.6	17216.4	8394.12	2596.5	2843.21	7654.56	8255.99	8257.24
M112T235_2	[M+H]+	Cytosine	2.36045	0.596632	0.0384171	112.05	235.162	HMDB0000630	C00380	Organoheterocyclic compounds	Diazines	Pyrimidines and pyrimidine derivatives	97128.9	119039	169536	65365.3	46782.4	108151	178161	89339.8	87087.9	173604	136163	38813.2	115149	114383	114755
M520T195	[M+H]+	Lpc 18:2	3.58459	1.37412	0.0396953	520.337	195.228			Lipids and lipid-like molecules	Glycerophospholipids	Glycerophosphocholines	254632	271923	242302	329128	293801	414709	222720	324739	530533	286793	252981	347161	304846	289739	289824
M401T35_2	[M+H]+	7.alpha.-hydroxy-4-cholesten-3-one	10.9908	1.31085	0.0514401	401.34	35.271	HMDB0001993	C05455	Lipids and lipid-like molecules	Steroids and steroid derivatives	Cholestane steroids	2.90734e+06	3.37499e+06	3.5715e+06	3.09146e+06	5.39546e+06	3.52658e+06	2.64905e+06	2.85929e+06	4.38425e+06	2.48028e+06	2.74037e+06	3.32067e+06	2.59176e+06	2.57697e+06	2.60762e+06
M261T474	[M+H]+	Glucose-1-phosphate	1.21409	0.648174	0.0519559	261.036	474.017	HMDB0001586	C00103	Organic oxygen compounds	Organooxygen compounds	Carbohydrates and carbohydrate conjugates	47015.3	40787.4	51623.7	57436	40859.5	49643	48602.7	4510.25	48938.2	48723.1	50636.6	12330.8	52307.6	52713.3	54589.3
M160T384_2	[M+H]+	5-aminovaleric acid betaine	2.15423	1.27231	0.0526438	160.132	383.643			Lipids and lipid-like molecules	Fatty Acyls	Fatty acids and conjugates	105180	129139	86700.1	78806.9	134997	107280	125221	104390	164222	113018	80468.8	109864	108713	108979	109283
M114T50	[M+H]+	Creatinine	1.73427	0.727898	0.0613059	114.09	49.734	HMDB0000562	C00791	Organic acids and derivatives	Carboxylic acids and derivatives	Amino acids, peptides, and analogues	84089.2	52770.9	100486	113834	65997.7	40437.2	116877	93551.2	124165	123549	109878	95274.7	89636.2	83338.3	89675.1
M119T161	[M+H-C2H5O2N]+	2-methylhippuric acid	2.35828	1.18732	0.0622589	119.034	160.88	HMDB0011723		Benzenoids	Benzene and substituted derivatives	Benzoic acids and derivatives	163067	255729	192136	168971	217951	230181	196880	201822	269072	231184	187172	178094	203816	203098	203106
M400T177	[M+H]+	L-palmitoylcarnitine	2.5613	1.29644	0.0636298	400.34	176.636	HMDB0000222	C02990	Lipids and lipid-like molecules	Fatty Acyls	Fatty acid esters	114923	211228	125567	150097	178745	244202	129208	146778	143907	148197	144043	127896	149108	149108	151250
M757T148_1	(M+Na)+	PC(16:0/16:0)	2.89704	1.11322	0.0685241	756.55	148.468	HMDB0000564/HMDB0007878/HMDB0007879/HMDB0007880/HMDB0007882/HMDB0007884/HMDB0007886/HMDB0007887/HMDB0007897/HMDB0007898/HMDB0007911/HMDB0007912/HMDB0007913/HMDB0007914/HMDB0007936/HMDB0007937/HMDB0007938/HMDB0007939/HMDB0007940/HMDB0007958/HMDB0007959/HMDB0007960/HMDB0007961/HMDB0007964/HMDB0007966/HMDB0007967/HMDB0007981/HMDB0007982/HMDB0007983/HMDB0007984/HMDB0007985/HMDB0008002/HMDB0008003/HMD…	C00157	Lipids and lipid-like molecules	Glycerophospholipids	Glycerophosphocholines	445820	538619	524607	536993	505790	530606	481056	595578	636435	542183	557636	630918	521929	521224	517670
M521T455	[2M+H]+	D-glucose 6-phosphate	1.10796	0.698338	0.0739624	521.064	455.128	HMDB0001401	C00092	Organic oxygen compounds	Organooxygen compounds	Carbohydrates and carbohydrate conjugates	44635.4	30939.1	60077.9	29898.6	23329.9	56050.3	54630	33607.8	51707.1	62699.1	58309.3	21025.3	40185.3	40186.9	40431.2
M123T62_2	[M+H]+	Niacinamide	4.75046	1.35078	0.0741582	123.054	62.192	HMDB0001406	C00153	Organoheterocyclic compounds	Pyridines and derivatives	Pyridinecarboxylic acids and derivatives	569439	971197	477255	496037	509690	658423	489640	838197	819849	637656	448474	415036	677783	674392	677622
M130T68	[M+H-CH3ON]+	DL-arginine	2.38728	1.76172	0.0779186	130.085	68.308	HMDB0000517/HMDB0003416	C00792	Organic acids and derivatives	Carboxylic acids and derivatives	Amino acids, peptides, and analogues	61322.2	74593.5	41350	40994.5	102933	51822.5	64270.8	60915.1	182869	68900.5	37297.7	80287.8	71081.9	70063.5	70086.5
M605T33_2	[M+H-H2O]+	Fulvestrant 9-sulfone	1.15862	1.39723	0.0829581	605.312	32.641			Lipids and lipid-like molecules	Steroids and steroid derivatives	Estrane steroids	25783.5	45312.3	26145.3	27349.1	43861.2	25673.9	27596.6	52539.8	17066.1	30309.3	27649.8	45857.6	28304.8	27561.8	27569.4
M147T430	[M+H]+	DL-glutamine	3.20883	1.44615	0.0868685	147.075	429.814		C00303	Organic acids and derivatives	Carboxylic acids and derivatives	Amino acids, peptides, and analogues	64070.4	288440	250998	305179	247993	252252	68380.4	328492	349338	250426	241167	240267	241937	249420	249466
M626T192	[M+H]+	2-dhahma [dmed-fahfa]	1.98593	1.2229	0.0892501	625.516	191.557						80986.4	145258	149134	145502	140305	140876	87921.7	171183	145629	120693	159866	166715	145202	142047	142050
M454T202	[M+H]+	1-palmitoyl-2-hydroxy-sn-glycero-3-phosphoethanolamine	2.04266	0.673672	0.0919221	454.291	201.612	HMDB0011503		Lipids and lipid-like molecules	Glycerophospholipids	Glycerophosphoethanolamines	187068	72008.6	77865.6	83017	71675.2	84970.6	164495	77751.6	78318	82460.9	88384.4	75590	91371.1	90377.2	90371.3
M113T33	[M+H-H2O]+	2-ethyl-1-hexanol	1.85461	1.27889	0.0942615	113.131	33.232	HMDB0031231	C02498	Lipids and lipid-like molecules	Fatty Acyls	Fatty alcohols	94426.2	139087	80748.9	110901	161725	75113.3	108515	119154	121289	98541.9	66915	99870.4	104530	104548	99337.1
M268T167	[M+H]+	Adenosine	10.7792	1.94757	0.095166	268.103	166.746	HMDB0000050	C00212	"Nucleosides, nucleotides, and analogues"	Purine nucleosides		1.98254e+06	1.62165e+06	572713	956974	3.27171e+06	1.15942e+06	1.999e+06	2.00312e+06	1.06776e+06	739616	633681	4.28439e+06	1.56899e+06	1.54618e+06	1.56895e+06
M119T37	[M+H-C6H12O2]+	Polygodial	3.279	1.18774	0.099593	119.084	36.592		C09712				410513	395132	394795	419791	481921	504276	468534	480232	685557	365277	463671	449051	409495	401079	403330
M263T299	[M+H]+	.alpha.-L-Glu-L-Asp	0.560185	1.55492	0.0063007	263.073	298.613	HMDB0028815		Organic acids and derivatives	Peptidomimetics	Hybrid peptides	3083.78	7107.47	3878.91	4788.2	5467.33	4710.22	2493.1	6755.52	7732.74	5028.6	5530.64	6793.71	5685.54	5532.34	5686.43
M536T179	[M+H]+	.alpha.-tocopherol nicotinate	0.775037	0.866344	0.0850518	536.404	179.476		C12981	Lipids and lipid-like molecules	Prenol lipids	Quinone and hydroquinone lipids	56316	44211.4	43941.4	44345.5	37598.7	43759.1	60934.5	39925.6	48857.2	47737.1	42833.3	42179.3	48189.4	47432.2	47452
M542T444	[M+Na]+	.beta.-d-glucopyranosiduronic acid, 4-[3-(1-naphthalenylcarbonyl)-1h-indol-1-yl]butyl	0.320474	0.605894	0.00479046	542.165	443.807			Organoheterocyclic compounds	Indoles and derivatives	Naphthoylindoles	2643.54	1683.81	2486.33	2171.86	1269.86	1878.49	1968.1	471.539	1508.87	1917.36	1939.85	1141.03	2396.21	2407.25	2207.1
M486T421	[M+H-H2O]+	.beta.-d-glucopyranosiduronic acid, 5-[3-[(2,2,3,3-tetramethylcyclopropyl)carbonyl]-1h-indol-1-yl]pentyl	0.122842	1.1666	0.377163	486.226	421.227			Lipids and lipid-like molecules	Fatty Acyls	Fatty acyl glycosides	697.409	424.826	897.206	782.279	1326.36	1046.86	1132.15	1354.87	903.635	728.625	875.437	908.377	639.255	625.53	626.116
M357T531	[M+H]+	.beta.-estradiol 17-valerate	0.398139	1.33223	0.0280932	357.248	530.881		C12859	Lipids and lipid-like molecules	Steroids and steroid derivatives	Steroid esters	3891.53	4116.09	3637.95	4164.43	4696.34	5247.05	2889.83	3672.49	6194.21	2638.36	3769.63	4039.65	4290.88	4184.52	4286.23
M744T491	[M+H]+	.beta.-nicotinamide adenine dinucleotide phosphate	0.17704	1.18277	0.222761	744.078	490.777	HMDB0000221	C00006				1774.3	2330.32	1698.2	875.163	1469.97	1905.33	2346.03	2337.84	2058.26	1910.05	1978.41	2414.52	1533.5	1560.82	1533.37
M399T365	[M+H]+	.delta.-6 testosterone enanthate	0.278493	1.23266	0.311807	399.306	365.421			Lipids and lipid-like molecules	Steroids and steroid derivatives	Steroid esters	3716.89	4035.35	3931.83	3087.12	3216.48	6254.16	5035.72	2933.59	7074.3	3202.5	2766.28	3284.66	4600.68	3561.63	2486.84
M227T77	[2M+H]+	.epsilon.-caprolactam	0.258691	1.00691	0.964399	227.174	76.74	HMDB0062769	C06593	Organoheterocyclic compounds	Lactams	Caprolactams	27738.4	18338.3	23522.2	28895.4	20861.6	16150.4	26179.2	40370.5	27593.4	23619.9	22265.3	29958.3	26722.2	26335.8	26721
M104T300	[M+H]+	.gamma.-aminobutyric acid	1.24467	5.65211	0.349997	104.069	299.964	HMDB0000112	C00334	Organic acids and derivatives	Carboxylic acids and derivatives	Amino acids, peptides, and analogues	3087.22	2921.36	3136.47	2784.46	3458.05	94182.9	3069.25	2406.12	3145.88	3850.61	3309.59	2618.7	2872.59	2874.21	2746.72
M291T374	[M+H]+	.gamma.-glutamyl-(s)-allyl-l-cysteine	0.339567	1.24791	0.164517	291.117	374.373			Organic acids and derivatives	Carboxylic acids and derivatives	Amino acids, peptides, and analogues	2424.82	5293.57	5101.76	1931.68	3767.22	4223.37	4064.09	4964.14	3346.26	3081.16	4282.82	4469.64	3560.78	3453.65	3449.56
M441T205	[2M+H]+	(-)-caryophyllene oxide	0.0586479	1.01497	0.852281	441.376	205.084		C16908	Lipids and lipid-like molecules	Prenol lipids	Sesquiterpenoids	947.456	1426.57	1209.73	1067.85	958.043	1090.01	1069.69	960.54	1102.91	1147.04	974.337	974.07	1088.48	1043.41	1043.12
M107T71	[M+H-C2H6O]+	(-)-perillyl alcohol	0.511285	1.40302	0.429077	107.084	71.21		C02452	Lipids and lipid-like molecules	Prenol lipids	Monoterpenoids	6557.65	18267.1	33575.1	15295.1	17317.3	2383.27	14439	29177.2	11343.5	4828.47	9720.4	39948.6	16402.6	16400.6	17102.6
M399T211	[M+Na]+	(-)-riboflavin	0.623017	3.13588	0.00133601	399.124	210.855	HMDB0000244	C00255	Organoheterocyclic compounds	Pteridines and derivatives	Alloxazines and isoalloxazines	376.221	4774.74	1083.03	2029.34	2729.95	4850.47	538.554	3195.45	4572.06	787.388	2297.58	2179.99	376.408	380.552	376.463
M295T37	[M+H]+	(1e,4e)-1,5-bis(4-methoxyphenyl)penta-1,4-dien-3-one	0.187016	0.976553	0.698497	295.116	36.592			Benzenoids	Phenol ethers	Anisoles	95474.6	101286	99071.9	99817.1	91650.6	93463.4	124408	106104	90663.6	88653.3	90562.1	100798	86633	86606.2	88164.2
M439T422	[M+Na]+	(2r,3s,4s,5r,6r)-5-[(2s,3r,4r)-3,4-dihydroxy-4-(hydroxymethyl)oxolan-2-yl]oxy-2-(hydroxymethyl)-6-(2-phenylethoxy)oxane-3,4-diol	0.248281	0.956979	0.924251	439.139	422.071			Organic oxygen compounds	Organooxygen compounds	Carbohydrates and carbohydrate conjugates	948.676	1374.73	2310.57	4831	1097.7	6320.42	2364.6	1643.12	1051.12	1302.23	1902.03	1584.38	2467.7	2485.78	2544.44
M262T303	[M+H]+	(2r)-3-hydroxyisovaleroylcarnitine	0.639586	1.24777	0.0274138	262.163	302.681			Lipids and lipid-like molecules	Fatty Acyls	Fatty acid esters	9619.99	10935.8	7683.09	6973.4	11380.2	10388.3	11467.2	10338.7	13633.9	9566.36	8169.87	10054	9729.38	9658.96	9729.39
M362T66	[M+H]+	(r)-(+)-arachidonyl-1'-hydroxy-2'-propylamide	4.11473	0.96077	0.762087	362.325	66.055			Lipids and lipid-like molecules	Fatty Acyls	Fatty amides	2.2746e+06	3.11788e+06	3.40932e+06	2.70051e+06	2.80126e+06	1.91963e+06	2.74041e+06	3.12438e+06	1.55565e+06	2.48018e+06	3.02746e+06	3.46119e+06	2.66848e+06	2.65713e+06	2.65719e+06
M168T249	(M+CH3CN+Na)+	(R)-3-Hydroxybutyric acid	0.265601	1.30452	0.234292	168.064	249.084	HMDB0000011/HMDB0000357	C01089	Organic acids and derivatives	Hydroxy acids and derivatives	Beta hydroxy acids and derivatives	2824.21	4566.8	2561.01	5393.48	5582.14	2389.33	2766.75	2935.7	4969.12	1375.43	3588.28	3702.52	3385.27	3133.56	3132.2
M232T259_1	[M+H]+	(r)-butyrylcarnitine	5.62773	1.07128	0.567459	232.155	258.678	HMDB0002013		Lipids and lipid-like molecules	Fatty Acyls	Fatty acid esters	2.18382e+06	2.03022e+06	1.48072e+06	1.34724e+06	1.98874e+06	1.80919e+06	2.40121e+06	1.65677e+06	2.29195e+06	1.83342e+06	1.35213e+06	1.57712e+06	1.94204e+06	1.94283e+06	1.90832e+06
M609T253	[M+Na]+	(r)-n-[1-[4-(2,4-dimethoxybenzyl)-5-phenethyl-4h-1,2,4-triazol-3-yl]-2-(1h-indol-3-yl)ethyl]picolinamide	0.0742218	1.13564	0.661399	609.235	253.421			Benzenoids	Benzene and substituted derivatives	Methoxybenzenes	321.336	304.551	372.058	322.227	283.737	960.5	379.089	267.269	476.433	493.947	381.371	285.448	429.091	461.518	429.483
M194T328	[M+H]+	1-(1',3'-benzodioxol-5'-yl)-2-butanamine	0.193178	0.980206	0.568274	194.116	328.399						62544.1	51112.7	54900.6	59641.9	54531.1	60975.7	56397.2	58929.3	59207.5	57925.8	60843.2	60524.1	54181.3	53703.3	54185.1
M480T185	[M+H]+	1-(1z-hexadecenyl)-sn-glycero-3-phosphocholine	0.707491	0.984547	0.828772	480.342	185.245	HMDB0010407		Lipids and lipid-like molecules	Glycerophospholipids	Glycerophosphocholines	144826	132107	115373	112659	124201	137211	157232	117571	139618	124146	116821	108433	126464	125226	125244
M777T160	[M+H]+	1-(1z-octadecenyl)-2-(4z,7z,10z,13z,16z,19z-docosahexaenoyl)-sn-glycero-3-phosphoethanolamine	1.1668	0.908737	0.121279	776.578	159.575						755963	668232	671776	611932	619045	742802	746026	555105	628317	705937	652075	552044	658831	651243	657555
M795T592	[M+H]+	1-(1z-octadecenyl)-2-(5z,8z,11z,14z-eicosatetraenoyl)-sn-glycero-3-phosphocholine	0.0595631	0.983735	0.921769	794.6	592.085	HMDB0011253		Lipids and lipid-like molecules	Glycerophospholipids	Glycerophosphocholines	591.808	992.644	1496.27	774.65	792.142	602.71	718.541	917.126	940.068	848.289	870.423	969.083	850.6	868.265	850.847
M562T178	[M+H-H2O]+	1-behenoyl-2-hydroxy-sn-glycero-3-phosphocholine	0.142595	1.03415	0.681986	562.418	178.499	HMDB0010398		Lipids and lipid-like molecules	Glycerophospholipids	Glycerophosphocholines	4318.8	5388.84	4514.34	3361.34	4906.76	3719.96	4276.45	4070.37	4422.08	4927.03	4041.05	3799.65	4576.56	4677.75	4391.61
M112T305	[M+H-NH3]+	1-ethyl-3-piperidinamine	0.0781172	0.978037	0.641259	112.111	304.647			Organoheterocyclic compounds	Piperidines	Aminopiperidines	9281.22	8206.63	9302.28	9204.14	10342.7	8603.73	9230.77	9502.89	8681.07	9204.46	10605.4	10243.1	8937.99	8937.97	8965.31
M759T148_1	[M+H]+	1-hexadecanoyl-2-octadecadienoyl-sn-glycero-3-phosphocholine	4.09498	1.01149	0.842631	758.568	148.441			Lipids and lipid-like molecules	Glycerophospholipids	Glycerophosphocholines	8.25966e+06	9.14424e+06	1.02603e+07	9.71659e+06	8.67217e+06	8.93184e+06	8.79939e+06	9.66662e+06	1.15614e+07	1.00889e+07	9.99867e+06	9.80367e+06	1.00293e+07	9.83528e+06	9.83743e+06
M747T150	[M+H]+	1-hexadecyl-2-(9z-octadecenoyl)-sn-glycero-3-phosphocholine	1.56149	0.979921	0.732479	746.585	149.705			Lipids and lipid-like molecules	Glycerophospholipids	Glycerophosphocholines	2.12376e+06	2.24741e+06	2.56068e+06	2.45573e+06	2.41457e+06	2.41218e+06	2.18577e+06	2.27933e+06	2.83768e+06	2.77208e+06	2.72683e+06	2.33602e+06	2.41109e+06	2.41832e+06	1.72356e+06
M482T200_2	[M+H]+	1-hexadecyl-sn-glycero-3-phosphocholine	1.81343	0.929703	0.600812	482.355	200.158			Lipids and lipid-like molecules	Glycerophospholipids	Glycerophosphocholines	823504	592995	441213	486275	628652	672143	680490	440500	536304	688405	434218	433668	598492	601148	598526
M136T346	[M+H]+	1-hydroxybenzotriazole	0.980954	1.21772	0.40794	136.047	345.732						35851.3	22253.2	22928.5	32982.9	37894.3	24190.7	22276.8	18598.5	60375.1	24440.4	21796.7	31860.1	29064.2	29030.1	29030.1
M608T157	[M+H]+	1-lignoceroyl-2-hydroxy-sn-glycero-3-phosphocholine	0.346945	1.09234	0.388538	608.462	157.027	HMDB0010405		Lipids and lipid-like molecules	Glycerophospholipids	Glycerophosphocholines	9094.6	11602.9	6806.54	8869.16	10262.1	12468.3	9878.37	8228.3	9541.66	12227.2	9315.81	9277.12	9271.52	9216.68	9271.28
M620T599	[M+H]+	1-linoleoyl-2-oleoyl-rac-glycerol	0.0761707	0.986564	0.936834	619.524	599.182			Lipids and lipid-like molecules	Fatty Acyls	Lineolic acids and derivatives	1661.85	1163.81	2162.41	1837.89	1830	1783.57	1150.05	2216.67	1129.38	1377.18	1125.23	1066.03	2006.09	1977.66	1907.46
M282T128	[M+H]+	1-methyladenosine	0.441053	1.28468	0.354785	282.118	128.223	HMDB0003331	C02494	"Nucleosides, nucleotides, and analogues"	Purine nucleosides		8535.54	6695.56	569.5	3970.74	7932.91	3955.65	8012.84	7991.75	4370.03	4290	3475.41	6122.32	4761.53	4840.88	4762.47
M110T209	[M+H-C2H3ON]+	1-methylxanthine	0.394965	0.866917	0.686529	110.034	208.898	HMDB0010738	C16358	Organoheterocyclic compounds	Imidazopyrimidines	Purines and purine derivatives	8648.99	3104.14	2537.36	1099.84	6548.33	1997.49	4517.02	2619.18	4888.07	4631.25	2927.02	1962.17	3553.02	3522	3522.03
M426T206	[M+H]+	1-myristoyl-2-hydroxy-sn-glycero-3-phosphoethanolamine	0.147204	0.892685	0.170846	426.259	205.798	HMDB0011500		Lipids and lipid-like molecules	Glycerophospholipids	Glycerophosphoethanolamines	3221.4	1895.21	2075.44	2850.98	2383.38	2479.12	2760.46	2286.01	2602.22	2410.56	2470.26	2448.76	2354.19	2351.73	2396.13
M468T200	[M+H]+	1-myristoyl-sn-glycero-3-phosphocholine	1.57523	0.928111	0.427988	468.307	200.363	HMDB0010379		Lipids and lipid-like molecules	Glycerophospholipids	Glycerophosphocholines	322872	194607	226879	250733	226577	253856	247849	193013	285511	239624	206895	233826	258463	256177	258163
M184T428	[M+H-C21H40SO2]+	1-o-hexadecyl-2-deoxy-2-thio-s-acetyl-sn-glyceryl-3-phosphorylcholine	0.144631	0.854122	0.387771	184.072	427.545			Organic nitrogen compounds	Organonitrogen compounds	Quaternary ammonium salts	5979.22	487.451	5631.22	5947.44	5719.81	5477.75	5364.37	6863.06	6219.02	6819.05	6107.09	5851.82	6302.75	6078.46	6084.92
M522T193_2	[M+H]+	1-oleoyl-sn-glycero-3-phosphocholine	6.6849	1.05085	0.630632	522.355	193.472	HMDB0002815		Lipids and lipid-like molecules	Glycerophospholipids	Glycerophosphocholines	5.40034e+06	4.44562e+06	4.53218e+06	5.74071e+06	5.01625e+06	5.04267e+06	4.05602e+06	4.3674e+06	7.25967e+06	5.11714e+06	4.62709e+06	4.84057e+06	5.67969e+06	5.6797e+06	5.71831e+06
M666T238	[M+H]+	1-palmitoyl-2-azelaoylphosphatidylcholine	0.297737	1.08683	0.649529	666.429	238.225			Lipids and lipid-like molecules	Glycerophospholipids	Glycerophosphocholines	4718.89	8210.73	5010.92	5901.21	8384.28	8148.66	6067.89	7146.4	6326.93	7203.43	12978.2	7299.86	7161.82	7129.79	7162.09
M807T143_1	[M+H]+	1-palmitoyl-2-docosahexaenoyl-sn-glycero-3-phosphocholine	2.92465	1.04835	0.216956	806.567	142.998	HMDB0007991		Lipids and lipid-like molecules	Glycerophospholipids	Glycerophosphocholines	1.03853e+06	1.09491e+06	1.12548e+06	1.15073e+06	1.01612e+06	1.17869e+06	1.13121e+06	1.21335e+06	1.17324e+06	992031	1.11934e+06	1.19808e+06	1.08858e+06	1.08012e+06	1.0886e+06
M707T153	[M+H]+	1-palmitoyl-2-myristoyl-sn-glycero-3-phosphocholine	2.41202	0.988586	0.681636	706.537	153.103	HMDB0007965		Lipids and lipid-like molecules	Glycerophospholipids	Glycerophosphocholines	3.26899e+06	3.25095e+06	3.57218e+06	3.45116e+06	3.4672e+06	3.41051e+06	3.54428e+06	3.31239e+06	3.44383e+06	3.08144e+06	3.62975e+06	3.42839e+06	3.46747e+06	3.45636e+06	3.45639e+06
M496T197	[M+H]+	1-palmitoyl-sn-glycero-3-phosphocholine	4.81349	0.913414	0.313455	496.339	196.545	HMDB0010382		Lipids and lipid-like molecules	Glycerophospholipids	Glycerophosphocholines	5.50908e+06	4.03044e+06	3.91578e+06	3.98024e+06	3.7732e+06	4.61353e+06	4.78393e+06	3.63295e+06	4.21345e+06	3.9592e+06	3.60013e+06	3.25534e+06	4.42907e+06	4.34955e+06	4.34994e+06
M482T195	[M+H]+	1-pentadecanoyl-sn-glycero-3-phosphocholine	1.298	0.777651	0.113668	482.321	195.318	HMDB0010381		Lipids and lipid-like molecules	Glycerophospholipids	Glycerophosphocholines	119188	67637.3	58650.5	75045	67177.9	76542.5	127229	74096.1	71988.5	80364.8	75412	59292	76429.8	74737.4	74765
M652T192	[M+H-H2O]+	1-stearoyl-2-docosahexaenoyl-sn-glycerol	0.677203	1.05298	0.3079	651.531	191.525	HMDB0007179		Lipids and lipid-like molecules	Glycerolipids	Diradylglycerols	49374	50212.6	53464.3	51688.1	50228	55217.9	49446.3	58314.9	46103.8	44855.7	53972.9	58766.4	57326.2	57002.3	57325.6
M568T191_1	(M-H+2Na)+	1-Stearoyl-2-hydroxy-sn-glycero-3-phosphocholine	1.10976	1.1721	0.258451	568.336	190.925						73174.3	84075.2	69259.6	100577	67824.2	85915.6	65528.5	85545.9	135968	71294.8	78639.6	78047.6	85704.3	85304.2	85304.3
M729T61	[M+H-H2O]+	1-stearoyl-2-oleoyl-sn-glycero-3-phosphoethanolamine	0.669314	0.924471	0.765583	728.553	60.953	HMDB0008993		Lipids and lipid-like molecules	Glycerophospholipids	Glycerophosphoethanolamines	41027.8	10238.2	11272.9	24647.1	41357.3	9784.37	37413.2	33521.9	34740.7	37384.3	35909.2	43838.8	37461.6	37016.3	37479.7
M568T273	(M-H+2Na)+	1-Stearoyl-sn-glycerol 3-phosphocholine	0.11324	1.10848	0.453358	568.334	273.443						1155.51	1408.51	1154.5	1067.3	1106.18	734.415	870.732	1292.4	1538.53	1011.14	930.074	780.644	967.202	1013.82	967.105
M532T286	[M+Na]+	1,2-bis(o-octanoyl)-sn-glycerylphophorylcholine	0.50421	1.86557	0.0114433	532.288	285.65			Lipids and lipid-like molecules	Glycerophospholipids	Glycerophosphocholines	1421.58	5166.23	2685.54	1069.32	4517	2468.23	2582.3	5221.76	2923.96	1824.92	2957.19	3098.65	2881.78	2881.44	2807.08
M674T157	[M+H]+	1,2-di-(9z-tetradecenoyl)-sn-glycero-3-phosphocholine	0.11112	0.827988	0.49863	674.468	156.557	HMDB0007900		Lipids and lipid-like molecules	Glycerophospholipids	Glycerophosphocholines	10415.8	5470.67	6014.7	8235.07	7015.35	8254.51	2406.69	5948.52	1723.32	4902.77	5528.48	2640.07	4055.12	4629.35	4284.76
M72T301	[M+H-NH3]+	1,2-diamino-2-methylpropane	0.664905	1.10058	0.493158	72.08	300.618			Organic nitrogen compounds	Organonitrogen compounds	Amines	68298.1	101632	64187.7	126741	74062	74094.2	83005.9	86829.4	86176.1	70826.5	76119.9	115586	71541.2	71234.9	71541.4
M591T598	[M+Na]+	1,2-dihexadecanoyl-sn-glycerol	0.0296594	0.987657	0.933227	591.49	597.697			Lipids and lipid-like molecules	Glycerolipids	Diradylglycerols	1412.7	1451.08	1374.23	1361.42	1163.28	1304.71	1609.63	1672.08	1010.99	811.796	926.256	801.374	1413.97	1604.1	1416.74
M599T193	[M+H-H2O]+	1,2-dilinoleoylglycerol	1.01022	1.11376	0.201057	599.499	192.774			Lipids and lipid-like molecules	Fatty Acyls	Lineolic acids and derivatives	40217.7	60674.1	60092.4	65278.7	55528.2	58841	43199	60074.4	51734	49684.5	56331.4	63764	58337.7	56322.2	56856.4
M787T146_2	[M+H]+	1,2-dioleoyl-sn-glycero-3-phosphatidylcholine	3.04511	0.955364	0.178853	786.6	145.947	HMDB0062690		Lipids and lipid-like molecules	Glycerophospholipids	Glycerophosphocholines	1.5152e+07	1.61798e+07	1.66581e+07	1.66682e+07	1.59225e+07	1.5291e+07	1.63874e+07	1.50773e+07	1.74474e+07	1.79887e+07	1.71315e+07	1.5605e+07	1.6837e+07	1.66191e+07	1.66223e+07
M789T196	[M+H]+	1,2-dioleoyl-sn-glycero-3-phospho-l-serine	2.19852	1.13963	0.158948	788.54	196.104	HMDB0012390		Lipids and lipid-like molecules	Glycerophospholipids	Glycerophosphoserines	168708	255842	264695	270012	279569	251404	184716	277727	284220	251098	299010	290297	270804	268639	270803
M339T33	[M+H-C18H34O2]+	1,2-dioleoyl-sn-glycerol	2.87421	2.11831	0.159876	339.288	33.0595	HMDB0007218		Lipids and lipid-like molecules	Glycerolipids	Diradylglycerols	87159.9	81005.6	89943.8	91492.8	124150	85925.1	73501.1	479590	247906	75746.1	106657	92482.1	95490.8	90410.6	95081.6
M731T150	[M+H]+	1,2-dipalmitoleoyl-sn-glycero-3-phosphocholine	1.61895	0.946715	0.460053	730.536	150.347	HMDB0008002		Lipids and lipid-like molecules	Glycerophospholipids	Glycerophosphocholines	1.15994e+06	1.24152e+06	1.57512e+06	1.56522e+06	1.21156e+06	1.2436e+06	1.23196e+06	1.37111e+06	1.61473e+06	1.48643e+06	1.56756e+06	1.44619e+06	1.40198e+06	1.34334e+06	1.40268e+06
M707T57	[M+H]+	1,2-dipentadecanoyl-sn-glycero-3-phosphocholine	1.35295	1.02031	0.897665	706.535	57.1595	HMDB0007934		Lipids and lipid-like molecules	Glycerophospholipids	Glycerophosphocholines	1.13418e+06	1.13526e+06	1.23106e+06	1.43831e+06	2.11768e+06	828347	1.1362e+06	1.04014e+06	1.23961e+06	1.13191e+06	1.29471e+06	1.15495e+06	1.14625e+06	1.14525e+06	1.13454e+06
M86T277	[M+H-NH3]+	1,5-pentanediamine	1.78811	1.14662	0.187423	86.0959	277.377	HMDB0002322	C01672	Organic nitrogen compounds	Organonitrogen compounds	Amines	190469	293798	172723	166476	195380	191465	201303	227293	234566	196137	213760	165644	202460	200031	202450
M472T422	[M+H]+	10-formyl-7,8-dihydrofolic acid	0.124087	0.873531	0.121066	472.164	422.071	HMDB0006485	C03204	Organoheterocyclic compounds	Pteridines and derivatives	Pterins and derivatives	2193.41	1692.85	2544.84	2461.22	2067.32	1648.15	1854	1674.05	1932.5	1797.84	2001.16	2212.16	1586.17	1712.66	1716.18
M284T121	[M+K]+	15-deoxy-goyazensolide	0.769215	0.840509	0.226826	284.329	121.303			Organoheterocyclic compounds	Lactones	Gamma butyrolactones	64866.3	35619.3	39541.3	43338.6	38131.9	45170.6	68886.1	38353.4	39747.1	38729.6	40816.4	51918.2	49035.5	47252.6	47276.6
M375T501	[M+Na]+	15-ketoprostaglandin f2.alpha.	0.191631	1.16289	0.237504	375.221	501.375	HMDB0004240		Lipids and lipid-like molecules	Fatty Acyls	Eicosanoids	2090.41	2720.38	3406.59	2119.68	2485.33	2586.27	2336.25	2601.14	4022.42	2449.56	2183.64	2546.58	2574.69	2546.08	2574.68
M378T83	[M+H-H2O]+	15(s)-15-methylprostaglandin f2.alpha. ethylamide	0.582125	0.958872	0.844959	378.319	83.27						30218.8	45328	74346.9	31555.9	47336.3	26850	37208.1	41964.8	22118.4	33308.6	37450	50451.6	37155.6	36623.9	36631
M568T433	[M+H]+	1h-indole-5-sulfonamide, n-(3-chlorophenyl)-3-[[3,5-dimethyl-4-[(4-methyl-1-piperazinyl)carbonyl]-1h-pyrrol-2-yl]methylene]-2,3-dihydro-n-methyl-2-oxo-, (3z)-	0.978986	0.727417	0.00181215	568.182	433.247			Benzenoids	Benzene and substituted derivatives	Sulfanilides	26836.2	16158.7	26115.2	22335.3	16383	18458.8	30386.7	16432.6	22146.6	22687	23802.5	21106.1	14411.4	16018	14405.3
M226T273	[M+H]+	2-(2-hydroxy-5-methylphenyl)benzotriazole	0.269021	1.5912	0.0522593	226.091	272.838			Organoheterocyclic compounds	Azoles	Triazoles	815.216	1818.69	1759.27	1678.65	1683.69	1825.03	452.352	1767.41	1907.69	312.63	1306.46	1061.15	923.988	932.958	664.213
M594T174	[M+H]+	2-(5-oxovaleryl)phosphatidylcholine	0.426958	1.35374	0.0326126	594.373	174.004			Lipids and lipid-like molecules	Glycerophospholipids	Glycerophosphocholines	2369.29	5160.17	4175.72	2778.89	4484.89	4990.67	2901.71	4505.67	4370.13	2947.81	5434.76	4386.59	6377.51	6127.01	6382.05
M180T255	[M+H]+	2-(n-ethyl-n-m-toluidino)ethanol	0.288756	1.57763	0.166386	180.147	255.469			Benzenoids	Benzene and substituted derivatives	Toluenes	1717.88	4434.77	1444.82	2101.86	1209.82	1957.61	1693.98	4522.73	1559.6	1336.55	1422.77	1646.63	2163.34	1861.76	1824.07
M174T226	[M+H-H2O]+	2-acetylamino-3-mercapto-3-methylbutyric acid	0.447158	0.856889	0.390354	174.037	226.353			Organic acids and derivatives	Carboxylic acids and derivatives	Amino acids, peptides, and analogues	39454.4	32305	29882.9	60995.6	37261.1	31408.4	28155.1	30551.7	47723.6	39134.2	34158.3	19360.3	34138.8	33657.1	33662.3
M110T449	[M+H]+	2-aminophenol	0.839782	1.0359	0.908469	110.07	449.241		C01987	Benzenoids	Benzene and substituted derivatives	Aniline and substituted anilines	48605.7	20871.9	13662.8	63310.3	57493.5	15045.3	71311.6	84629.6	87431.2	55568.6	44249.8	41888.5	46108.6	42575.5	47138.6
M216T30	[M+H]+	2-benzothiazolsulfonic acid	0.104497	1.428	0.151315	215.977	29.6575						174.972	287.657	312.163	386.952	501.755	249.529	183.77	378.168	178.564	162.777	124.593	325.31	1854.24	1938.26	1855.84
M837T192	[M+H]+	2-docosahexaenoyl-1-stearoyl-sn-glycero-3-phosphoserine	1.01517	1.02797	0.452199	836.54	192.213	HMDB0010167		Lipids and lipid-like molecules	Glycerophospholipids	Glycerophosphoserines	220310	223358	224211	229839	208855	228709	206435	233182	215511	196579	237040	241560	230264	227123	230273
M113T232	[M+H]+	2-imino-4-methylpiperidine	0.536948	1.28455	0.315661	113.106	231.913			Organoheterocyclic compounds	Pyridines and derivatives	Hydropyridines	7373.89	5576.51	3652.48	4242.59	6460.34	3964.8	6431.12	4920.66	12566.1	4616.74	4439.5	6019.67	5681.8	5596.49	5594.25
M337T34	[M+H-H2O]+	2-linoleoylglycerol	0.646926	0.718855	0.338001	337.277	34.062	HMDB0011538		Lipids and lipid-like molecules	Fatty Acyls	Lineolic acids and derivatives	18280.2	14402.9	50749.8	22426.8	12491.1	31521.3	24337.9	14680.4	20945.2	15345.6	11309.4	8359.87	11638.5	11642.2	12071
M133T35	[M+H-CH5N]+	2-methylamino-1-phenylbutane	1.19565	1.41966	0.524197	133.1	34.725			Benzenoids	Benzene and substituted derivatives	Phenethylamines	22795.9	163558	15226.1	18530	17020.6	20195.7	134289	183585	16451.2	153704	78853.2	200272	169762	168689	169768
M246T244	[M+H]+	2-methylbutyryl-l-carnitine	2.97523	1.16213	0.41391	246.17	244.387			Lipids and lipid-like molecules	Fatty Acyls	Fatty acid esters	336334	292341	186138	170761	334762	215871	380043	227389	402419	245145	168371	255071	267348	264507	267381
M298T198	(M+H)+	2-Methylguanosine	0.155891	0.881351	0.535323	298.113	197.575	HMDB0005862		"Nucleosides, nucleotides, and analogues"	Purine nucleosides		3047.75	4121.78	4219.53	2435.01	2290.73	5445.45	6765.63	3554.42	2882.42	5117.07	3651.61	3947.51	3465.15	3076.46	3411.9
M463T464	[M+H]+	2-naphthalenecarboxamide, n-[(1s)-2-[4-(5-chloro-2,3-dihydro-2-oxo-1h-benzimidazol-1-yl)-1-piperidinyl]-1-methylethyl]-	0.439071	1.66067	0.00549149	463.2	463.711			Benzenoids	Naphthalenes	Naphthalenecarboxylic acids and derivatives	1095.83	3497.06	2457.29	2049.22	2989.38	2906.55	1526.09	3109.64	4520.71	2700.45	1971.56	2573.32	2397.72	2500.39	2397.79
M203T251	[M+H]+	2-naphthoxyacetic acid	0.951386	0.275049	0.0586423	203.051	251.271	HMDB0032706	C06171	Benzenoids	Benzene and substituted derivatives	Phenoxyacetic acid derivatives	22111	3318.24	3767.81	7258.65	2853.46	2899.92	17954.6	2752.44	2722.99	4451.6	3311.21	1640.92	6422.62	6598.32	6421.4
M761T149_1	[M+H]+	2-oleoyl-1-palmitoyl-sn-glycero-3-phosphocholine	25.066	0.827211	0.12406	760.584	148.884	HMDB0007972		Lipids and lipid-like molecules	Glycerophospholipids	Glycerophosphocholines	4.56104e+07	2.43551e+07	2.77891e+07	2.72094e+07	2.50265e+07	2.40349e+07	2.70799e+07	2.41784e+07	2.69159e+07	2.65849e+07	2.71358e+07	2.55531e+07	2.75219e+07	2.71993e+07	2.72012e+07
M136T96	[M+H]+	2-phenylacetamide	1.1139	1.08339	0.699706	136.06	96.5	HMDB0010715	C02505	Benzenoids	Benzene and substituted derivatives	Phenylacetamides	62703.8	55500.8	61944	55200.5	66787.3	33545	68106.1	57145.8	123891	74390.7	47703.1	64038	64265.1	63748.1	64270.4
M210T213	[M+H]+	2,2-bis[hydroxymethyl]-2,2',2''-nitrilotriethanol	0.0795178	0.92153	0.387412	210.109	212.763			Organic nitrogen compounds	Organonitrogen compounds	Amines	2062.36	2578.96	2367.2	2820.57	1609.31	2527.28	2245.14	1675.78	2457.36	2483.1	2317.7	2325.57	2401.25	2427.44	2579.27
M246T68	[M+H-CH4]+	2,4,6-tri-tert-butylaniline	3.71652	0.956634	0.782422	246.242	67.999			Benzenoids	Benzene and substituted derivatives	Phenylpropanes	1.78086e+06	2.78534e+06	2.78805e+06	2.18969e+06	2.34189e+06	1.30089e+06	2.14462e+06	2.63823e+06	1.04594e+06	2.28869e+06	2.27623e+06	2.77179e+06	2.19902e+06	2.19699e+06	2.20911e+06
M228T204	[M+H]+	2'-deoxycytidine	0.315825	1.01413	0.937669	228.097	203.661	HMDB0000014	C00881	Nucleosides, nucleotides, and analogues	Pyrimidine nucleosides	Pyrimidine 2'-deoxyribonucleosides	7010.4	15668	12575.3	7485.44	8582.7	12338.8	12116.7	14938.1	11315.2	15011	14144.6	6466.22	11004.9	10908.5	11006.2
M511T440	[M+Na]+	2'-fucosyllactose	0.100966	0.876975	0.375971	511.159	440.103			Organic oxygen compounds	Organooxygen compounds	Carbohydrates and carbohydrate conjugates	1754.6	1499.07	2138.95	1767.54	1829.18	1564.65	2213.87	684.779	1951.51	1371.86	1789.5	2149.39	1383.63	1384.31	1436.45
M239T368	[M+H]+	2'-hydroxy-5'-methylchalcone	0.361161	0.813443	0.239604	239.087	368.19			Phenylpropanoids and polyketides	Linear 1,3-diarylpropanoids	Chalcones and dihydrochalcones	11149.3	10179	19050.5	19408.7	14784.1	8709.97	10670.2	11822.5	12841.3	11676.5	10098.9	8409.37	19850.3	16598.4	16720.8
M352T284	[M+H]+	2',3'-di-o-acetyladenosine	0.32596	1.53958	0.260425	352.125	283.939						1940.3	6692.28	5602.78	1915.19	4276.36	1414.09	4266.48	5179.18	1325.4	1471.65	602.857	5436.92	3855.61	3795.54	3795.85
M479T438	[M+H-NH3]+	21-deacetoxy-11-oxodeflazacort-3,20-hydrazinecarboxamide	0.241221	1.07707	0.468982	479.242	437.839			Lipids and lipid-like molecules	Steroids and steroid derivatives	Pregnane steroids	5062.71	4639.73	4809.6	4593.61	5185.47	3948.29	4019.71	4371.16	7112.92	5080.01	5008.45	5518.61	4692.77	4589.26	4502.1
M385T127	[M+H-H2O]+	25-hydroxycholesterol	0.448095	1.0595	0.666937	385.344	127.353		C15519	Lipids and lipid-like molecules	Steroids and steroid derivatives	Cholestane steroids	31407.7	30473.7	34104.2	29614.2	31206.3	23885.9	30857.6	43606.5	47379.5	47348	30872	39802.2	35388.8	32427.8	32411.8
M811T391	[M+K]+	3-(1h-indol-3-ylmethyl)-6,18-dimethyl-12-(1-phenylethyl)-9,15-di(propan-2-yl)-1,4,7,10,13,16,19-heptazacyclotricosane-2,5,8,11,14,17,20-heptone	0.257889	1.68345	0.00217578	811.387	390.844			Organic acids and derivatives	Peptidomimetics	Hybrid peptides	494.775	1201.46	638.407	457.342	1026.8	870.637	618.051	1258.4	748.362	662.653	607.715	750.956	723.987	766.284	724.387
M248T321	[M+H]+	3-hydroxybutyrylcarnitine	0.423318	1.08813	0.426112	248.148	321.189	HMDB0062735		Lipids and lipid-like molecules	Fatty Acyls	Fatty acid esters	12554	11095.4	8199.7	8036.76	11224.4	9781.35	12431.3	10419	11275.9	8015.71	8170.59	8671.67	11052.8	11159.5	11159.5
M416T200	[M+H]+	3-hydroxyhexadecanoylcarnitine	0.403764	1.59287	0.0747729	416.333	199.681			Lipids and lipid-like molecules	Fatty Acyls	Fatty acid esters	1443.81	4332.54	1964.19	3040.81	2594.74	5625	1823.94	2552.62	4190.52	2823.97	2041.17	1631.54	2510.88	3159.27	3162.81
M424T175	[M+H-H2O]+	3-hydroxyoleylcarnitine	0.485508	1.48291	0.0290043	424.339	175.398			Lipids and lipid-like molecules	Fatty Acyls	Fatty acid esters	1859.84	5621.25	3379.26	3891.96	5109.44	5467.85	1879.95	3836.38	4202.63	3712.4	3564.29	2881.5	3997.76	3734.98	3732.22
M153T367	[M+H]+	3-methoxybenzoic acid	0.0753384	1.11183	0.732223	153.062	366.571	HMDB0032606		Benzenoids	Benzene and substituted derivatives	Benzoic acids and derivatives	1535.86	1200.12	1728.5	2090.03	518.51	2752.37	1344.41	1440.49	2144.54	1286.65	2943.11	4094.73	1911.51	2000.42	1975.96
M258T249	[M+H]+	3-methylcytidine	0.666455	1.3415	0.239003	258.107	249.34						12062.6	17331.5	15669.6	8886.17	17731	17218.6	9640.55	17027	15723.8	21138.7	1620.1	7555.6	15710	15549.1	15680.2
M187T470	[M+H]+	3-Phospho-D-glycerate	1.07215	0.91262	0.636963	186.999	470.009	HMDB0062707	C00197	Organic oxygen compounds	Organooxygen compounds	Carbohydrates and carbohydrate conjugates	42310.6	81737.9	98830.3	64048	49070.2	71561.5	43594.5	49415.6	41151.4	49283.7	72573.1	45317.1	52929.4	51271.4	52924.7
M606T415	[M+H-CH2O2]+	3,3',5-triiodo-l-thyronine	0.575371	2.58652	0.000131139	605.773	415.341	HMDB0000265	C02465	Organic acids and derivatives	Carboxylic acids and derivatives	Amino acids, peptides, and analogues	872.582	3777.38	1788.84	591.568	2878.26	2454.76	1634.75	4341.32	3182.21	1405.76	1293.89	2991	2053.53	2126.77	2124.95
M135T36	[M+H]+	3,4-dimethylbenzaldehyde	0.969159	1.12781	0.386637	135.079	36.1435			Benzenoids	Benzene and substituted derivatives	Benzoyl derivatives	66793.8	97433.7	84400.1	55674.2	85301.8	71858.4	118801	118260	76288.6	76410.3	91158.8	107139	89571.5	85015.5	89728.4
M184T492	[M+H-C21H38O5]+	3,5,9-trioxa-4-phosphatetracosan-1-aminium, 7-(acetyloxy)-24-carboxy-4-hydroxy-n,n,n-trimethyl-, inner salt, 4-oxide, (r)-	5.7714	0.83785	0.221034	184.073	491.714			Lipids and lipid-like molecules	Glycerophospholipids	Glycerophosphocholines	4.36493e+06	5.55012e+06	4.35817e+06	4.52134e+06	3.16884e+06	4.21378e+06	7.09365e+06	3.7009e+06	4.51557e+06	5.4299e+06	3.6326e+06	3.48406e+06	4.59304e+06	4.45083e+06	4.455e+06
M363T50	[M+H]+	3,6,9,12-tetraoxatetracosan-1-ol	0.475298	0.830222	0.703724	363.287	50.213			Organic oxygen compounds	Organooxygen compounds	Ethers	4476.83	5743.83	6549.15	6873.5	5033.83	18686.5	6735.98	7084.78	5694.38	5941.59	27888.4	6295.94	6499.85	6599.38	6597.58
M657T328	[M+H-H2O]+	3'-.alpha.-sialyl-n-acetyllactosamine	0.07476	0.891885	0.131686	657.231	327.502			Organic oxygen compounds	Organooxygen compounds	Carbohydrates and carbohydrate conjugates	972.246	1000.67	1015.25	864.302	980.936	740.805	1164.42	874.746	878.714	904.506	1182.91	967.863	1024.6	953.467	959.133
M348T430	[M+H]+	3'-AMP	0.186671	0.942773	0.504878	348.068	429.673	HMDB0003540	C01367				12633.6	10398.1	11578.8	10807.6	12306.6	11737.4	12713.9	9303.34	14565.5	15762.9	11392.3	12292.7	12722.9	12596	12598.3
M258T168	[M+H]+	3'-o-methylcytidine	0.425523	0.611151	0.00958962	258.109	168.381						3651.55	3148.41	3143.93	5278.37	2557.92	3392.05	3236.55	2681.31	1783.15	5842.57	4464.83	2093.52	3349.06	3412.95	3903.13
M557T281	[M+H]+	4-hydroxyatorvastatin lactone	0.090228	1.14634	0.612237	557.229	281.05			Organoheterocyclic compounds	Pyrroles	Substituted pyrroles	605.872	1623.04	1003.82	596.541	661.747	525.068	1285.67	1895.27	761.14	1099.99	909.317	840.013	919.36	919.155	902.327
M104T371	(M+NH4)+	4-Hydroxybutanoic acid lactone	0.271555	1.18526	0.540577	104.069	370.781						5893.06	2993.27	1533.98	4976.18	3590.1	2898.93	1150.02	2862.38	4036.39	2041.7	3065.69	5736.7	2489.19	2484.22	2388.07
M139T288	[M+H]+	4-imidazoleacrylic acid	0.577774	1.12695	0.611361	139.049	287.752	HMDB0000301	C00785	Organoheterocyclic compounds	Azoles	Imidazoles	16210.5	19143.4	18639.4	37684.8	16475.1	34600.2	28876.5	49247.7	22784.3	25435.3	20609.5	23925.4	37951	37411.1	37406
M210T197	[M+H]+	4-morpholinopropanesulfonic acid	0.38338	1.25161	0.511312	210.078	197.171			Organoheterocyclic compounds	Oxazinanes	Morpholines	2189.47	3941.32	4601.92	9809.19	4484.97	13714.2	5928.46	6112.1	7323.15	4932.06	3480.43	3150.95	5996.34	5655.41	5994.41
M242T271	[M+H-C7H14]+	4-penten-1-one, 3,3,4-trimethyl-1-[1-[(tetrahydro-2h-pyran-4-yl)methyl]-1h-indol-3-yl]-	0.601376	1.2716	0.324677	242.099	270.538			Organoheterocyclic compounds	Indoles and derivatives	N-alkylindoles	16487.2	44132.8	19530.8	18041.3	17585.3	15973.9	18873.9	27986.7	20169.9	19847.1	16083.4	12582.8	20402.1	20169.7	20171.6
M486T302	[M+H]+	4-quinazolinamine, 7-[3-(dimethylamino)propoxy]-2-(hexahydro-4-methyl-1h-1,4-diazepin-1-yl)-6-methoxy-n-(1-methyl-4-piperidinyl)-	0.158243	1.28702	0.122971	486.333	302.101			Organoheterocyclic compounds	Diazanaphthalenes	Benzodiazines	692.297	617.751	535.137	769.453	675.355	1373.16	747.892	1031	924.857	731.311	712.621	768.851	805.602	815.217	805.915
M442T172	[M+NH4]+	4,4'-methylenebis(2,6-di-tert-butylphenol)	0.538855	1.81042	0.00251211	442.386	171.549		C14287	Benzenoids	Benzene and substituted derivatives	Diphenylmethanes	1994.87	4140.96	1791.82	1999.29	4631.1	4517.87	2055.4	3214.91	2134.67	2429.33	1773.12	3164.87	2627.42	2445.48	2624.71
M159T280	[M+H]+	4,6-dioxoheptanoic acid	0.734338	1.1362	0.435295	159.064	280.332	HMDB0000635		Organic acids and derivatives	Keto acids and derivatives	Medium-chain keto acids and derivatives	21715.5	18468.5	14501.2	11948.3	21982.5	14477.1	24763.9	16743.2	28845.1	19395.5	13056.2	19216.7	18277.1	18131	18276.8
M453T316	[M+H]+	4'-o-.beta.-d-glucosyl-5-o-methylvisamminol	0.144824	0.922782	0.627122	453.164	316.288			Organoheterocyclic compounds	Benzopyrans	1-benzopyrans	8601.84	6228.92	6072.59	7832.86	9582.09	9813.99	7669.3	10875.8	5043.01	10391.2	9227.52	4406.4	7548.47	8234.4	7575.81
M144T364	[M+H]+	5-(2-hydroxyethyl)-4-methylthiazole	0.912004	1.57408	0.0384707	144.046	363.912	HMDB0032985	C04294	Organoheterocyclic compounds	Azoles	Thiazoles	18165	14203.2	10100.8	10424.4	11792.7	25083.4	7508.01	17134.2	22481	11084.4	16972.9	26189.9	14531.7	14515	15032.5
M592T242	[M+H]+	5-(diethoxyphosphoryl)-5-methyl-1-pyrroline-n-oxide-biotin	0.0616839	1.01274	0.933425	592.26	241.589						1395.71	1065.45	1202.33	465.125	913.199	1366.67	1009.44	983.616	1336.76	1476.91	1134.78	1103.73	1157.19	1093.18	1157.52
M118T330	[M+H]+	5-aminovaleric acid	0.804431	1.0682	0.816154	118.085	329.902	HMDB0003355	C00431	Organic acids and derivatives	Carboxylic acids and derivatives	Amino acids, peptides, and analogues	65434.4	40945.6	70722.3	70702.9	110648	176862	171234	68631.6	96669.6	91635.7	64974.6	77411.4	65966.1	66066.1	55893.6
M219T297	[M+H]+	5-L-Glutamyl-L-alanine	0.507068	1.4013	0.0162927	219.096	297.395	HMDB0006248	C03740	Organic acids and derivatives	Carboxylic acids and derivatives	"Amino acids, peptides, and analogues"	2891.52	5584.67	4853.23	5293.8	5877.3	6281.33	2888.15	5532.52	7734.06	5936.49	4958.56	6575.49	4995.41	4879.24	4880.3
M174T212	[M+H-NH3]+	5-methoxytryptamine	0.21822	1.15101	0.295762	174.101	211.891	HMDB0004095	C05659	Organoheterocyclic compounds	Indoles and derivatives	Tryptamines and derivatives	1687.02	3830.86	3332.24	2401.11	2039.46	3078.33	3425.35	3378.22	3169.03	3125.63	2304.24	3237.39	2165.36	2095.43	2095.68
M134T104	[M+H]+	5-methylbenzotriazole	0.751128	1.18709	0.391698	134.059	103.856		C06473				36544.7	65115.9	31604.6	35699.2	48456.2	22738.9	32402.6	38545.3	46933.7	39296	28406.1	20321.2	40423.8	40566	42682.9
M258T223	[M+H]+	5-methylcytidine	0.100729	0.917132	0.655154	258.107	222.528	HMDB0000982		"Nucleosides, nucleotides, and analogues"	Pyrimidine nucleosides		7447.76	11440.6	11764.3	5069.9	5634.14	10226.3	12059.1	10111	11756.4	14083	9123.56	5444.67	10064.5	9650.82	9651.31
M415T37_2	[M-H2O+H]+	6-[3-[(3,4-dimethoxyphenyl)methyl]-4-methoxy-2-(methoxymethyl)butyl]-4-methoxy-1,3-benzodioxole	5.03134	0.918295	0.13572	415.211	36.595						1.57723e+07	1.36708e+07	1.47912e+07	1.5512e+07	1.22495e+07	1.27154e+07	1.52441e+07	1.67557e+07	1.29232e+07	1.3975e+07	1.36556e+07	1.33678e+07	1.45014e+07	1.42761e+07	1.45021e+07
M114T330	[M+H-H2O]+	6-aminocaproic acid	0.459982	0.866243	0.243304	114.09	330.059	HMDB0001901	C02378	Lipids and lipid-like molecules	Fatty Acyls	Fatty acids and conjugates	18086.2	13995.3	14518	14520	15734.8	6685.7	19650.2	15719.5	15378.6	14772.2	14911	16041.9	15685.9	15739.6	15769.7
M129T411	[M+H]+	6-methyl-5-hepten-2-ol	0.453305	0.825743	0.309303	129.101	411.024	HMDB0030030	C07288	Lipids and lipid-like molecules	Fatty Acyls	Fatty alcohols	30164	23270.5	25114.5	58772.3	28110.3	32526.8	42516.9	38159.3	25669.3	27238.1	28230.4	27351.3	39078	39078.3	38466.2
M454T311	[M+H-H2O]+	6-sialylgalactose	0.367142	0.538761	0.0566693	454.168	310.844			Organic oxygen compounds	Organooxygen compounds	Carbohydrates and carbohydrate conjugates	2364.17	1253	1843.76	4683.37	2083.62	1224.61	2141.74	1823.99	1471.96	1588.7	5008.18	1641.13	3244.51	2773.8	2771.19
M656T415	[M+Na]+	6'-sialyllactose	0.424184	0.57799	0.00699341	656.197	415.474			Organic oxygen compounds	Organooxygen compounds	Carbohydrates and carbohydrate conjugates	4167.43	3551.76	3336.47	3549.46	766.137	2798.5	3546.01	2320.2	2532.77	3902.83	3786.06	913.039	2560.59	2483.85	2488.59
M402T124	(M+NH4)+	7-Dehydrocholesterol	0.386952	0.900805	0.397654	402.37	123.533	HMDB0000032	C01164	Lipids and lipid-like molecules	Steroids and steroid derivatives	Cholestane steroids	10719.6	13845.7	23027.1	16152.2	12425.2	16923.2	17731.3	14232.2	16214.5	16349.7	13513.2	14181.5	14313.7	13884.2	14034.7
M150T241	[M+H]+	7-methyladenine	1.11181	1.13427	0.455296	150.076	241.315	HMDB0011614	C02241	Organoheterocyclic compounds	Imidazopyrimidines	Purines and purine derivatives	76821.2	177160	132713	75088.6	101221	108609	120177	149351	157121	159835	124785	88527	126172	126176	124060
M166T204	[M+H-C5H8O4]+	7-methylguanosine	0.56384	1.16684	0.44998	166.071	203.687	HMDB0001107	C20674	"Nucleosides, nucleotides, and analogues"	Purine nucleosides		8985.61	21755.3	18252.8	8831.25	9882.03	24061.9	13003	17314.2	18109.8	19574.5	18611.1	10693.6	16751.9	16253	16267.1
M497T296	[M+Na]+	9-methoxy-7-[4-[(2s,3r,4s,5s,6r)-3,4,5-trihydroxy-6-(hydroxymethyl)oxan-2-yl]oxyphenyl]-[1,3]dioxolo[4,5-g]chromen-8-one	0.0303265	1.02325	0.92948	497.085	296.011			Phenylpropanoids and polyketides	Isoflavonoids	Isoflavonoid O-glycosides	937.397	1305.86	1371.99	1220.64	856.925	492.069	823.491	1128.59	427.103	445.399	360.509	1068.83	655.599	756.287	649.573
M139T257	[M+H-C2H2O]+	Acetoveratrone	0.553131	1.78104	0.00192855	139.096	257.027			Organic oxygen compounds	Organooxygen compounds	Carbonyl compounds	1442.21	5811.45	2863.53	3761.38	3964.92	3849.55	1686.84	4711.86	5594.33	2924.22	3410.23	4721.96	3181.05	3175.3	3343.7
M146T376_2	[M]+	Acetylcholine	2.26545	1.20092	0.206895	146.117	376.077	HMDB0000895	C01996	Organic nitrogen compounds	Organonitrogen compounds	Quaternary ammonium salts	162654	163341	112963	104307	184146	139288	183566	139966	232775	169765	105481	147738	154536	157868	154529
M348T456	[M+H]+	Adenosine 3'-monophosphate	0.131562	0.902502	0.540738	348.068	455.539	HMDB0003540	C01367	"Nucleosides, nucleotides, and analogues"	Ribonucleoside 3'-phosphates		3870.16	2749.39	4244.63	2434.49	3385.75	3410.09	2881.08	2319.36	5087.73	4797.76	3254.42	2435.72	4103.98	3743.46	3740.6
M371T167	(M+CH3CN+H)+	Adenosine 3',5'-cyclic phosphate (cAMP)	0.304105	1.41323	0.0712837	371.079	167.297						2076.29	2984.9	1142.25	2122.69	2874.02	2268.37	2492.25	2846.99	1415.18	1208.67	1175.94	2051	1602.36	1546	1509.12
M445T441	(M+NH4)+	Adenosine 3',5'-diphosphate (PAP)	0.195215	0.971981	0.920952	445.058	440.648						2629.69	6007.44	5359.06	1692.47	3777.91	5160.58	10454	7252.33	2457.03	6609.69	5106.93	6304.13	4555.46	4463.29	4555.18
M428T461	[M+H]+	Adenosine 5'-diphosphate	0.126536	0.991842	0.935057	428.034	461.493	HMDB0001341	C00008	Nucleosides, nucleotides, and analogues	Purine nucleotides	Purine ribonucleotides	9685.25	10519	12590.1	7444.26	13268.1	10363.4	11288.6	8630.47	10849.8	13284.7	10452.9	10586.8	11552	10734	10721.9
M508T487	[M+H]+	Adenosine 5'-triphosphate (atp)	0.371772	1.91169	0.0652998	507.998	487.45	HMDB0000538	C00002	Nucleosides, nucleotides, and analogues	Purine nucleotides	Purine ribonucleotides	1507	1423.26	1286.02	940.331	3409	1663.94	1782.41	1308.91	3236.13	1776.8	1108.21	5018.41	1531.08	1418.72	1531.41
M542T456	(M+H-H2O)+	ADP-ribose	0.188736	0.808067	0.132275	542.064	455.93	HMDB0001178	C00301	"Nucleosides, nucleotides, and analogues"	Purine nucleotides	Purine nucleotide sugars	2188.56	1554.86	1662.84	2188.42	1518.8	1965.82	2387.16	1284.82	2848.22	2515.5	2374.41	1588.44	1843.3	1846.08	1748.1
M144T276	[M+H-NH3]+	Ala-Ala	0.267984	1.12948	0.514197	144.064	276.182	HMDB0000303	C00398	Organoheterocyclic compounds	Indoles and derivatives	Tryptamines and derivatives	5601.94	5614.2	3101.77	5148.76	4834	3144.67	3254.84	4713.64	4577.37	5914.9	1501.54	4815.16	4137.53	4451.52	4447.49
M317T420	[M+H]+	Ala-Ala-Arg	0.188678	0.718107	0.120701	317.19	419.84			Organic acids and derivatives	Carboxylic acids and derivatives	Amino acids, peptides, and analogues	1445.05	603.908	2629.2	1318.69	881.59	1714.27	1649.26	1054.59	1728.83	1491.29	1354.44	1117.4	1252.2	1252.32	1276.8
M218T445	(M+H)+	Ala-Lys	0.502563	0.690318	0.173958	218.148	444.895						9221.98	3706.14	5871.48	7107.63	5754.93	3046.3	3861.9	2440.34	9615.97	6936.27	5743.64	2181.24	5283.92	4794.14	5279.46
M89T331	[M+H]+	Alanine	0.196185	0.927775	0.233403	89.0699	331.173	HMDB0062251	C00041	Organic acids and derivatives	Carboxylic acids and derivatives	"Amino acids, peptides, and analogues"	18190	18331.5	18316.8	20719.6	16034.1	13583	17087	17872.8	16891.3	17268.1	19143.5	20015.1	18168.5	18168.3	18686.3
M481T442	[M+H]+	Albiflorin	0.263503	1.29886	0.233185	481.15	442.203		C17457	Lipids and lipid-like molecules	Prenol lipids	Terpene glycosides	1266.82	2969.1	3184.35	3650.35	2978.16	3842.38	988.311	3076.26	5356.99	3506.69	3828.47	3110.9	3203.33	3203.86	3294.71
M359T299	[M+H-2H2O]+	Aloesin	0.511847	0.787177	0.0523045	359.122	298.561		C08994	Organic oxygen compounds	Organooxygen compounds	Carbohydrates and carbohydrate conjugates	21498.4	11839.3	14100.7	23528.9	12531.5	17077.8	14493.1	15875.9	13354	18680.1	18942.7	16890.2	15431.6	14096.5	15428.5
M401T297	[M+H-H2O]+	Aloin	0.0946967	0.847583	0.160936	401.133	297.178		C10305				1942.32	1784.7	1562.21	1849.5	1868.41	1726.27	1976.64	2001.01	1713.02	2293.74	2091.74	837.009	1372.99	1643.75	1645.16
M475T97	[M+H]+	Amastatin	0.792556	0.540204	0.00339159	475.277	96.857			Organic acids and derivatives	Peptidomimetics	Hybrid peptides	8162.41	8000.91	7549.06	9938.2	5080.66	5317.17	9775.21	4503.96	6829.37	14468.3	13088.9	4291.07	10357.9	8573.56	10337.1
M568T280	[M+H-H2O]+	Amikacin	0.0747914	1.06273	0.678253	568.286	279.698	HMDB0014622	C06820	Organic oxygen compounds	Organooxygen compounds	Carbohydrates and carbohydrate conjugates	812.551	466.58	864.127	741.018	834.712	546.239	813.014	1126.6	1028.92	759.6	612.402	888.367	906.437	876.788	910.834
M528T421	[M+Na]+	Amprenavir	0.0610163	0.917036	0.289201	528.194	420.734	HMDB0014839	C08086	Benzenoids	Benzene and substituted derivatives	Benzenesulfonamides	3236.84	3426.67	2958.33	3225.61	3159.81	2976.94	3084.82	3336.96	2861.86	4427.36	3178.59	2680.77	3100.59	3250.29	3091.21
M837T301	[M+H]+	Anabaenopeptin b	0.245522	1.51881	1.15777e-05	837.458	300.988			Organic acids and derivatives	Carboxylic acids and derivatives	Amino acids, peptides, and analogues	629.506	969.378	603.73	602.832	957.131	907.937	626.28	1113.57	855.85	607.018	657.746	856.909	762.812	733.099	732.779
M484T506	[M+NH4]+	Androstan-3-ol-17-one 3-glucuronide	0.0867848	0.991301	0.947715	484.273	505.773	HMDB0004484	C11136	Lipids and lipid-like molecules	Steroids and steroid derivatives	Steroidal glycosides	1074.72	871.847	440.747	925.608	866.893	878.364	840.395	653.294	1140.03	950.501	1034.67	810.395	858.765	860.473	808.389
M241T372	[M+H]+	Anserine	0.159412	1.04792	0.585581	241.153	371.78	HMDB0000194	C01262	Organic acids and derivatives	Peptidomimetics	Hybrid peptides	3676.31	4433.04	3740.22	3375.97	3846.16	4166.78	3805.7	3796.42	4922.69	5350.98	3899.99	3826.85	3734.75	3762.9	4012.69
M155T193	(M+NH4)+	Anthranilic acid (Vitamin L1)	0.279971	1.79752	0.0459276	155.081	193.48	HMDB0001123	C00108	Benzenoids	Benzene and substituted derivatives	Benzoic acids and derivatives	772.639	1765.45	645.627	751.398	843.224	1371.95	727.398	2632.14	870.064	763.952	1230.18	1309.16	1020.36	1020.15	1135.59
M356T56_2	[M+H]+	Arachidoyl ethanolamide	0.731507	1.03521	0.872322	356.35	56.171			Organic nitrogen compounds	Organonitrogen compounds	Amines	314085	375042	343176	343901	344662	155403	322396	450078	165774	358603	359259	622333	322009	318374	318409
M246T418	[M+H]+	Arg-Ala	0.428838	0.759574	0.332487	246.155	418.179			Organic acids and derivatives	Carboxylic acids and derivatives	Amino acids, peptides, and analogues	10209.3	2459.62	2860.45	4373.97	4513.37	4505.49	4952.21	2785.53	4840.74	4458.09	2995.7	3568.31	3464.65	3470.18	3428.27
M459T315	[M+H]+	Arg-Arg-Lys	0.155345	1.07239	0.646021	459.305	314.98			Organic acids and derivatives	Carboxylic acids and derivatives	Amino acids, peptides, and analogues	4519.05	5051.35	3428.16	5070.53	3338.35	5344.12	2395.47	5647.68	4521.51	4752.3	4668.29	2728.56	4609.07	4635.73	3644.43
M446T446	[M+H]+	Arg-Asp-Arg	0.170599	1.02299	0.822158	446.233	445.649			Organic acids and derivatives	Carboxylic acids and derivatives	Amino acids, peptides, and analogues	2496.43	1649.23	1909.45	1635.14	2110.22	1763.45	1849.1	1640.05	2558.62	1706.05	1865.34	2003.48	2030.63	2035.32	2076.47
M303T442	[M+H]+	Arg-Gln	0.263066	0.713005	0.122848	303.176	442.473			Organic acids and derivatives	Carboxylic acids and derivatives	Amino acids, peptides, and analogues	2931.19	1689.6	2239.74	3365.35	982.083	2013.72	2021.78	1082.82	3131.54	3182.44	1545.2	1999.02	1985.83	1971.02	2073.76
M304T449	[M+H]+	Arg-glu	0.228724	1.01785	0.892625	304.16	448.569			Organic acids and derivatives	Carboxylic acids and derivatives	Amino acids, peptides, and analogues	6632.09	4626.01	5698.98	7535.28	6298.41	4758.24	5091.03	5429.94	9225.09	5660.67	5876.97	6808.73	5764.98	5765.33	5806.79
M261T297	M+	Arg-Ser	0.210623	1.05053	0.704526	261.146	297.269						4451.99	3097.77	3045.47	3452.08	3448.3	2966.35	3278.72	3471.4	3414.57	2567.98	1625.51	2954.25	2142.73	2869.45	2856.11
M276T418	[M+H]+	Arg-Thr	0.166467	0.941635	0.779399	276.165	418.47			Organic acids and derivatives	Carboxylic acids and derivatives	Amino acids, peptides, and analogues	2281.08	1372.68	1407.07	2650.41	1815.19	1877.96	2393.36	1565.31	3544.82	2063.98	1316.78	1229.77	1997.67	2007.23	2153.55
M175T448	[M+H]+	Arginine	0.488919	0.952342	0.817387	175.117	447.949	HMDB0000517	C00062	Organic acids and derivatives	Carboxylic acids and derivatives	Amino acids, peptides, and analogues	43947.8	21647.8	48157.6	28739.4	27996.7	24214.8	25871.9	21659.1	41771.5	27842.9	26297.2	53994.5	24076.4	23891.2	23823.1
M291T467	[M+H]+	Argininosuccinic acid	0.28844	1.1881	0.117087	291.127	466.937	HMDB0000052	C03406	Organic acids and derivatives	Carboxylic acids and derivatives	Amino acids, peptides, and analogues	2985.09	4687.16	3411.63	4090.55	4400.18	3208.97	2929.4	5073.31	4807.31	4632.86	3726.25	3694.78	3536.47	3538.26	3811.01
M960T294	[M+H]+	Asiaticoside	0.258511	1.86449	0.0131899	959.517	294.462	HMDB0036656	C15428	Lipids and lipid-like molecules	Prenol lipids	Terpene glycosides	503.241	1150.55	553.148	592.759	976.031	695.762	628.504	1781.85	694.289	538.345	655.166	1173.48	806.096	785.098	806.652
M375T390	[M+H]+	Asn-Asn-Lys	0.212123	1.17618	0.302727	375.196	389.541			Organic acids and derivatives	Carboxylic acids and derivatives	Amino acids, peptides, and analogues	2015.93	2734.43	1938.85	1528.86	3139.81	1595.35	2318.17	1778.02	2994.36	2525.25	1617.82	1807.4	1452.37	1491.92	1448.95
M261T372	[M+H]+	Asn-Gln	0.180082	0.644123	0.437874	261.1	372.3			Organic acids and derivatives	Carboxylic acids and derivatives	Amino acids, peptides, and analogues	1008.94	865.508	4702.21	460.972	1117.46	832.529	1246.39	883.354	1249.61	644.962	876.804	810.17	733.162	723.107	798.938
M291T427_2	(M+CH3COO+2H)+	Asp-Pro	0.374942	1.26689	0.0977692	291.117	426.664						1488.77	4805.98	4512.58	3500.88	4337.49	4176.82	5140.17	4880.68	4511.22	3543.89	4009.5	5407.39	4031.71	4017.63	4031.82
M387T436	[M+H]+	Asp-Pro-Arg	0.150747	0.814049	0.318611	387.196	436.3			Organic acids and derivatives	Carboxylic acids and derivatives	Amino acids, peptides, and analogues	2038.79	1524.94	1762.04	2118.72	2688.27	1338.18	2074.51	1723.67	3259.86	3280.51	3398.7	1409.84	1935.69	2134.06	1933.61
M167T127	[M+H-C2H3NO]+	Bendiocarb	0.371405	1.08672	0.661567	167.091	126.869		C14433				25505.2	37627.8	17267.9	23602.1	22370.6	14833.5	18927.9	29961.4	18738.1	27802.7	15624.1	16361.4	32646	32186.8	32197.6
M304T118	[M]+	Benzalkonium chloride (c12)	1.42191	1.30265	0.156974	304.298	118.022		C06523	Benzenoids	Benzene and substituted derivatives	Phenylmethylamines	24370.4	75272.8	79012.2	84790.4	70558.8	71646.8	24583	76190.7	92740.8	69820.7	68048.6	70332.2	67137.5	66641.1	66323
M492T295	[M+H-C3H7F3O]+	Benzo[h]-1,6-naphthyridin-2(1h)-one, 1-[4-[4-(1-oxopropyl)-1-piperazinyl]-3-(trifluoromethyl)phenyl]-9-(3-quinolinyl)-	0.101608	0.884252	0.326894	492.192	294.542			Organoheterocyclic compounds	Quinolines and derivatives	Phenylquinolines	1374.49	974.859	885.892	918.268	963.59	798.026	1169.2	774.644	784.75	763.503	722.612	862.838	848.777	849.581	780.342
M269T377	[M+H]+	Benzoic acid eugenyl ester	0.067423	1.04532	0.527304	269.11	377.318	HMDB0032056					639.39	883.352	784.497	601.763	614.864	734.42	794.004	734.349	706.034	685.944	764.692	790.801	798.046	780.593	810.464
M335T289	[M+Na]+	Benzyl butyl phthalate	1.21394	0.134827	0.154663	335.105	288.957		C14211	Benzenoids	Benzene and substituted derivatives	Benzoic acids and derivatives	40785.3	2122.09	1847.51	1645.83	1725.64	1553.4	31802.1	1923.59	1801	1512.46	1454.41	1531.99	7649.18	7361.83	7365.16
M118T272_2	[M+H]+	Betaine	1.8508	0.931576	0.647154	118.085	271.942	HMDB0000043	C00719	Organic acids and derivatives	Carboxylic acids and derivatives	Amino acids, peptides, and analogues	670531	595548	460167	417564	412374	366128	717355	647972	478156	443204	386246	383113	535341	522139	535406
M431T30	[M+H]+	Bicalutamide	0.470705	1.26817	0.290057	431.092	29.711	HMDB0015260	C08160	Benzenoids	Benzene and substituted derivatives	Trifluoromethylbenzenes	5548.42	14203.1	11550.3	12116.8	15210.2	11214	6232.04	8743.31	20665.2	16505.7	10260.7	8861.81	12279.4	12264.7	12959.8
M109T332	[M+H-H2O]+	Bicyclo[2.2.1]heptane-2-methanol	0.226946	0.892376	0.00621085	109.1	331.949			Lipids and lipid-like molecules	Prenol lipids	Monoterpenoids	5737.9	4658.98	5140.89	5797.67	4853.62	4699.84	5804.99	4929.86	5511.59	5608.59	5486.51	5309.03	4758.12	4745.01	3863.25
M464T171	[M+H-NH3]+	Bis(2,2,6,6-tetramethyl-4-piperidyl) sebacate	0.490467	1.13209	0.476403	464.381	171.444			Lipids and lipid-like molecules	Fatty Acyls	Fatty acid esters	6761.58	16967.6	10867.4	11485.3	11209.3	17016.9	10927.7	15225.9	15233.6	15350.9	20438.7	10195.2	10069	10076.4	9980.32
M552T415	[M+Na]+	Blood group a trisaccharide	0.150868	1.26796	0.480389	552.188	415.243			Organic oxygen compounds	Organooxygen compounds	Carbohydrates and carbohydrate conjugates	1724.35	1226.5	1162.74	949.921	766.466	721.517	1109.34	1310.35	1585.52	1457.97	740.784	3449.36	1457.34	1459.82	1593.74
M325T297	[M+Na]+	Bracteatin	0.448893	1.57518	0.0270364	325.036	297.193		C08577				2637.65	4676.05	1054.84	2827.29	3577.38	3165.63	1899.44	3192.76	5664.84	3492.8	2995.5	3205.41	2199.94	2207.12	2036.18
M452T190	[M+H]+	Cabergoline	0.245805	0.907813	0.426552	452.311	189.651	HMDB0014393	C08187	Alkaloids and derivatives	Ergoline and derivatives	Lysergic acids and derivatives	21881	15132.9	14359.1	14798.1	13593	20657.4	22113.6	14455	16280.4	14842.4	14763.6	13166.2	16303.5	15598.8	15615.6
M541T387	[2M+H]+	Cadusafos	0.960002	0.693499	0.210044	541.171	387.146		C18395				71454.8	55317.4	28980.5	51314.7	18681.6	36644.1	28385	23673.6	30123.2	36413.4	33085.7	8681.08	35786.6	35926.5	35786.6
M195T275	[M+H]+	Caffeine	0.404878	0.572059	0.00362861	195.097	275.423	HMDB0001847	C07481	Organoheterocyclic compounds	Imidazopyrimidines	Purines and purine derivatives	3322.69	1024.89	2080.62	3529.98	1075.91	1368.73	2507.28	2347.99	2223.84	2789.47	3290.22	1981.27	3008.98	2928.7	3007.79
M488T424	[M+H-2H2O]+	Calcimycin	0.240433	1.23057	0.0303641	488.234	424.244		C11309				1169.55	1488.5	1068.37	1479.5	1917.46	1944.76	1666.99	1703.5	1575.34	1703.51	1380.07	1790.89	1745.54	1784.87	1745.6
M611T252	[M+H]+	Candesartan cilexetil	0.213432	0.48353	0.315667	611.248	252.241		C07709	Benzenoids	Benzene and substituted derivatives	Biphenyls and derivatives	866.367	984.006	998.516	1023.64	757.53	1322.2	6445.24	703.371	696.36	949.018	992.682	988.56	846.406	855.314	829.249
M447T444	[M+H]+	Cdp-ethanolamine	0.188046	0.925064	0.687165	447.065	443.517	HMDB0001564	C00570	Nucleosides, nucleotides, and analogues	Pyrimidine nucleotides	Pyrimidine ribonucleotides	2567.49	1441.79	1347.53	1366.02	1376.53	1437.66	2850.06	1765.21	2249.41	1156.43	1464.92	1676.1	1590.95	1553.43	1591.53
M473T99	[M+Na]+	Celastrol	0.576236	0.601695	0.0529578	473.26	98.609	HMDB0002385		Lipids and lipid-like molecules	Prenol lipids	Triterpenoids	7830.19	4862.68	8291.65	5198.58	3928.32	4294.7	12983.7	6039.41	5844.59	3595.76	11318	4644.45	6875.35	6293.8	6189.33
M393T35	[M+H]+	Chenodeoxycholate	2.44979	1.02099	0.896166	393.285	34.665	HMDB0000518	C02528	Lipids and lipid-like molecules	Steroids and steroid derivatives	Bile acids, alcohols and derivatives	1.04506e+06	748208	736380	461017	761905	464351	758324	965098	762877	955326	777171	1.13017e+06	953103	953001	966975
M545T397	[M+H-H2O+2i]+	Chloramphenicol palmitate	0.0588993	1.06203	0.651674	545.22	397.497		C11726	Benzenoids	Benzene and substituted derivatives	Nitrobenzenes	1556.52	1622.76	1347.01	1615.9	777.803	1651.63	925.931	1584.96	1612.75	1136.87	1671.75	1516.06	1733.09	1733.44	1821.54
M369T34	[M+H-H2O]+	Cholesterol	0.346134	0.936243	0.3749	369.349	33.882	HMDB0000067	C00187	Lipids and lipid-like molecules	Steroids and steroid derivatives	Cholestane steroids	158702	120266	150359	140627	167267	122827	143952	120716	122535	131815	147451	163641	141070	141083	142215
M182T273	[M+H-C9H7NO2]+	Cilostamide	0.499104	3.07763	0.115979	182.164	273.443			Organoheterocyclic compounds	Quinolines and derivatives	Quinolones and derivatives	1307.7	9741.1	1419.78	2673.91	1708.85	1379.27	864.128	8500.72	1899.8	876.415	891.246	1493.42	3355.45	3513.78	3351.52
M132T440	[M+H]+	cis-4-Hydroxy-D-proline	0.503931	0.713121	0.184665	132.075	440.373	HMDB0060460	C03440	Organic acids and derivatives	Carboxylic acids and derivatives	Amino acids, peptides, and analogues	19357.6	9513.23	6795.72	7316.26	6227.54	7643.27	8538.96	8316.95	4244.96	10313	8637.19	7524.96	7102.88	6708.19	6706.92
M240T218	[M+H]+	Clomazon	0.271132	1.19371	0.134319	240.1	217.74		C11095	Benzenoids	Benzene and substituted derivatives	Halobenzenes	2699.13	2363.27	2607.28	2136.88	2870.01	2668.75	3004.85	3381.72	4200.33	2393.92	2340.09	2639.09	2913.16	2908.49	3140.97
M450T200	[M+H]+	Condelphine	0.1563	0.780338	0.0318821	450.294	200.357		C08671	Lipids and lipid-like molecules	Prenol lipids	Diterpenoids	1478.89	1447.16	1382.73	1564.45	996.57	1316.05	1400.84	721.993	1100.75	1159.94	1336.02	912.128	1367.97	1368.86	1455.66
M132T371	[M+H]+	Creatine	1.06829	1.47668	0.126611	132.076	370.931	HMDB0000064	C00300	Organic acids and derivatives	Carboxylic acids and derivatives	Amino acids, peptides, and analogues	25571.4	17104.4	19822.4	32417.1	30172.3	15893.2	21502.8	39054.4	47436.9	19684.3	16005.5	49696.1	36575.4	32242.2	32538.8
M583T473	[2M+H]+	Crufomate	0.156008	1.56752	0.00756005	583.181	473.104		C18972	Benzenoids	Benzene and substituted derivatives	Phenylpropanes	155.765	468.025	273.16	303.735	308.901	497.831	245.425	480.232	549.94	371.42	413.039	457.899	388.933	388.722	401.361
M579T402	[M+Na]+	Cucurbitacin e	0.092801	1.08954	0.692761	579.285	402.39		C08797	Lipids and lipid-like molecules	Steroids and steroid derivatives	Cucurbitacins	1018.69	772.687	1087.15	825.573	841.552	2113.17	1174.4	915.831	1275.45	1217.92	813.936	768.587	1031.18	1031.53	990.526
M461T277	[M+H-3H2O]+	Cucurbitacin i	0.379425	2.28588	0.0116368	461.252	277.496		C08800	Lipids and lipid-like molecules	Steroids and steroid derivatives	Cucurbitacins	640.175	2342.96	800.006	804.138	1928.14	1057.01	774.033	3144.86	1086.48	1017.04	781.193	1450.71	1190.92	1192.59	1233.95
M331T420	[M+K]+	Curvularin	0.162433	0.855534	0.338886	331.109	419.963						3353.88	3449.04	5985.85	3111.98	3027.14	3497.31	2959.29	3500.6	4097.08	5553.71	3179.83	3085.3	3913.87	4339.66	3925.58
M100T224	[M+H]+	Cyclohexylamine	0.44391	1.09216	0.232065	100.111	224.42	HMDB0031404	C00571	Organic nitrogen compounds	Organonitrogen compounds	Cyclohexylamines	17731.6	16203.1	15052.8	20948.8	21185.8	19947.7	16155.5	15864.6	20015	16686	17712.6	20682.1	18734.2	18240.6	18678.5
M394T109	[M+H-H2O]+	Cyclopamine	0.196298	0.988467	0.972818	394.313	109.49		C10798	Lipids and lipid-like molecules	Steroids and steroid derivatives	Steroidal alkaloids	3139.08	5613.17	11687.7	3698.64	6659.37	3131.27	8607.88	7386.49	2057.34	4862.02	1645.16	8404.88	5610.12	5303.44	5621.82
M1185T99	(M+H-H2O)+	Cyclosporin A	0.512024	0.58405	0.0331411	1184.84	98.5565						5833.89	4616.93	10093.4	4112.94	2884.99	4817.73	5735.63	3033.42	3193.53	4437.48	5053.65	2051.1	4316.94	4405.55	4405.29
M467T380	[M+NH4]+	Cyhalothrin	0.32127	0.613871	0.00568558	467.134	380.339		C10983	Lipids and lipid-like molecules	Fatty Acyls	Fatty acid esters	3069.85	1944.37	2011.15	2089.04	989.791	1695.39	2299.52	1500.48	1579.17	2176.68	2040.52	692.704	2078.42	2076.07	1906.17
M306T222	[M+H]+	Cytidine 2',3'-cyclic monophosphoric acid	0.279085	1.23066	0.406108	306.038	222.423			Nucleosides, nucleotides, and analogues	Pyrimidine nucleotides	Cyclic pyrimidine nucleotides	893.06	2617.55	3120.47	1256.09	2217.07	2752.06	1172.4	3901.81	1864.7	2537.65	3178.03	1608.76	2282.27	2153.51	2160.14
M324T432	[M+H]+	Cytidine 3'-monophosphate	0.207938	0.85121	0.5239	324.057	432.463		C05822				11930.9	14543.8	11123	7786.73	6105.67	19802.8	14623.7	6552.73	8733.36	14781.2	10460.2	4447.12	10231.9	10616.4	10229.9
M404T482	[M+H]+	Cytidine 5'-diphosphate	0.360361	0.658013	0.0235954	404.022	482.239	HMDB0001546	C00112	Nucleosides, nucleotides, and analogues	Pyrimidine nucleotides	Pyrimidine ribonucleotides	2937.96	1251	2907.94	2184.25	1269.31	1420.51	3422.64	1778.87	3196.76	2291.25	2922.16	2050.13	1508.27	1517.37	1524.35
M489T440	[M+H]+	Cytidine 5'-diphosphocholine	0.133632	0.944665	0.645351	489.111	440.033	HMDB0001413	C00307	Nucleosides, nucleotides, and analogues	Pyrimidine nucleotides	Pyrimidine ribonucleotides	2325.94	2000.63	1797.66	1898.27	1800.74	1959.3	3041.62	1787.06	2743.08	1961.02	1781.14	1806.24	2085.59	1983.01	1983.62
M484T498	[M+H]+	Cytidine 5'-triphosphate	0.292662	2.30678	0.00147282	483.988	498.241	HMDB0000082	C00063	Organic oxygen compounds	Organooxygen compounds	Carbohydrates and carbohydrate conjugates	346.807	1037.29	522.598	377.935	1150.4	478.98	435.321	1084.88	960.615	582.155	404.409	1445.16	446.535	535.715	477.965
M516T421	[M+Na]+	Cytochalasin h	0.0648483	1.0252	0.851012	516.274	420.563						884.263	1228.79	891.909	730.879	831.301	986.592	889.214	1109.27	841.838	1517.84	996.912	1062.21	907.986	933.149	908.119
M111T330	[M+H-CH5O5P]+	D-erythro-imidazolylglycerol phosphate	0.160637	1.0702	0.606588	111.054	330.378		C04666	Organic acids and derivatives	Organic phosphoric acids and derivatives	Phosphate esters	4307.9	2279.82	3430.82	4348.24	4314.13	3911.16	4482.11	5092.31	4284.19	2494.61	3438.77	4200.62	3226.36	2979.26	2964.9
M328T36	[M+H]+	D-erythro-sphingosine c-20	0.316	0.999281	0.991167	328.318	35.958			Organic nitrogen compounds	Organonitrogen compounds	Amines	89407.6	102609	77142.9	93309.2	90157.7	76387.6	76250.3	90770.7	92562	98367.9	101493	83098.6	73505.7	73500.8	72633
M179T49	[2M+H]+	D-glucono-1,5-lactone	0.409152	1.53257	0.1116	179.069	49.152	HMDB0000150	C00198	Organic oxygen compounds	Organooxygen compounds	Carbohydrates and carbohydrate conjugates	3402.78	4772.5	2693.8	4275.09	5455.67	1015.66	2430.16	5088.82	5062.04	4286.31	1817.48	7579.45	4058.79	4153.1	4056.95
M130T396	[M+H-NH3]+	D-glutamine	2.75822	1.32219	0.215613	130.049	396.05	HMDB0003423	C00064	Organic acids and derivatives	Carboxylic acids and derivatives	Amino acids, peptides, and analogues	162690	397257	373294	622571	326044	351800	190249	418610	538740	330599	323222	615397	349674	349681	350848
M476T197	[M+H]+	D-leucinamide, n-[(phenylmethoxy)carbonyl]-l-leucyl-n-[(1s)-1-formyl-3-methylbutyl]-	0.136238	0.946706	0.785419	476.309	197.222			Organic acids and derivatives	Carboxylic acids and derivatives	Amino acids, peptides, and analogues	3586.61	4158.06	4169.92	3848.63	2019.74	3329.34	3009.81	2564.72	6662.15	4055.07	3805.85	2544.08	3657.95	3422.01	3422.92
M165T71_2	(M+H-H2O)+	D-Mannitol	2.46709	1.35413	0.576435	165.075	70.961	HMDB0000765	C00392	Organic oxygen compounds	Organooxygen compounds	Carbohydrates and carbohydrate conjugates	166611	500864	881909	347614	468219	80253.4	624022	714742	2337.08	93392.3	6564.16	1.1045e+06	405698	402250	403431
M243T473	[M+H-H2O]+	D-mannose 6-phosphate	0.785853	0.3991	0.0332313	243.025	473.23	HMDB0001078	C00275	Organic oxygen compounds	Organooxygen compounds	Carbohydrates and carbohydrate conjugates	10785.7	4785.36	7629.18	20154.9	3759.33	4113.05	2713.55	2479.59	6439.84	11516.4	7712.41	2573.19	6547.99	6548.22	7615.3
M259T297	[2M+H]+	D-pyroglutamic acid	0.17763	1.23686	0.341129	259.091	297.252		C02237	Organic acids and derivatives	Carboxylic acids and derivatives	Amino acids, peptides, and analogues	1648.02	3121.27	1430.05	1590.93	1685.94	1600.2	1419.94	2559.95	1225.75	1675.78	1177.11	866.669	2018.48	2041.95	2078.03
M168T441	(M+CH3CN+Na)+	D(-)-beta-hydroxy butyric acid	0.171906	1.06926	0.570311	168.064	440.959						1460.24	2909.89	2358.61	2864.22	1802.7	2809.88	1979	2534.06	2714.45	2761.14	2765.18	2400.06	2819.52	3044.93	3045.54
M363T297	[M+H-C6H15O4N]+	Daunorubicin	0.325077	0.774948	0.135328	363.088	296.928	HMDB0014832	C01907				11541.8	7644.94	7088.91	10632.4	4667.54	10487.5	7169.05	8241.36	8257.36	8924.17	10069.2	3653.17	8356.85	7863.79	8330.85
M400T57	[M+H]+	Demissidine	0.869594	0.897179	0.467335	400.376	57.431						152344	188927	168778	174607	172371	87935.4	188836	212837	90516	176490	207025	205673	167383	167270	163121
M252T138	[M+H]+	Deoxyadenosine	0.870465	1.94692	0.0597388	252.107	138.428	HMDB0000101	C00559	Nucleosides, nucleotides, and analogues	Purine nucleosides	Purine 2'-deoxyribonucleosides	3878.4	14659.6	4846.77	9343.42	19427	5941.83	9077.22	17486.8	2688.57	5685.97	6620.45	16606.4	8305.13	7772.63	8312.66
M228T301	(M+H)+	Deoxycytidine	0.554659	1.22241	0.0859999	228.096	301.188	HMDB0000014	C00881	"Nucleosides, nucleotides, and analogues"	Pyrimidine nucleosides	Pyrimidine 2'-deoxyribonucleosides	8941.74	8463.51	5341.26	7190.77	11456.1	9667.72	10028.4	8315.51	11402.8	8635.02	7006.63	8323.58	7974.12	7930.24	7930.17
M600T193	[M+Na]+	Destruxin a	0.25474	1.01093	0.915174	600.328	193.424			Organic acids and derivatives	Peptidomimetics	Depsipeptides	11611.3	11510.3	12366.8	11790.4	12258.7	11377.5	14898.2	11791.5	18742.6	14250.6	12255	12335.1	11541.1	11117.4	11116.7
M155T332_2	[M+H-C4H6N2O2]+	Dflnha	0.146187	0.913296	0.148479	155.105	331.632	HMDB0014524		Organic acids and derivatives	Carboxylic acids and derivatives	Amino acids, peptides, and analogues	7901.94	6021.25	7691.92	8096.23	6169.16	7940.92	8269.96	7109	7641.1	6637.79	8275.39	7927.71	7256.65	7683.34	7681.52
M419T588	[M+H]+	Di(2,6-dimethyl-4-heptyl) phthalate	0.253672	0.783763	0.168114	419.312	587.908			Benzenoids	Benzene and substituted derivatives	Benzoic acids and derivatives	3675.14	3771.94	5123.96	7088.04	3090.67	3913.09	6705.05	4890.44	3949.28	3360.54	3602.59	3548.95	4990.06	5002.37	5153.97
M261T337	[M+H]+	Diaveridine	0.0413452	1.00084	0.995196	261.129	336.529			Benzenoids	Benzene and substituted derivatives	Methoxybenzenes	1629.3	940.551	1786.76	1938.91	1964.9	1786.96	1655.59	1892.96	1789.91	1059.04	1449.07	1151.36	1668.3	1745.11	1670.08
M106T303	[M+H]+	Diethanolamine	0.672108	1.17683	0.658755	106.085	302.854	HMDB0004437	C06772	Organic nitrogen compounds	Organonitrogen compounds	Amines	17328	53632.5	78565.4	23165.3	35505.1	21015.2	36407.4	44121.5	16762.6	15591.5	11425.1	43714.8	35035.3	34494.8	35042.5
M158T427	[M+H-C2H6O]+	Diethyl l-glutamate	0.478661	1.43262	0.0026697	158.057	426.881			Organic acids and derivatives	Carboxylic acids and derivatives	Amino acids, peptides, and analogues	2812.7	3860.62	2590.19	3240.66	4702.68	4170.63	3000.83	3804.49	5612.95	3933.92	3307	4904.07	3452.46	3450.39	3622.7
M584T206	[M+H]+	Dihydroergotamine	0.371313	1.54419	0.0472362	584.269	206.483	HMDB0014465	C07798	Alkaloids and derivatives	Ergoline and derivatives	Lysergic acids and derivatives	2327.19	3436.83	1688.23	3079.91	4736.87	1607.09	1973.24	3712.8	2353.17	1855.83	2117.29	4292.15	2673.78	2705.38	2690.6
M799T320	[2M+NH4]+	Diisooctyl phthalate	0.294053	1.63417	0.000173188	798.59	319.975			Benzenoids	Benzene and substituted derivatives	Benzoic acids and derivatives	919.637	1082.41	788.161	904.781	1224.02	1235.76	635.151	1582.31	1462.73	722.4	915.482	1396.66	994.766	1012.5	994.702
M195T259	[M+H]+	Dimethyl phthalate	0.223065	1.09856	0.354597	195.062	259.047		C11233	Benzenoids	Benzene and substituted derivatives	Benzoic acids and derivatives	4026.72	3790.06	3692.16	3084.34	3691.56	3646.62	3763.5	4122.83	5789.78	3930.4	4659.28	4397.75	5855.52	5854.63	6061.57
M529T259	[2M+H]+	Dinor-12-oxophytodienoic acid	0.0761722	0.793739	0.294284	529.368	259.411			Lipids and lipid-like molecules	Fatty Acyls	Eicosanoids	845.532	526.394	636.787	644.907	502.904	967.255	827.741	318.575	863.61	770.934	533.818	202.366	685.86	641.412	645.557
M297T330	(M+H)+	Disulfiram	0.158479	1.08706	0.719924	297.057	330.265						6177.64	6983.4	5860.2	6945.83	6753.58	6970.16	7454.8	4019.79	5348.45	1100.11	3132.91	3266.46	5668.79	5662.29	5179.11
M144T442	[M+H-H2O]+	Dl-2-methylglutamic acid	0.344483	1.36778	0.0945006	144.064	442.32			Organic acids and derivatives	Carboxylic acids and derivatives	Amino acids, peptides, and analogues	2328.93	2846.71	2921.07	2478.32	4234.92	3100.2	2549.26	5894.31	3397.77	2537.09	3180.03	2403.36	2635.76	2634.85	2763.58
M135T226	[M+H-2H2O]+	Dl-3,4-dihydroxyphenyl glycol	0.144967	0.873322	0.287191	135.029	226.431	HMDB0000318	C05576	Benzenoids	Phenols	Benzenediols	4598.52	4835.84	5246.45	7170.68	5944.43	4745.42	4620.74	4790.7	5859.62	5540.45	5852.56	2669.29	5095.01	4961.82	5096.86
M132T279	[M+H]+	DL-isoleucine	1.08686	1.04726	0.717778	132.101	278.699	HMDB0033923	C00407	Organic acids and derivatives	Carboxylic acids and derivatives	Amino acids, peptides, and analogues	265907	273568	265036	163136	195889	266812	292803	229050	229594	271455	135301	264591	237203	225140	225191
M159T268	(M+CH3CN+H)+	DL-Norvaline	0.814787	4.08414	0.156821	159.112	268.385						3460.99	2708.24	1317.48	2089.74	1794.13	1754.99	1049.64	16477	25575	2999.45	1496.26	2389.46	2256.46	2261.49	2163.65
M136T293	[M+H-H2O]+	Dl-octopamine	0.292828	1.02965	0.935398	136.06	292.528		C04227	Benzenoids	Phenols	1-hydroxy-2-unsubstituted benzenoids	66962.1	75700.3	197212	67846.4	79800.2	74595	96814	76510.4	88177.5	14988.4	17376.2	80089.2	35456.9	54200.8	54032.6
M166T274	[M+H]+	DL-phenylalanine	1.87664	1.15762	0.434077	166.085	274.283		C02057	Organic acids and derivatives	Carboxylic acids and derivatives	Amino acids, peptides, and analogues	277783	389272	243111	244741	132338	265660	294048	312597	343546	290798	104220	240574	284733	282852	282852
M116T304	[M+H]+	DL-proline	1.67228	1.68016	0.156665	116.069	304.154	HMDB0000162	C00148	Organic acids and derivatives	Carboxylic acids and derivatives	Amino acids, peptides, and analogues	22408.7	52413.1	52358	52205	60455.8	47021.8	50471.6	55355.5	177224	46911.7	57639.7	81325	62035	57253.5	57385.7
M106T428	[M+H]+	DL-serine	0.339869	1.22418	0.431589	106.049	427.598	HMDB0062263	C00065	Organic acids and derivatives	Carboxylic acids and derivatives	Amino acids, peptides, and analogues	2975.08	5100.16	3551.65	6674.56	7067.77	6469.91	4533.18	8047.85	7042.97	12855.9	4446.84	9163.26	4912.45	4650.08	4923.62
M102T396	[M+H-H2O]+	DL-threonine	0.975899	1.19667	0.0441006	102.054	396.155	HMDB0000167	C00188	Organic acids and derivatives	Carboxylic acids and derivatives	Amino acids, peptides, and analogues	26564.4	40154.4	33471.9	32036.6	34799.8	37699	30058.2	36908.3	46698.2	37303.7	29874	30280.8	33860.6	34110.6	34115.9
M134T60	[M+H]+	Dl-threonine methyl ester	1.03808	1.15359	0.647017	134.08	60.038			Organic acids and derivatives	Carboxylic acids and derivatives	Amino acids, peptides, and analogues	36441	21350.6	7288.11	28608.8	27582.1	16509.3	45562.4	45712.2	73898.3	40927.1	29303.1	31973.2	29961.8	25987.6	29647.2
M182T300	[M+H]+	DL-tyrosine	0.639337	1.16209	0.0807961	182.08	300.054	HMDB0000158	C00082	Organic acids and derivatives	Carboxylic acids and derivatives	Amino acids, peptides, and analogues	16262.3	21607.8	15219.9	15449.8	16863.6	18838.6	17869.2	19303.9	21038.5	17741.9	13518.9	13980.3	15491.1	15115	15115.5
M154T367	[M+H]+	Dopamine	0.203613	1.12863	0.566561	154.082	366.625	HMDB0000073	C03758	Benzenoids	Phenols	Benzenediols	2514.21	2299.81	2321.73	3970.6	4531.86	3125	4267.23	2871.51	6282.37	3290.25	2888.36	2618.36	1842.65	2243.42	2123.58
M452T423	[M+H]+	Doxazosin	0.0535903	0.915045	0.442444	452.203	423.478	HMDB0014728	C06970	Organoheterocyclic compounds	Diazinanes	Piperazines	783.81	781.243	859.09	1002.02	589.639	579.64	822.943	733.709	880.004	591.598	574.421	675.98	738.489	743.71	890.23
M293T455	(M+H)+	EDTA	0.40775	0.70322	0.010535	293.098	455.365	HMDB0015109	C00284	Organic acids and derivatives	Carboxylic acids and derivatives	Tetracarboxylic acids and derivatives	4309.97	3668.38	4806.47	4939.77	3300.98	4548.32	4977.72	1616.91	4348.78	4957.29	5821.76	3481.73	4173.35	4173.44	4207.21
M166T298	[M+H-NH3]+	Eflornithine	0.10684	1.10228	0.56633	166.047	298.281		C07997	Organic acids and derivatives	Carboxylic acids and derivatives	Amino acids, peptides, and analogues	1637.18	2283.14	1674.71	2672.9	2023.44	2875.97	2020.45	947.653	3206.51	2303.18	2116.72	2359.25	1343.55	1149.94	1107.87
M447T416	[M+H-H2O]+	Estriol 16alpha-(beta-d-glucuronide)	0.100733	0.903648	0.34141	447.216	416.361	HMDB0006766	C05504	Lipids and lipid-like molecules	Steroids and steroid derivatives	Steroidal glycosides	2300.22	2251.71	3630.32	2526.88	2228.47	2334.11	2662.44	3166.39	3170.86	3324.88	2766.61	2401.46	2337.9	2158.92	2339.18
M293T428	[M+H]+	Ethylenediaminetetraacetic acid	0.345375	1.35452	0.274525	293.1	427.598	HMDB0015109	C00284	Organic acids and derivatives	Carboxylic acids and derivatives	Tetracarboxylic acids and derivatives	2701.38	7596.52	1604.74	4746.68	2581.36	7672.89	4283.7	2889.41	3769.59	3349.04	4077.5	3614.14	3430.82	3259.39	3373.25
M437T36	[M+H-2H2O]+	Ethynylestradiol 17-.beta.-d-glucuronide	1.05483	1.0299	0.782624	437.191	36.305			Lipids and lipid-like molecules	Steroids and steroid derivatives	Steroidal glycosides	108619	97728.2	109266	120879	108374	168600	105370	116781	90929.8	104176	127585	113693	85708.5	84720.3	85707.6
M274T62	[M+H]+	Fenpropidin	9.95477	0.929352	0.665264	274.274	62.391		C18726	Benzenoids	Benzene and substituted derivatives	Phenylpropanes	1.71518e+07	2.31516e+07	2.82422e+07	1.88155e+07	1.99732e+07	1.12227e+07	2.14762e+07	2.37343e+07	1.01745e+07	1.9245e+07	1.92282e+07	2.7131e+07	2.09767e+07	2.08083e+07	2.08097e+07
M304T227	[M+H]+	Fenpropimorph	0.00502767	0.968838	0.877916	304.247	227.451	HMDB0037270	C18787	Benzenoids	Benzene and substituted derivatives	Phenylpropanes	1523.3	1244.95	2229.75	967.564	1693.79	1065.06	1217.22	882.076	1027.82	738.902	1007.8	1531.36	1320.48	1314.22	1385.15
M415T211_2	[M+H]+	Flecainide	0.690237	1.89855	0.000184723	415.163	211.373	HMDB0015326	C07001	Benzenoids	Benzene and substituted derivatives	Benzoic acids and derivatives	2238.31	7528.66	3792.42	4073.08	5575.38	5440.17	2635.5	5866.41	7235.28	3158.3	3432.45	5053.11	4780.29	4780.15	4609.69
M442T426	[M+H]+	Folate	0.18315	1.37395	0.174319	442.144	426.248	HMDB0000121	C00504	Organic acids and derivatives	Carboxylic acids and derivatives	Amino acids, peptides, and analogues	1217.95	2371.73	1478.5	1081.74	1065.22	1363.85	1072.57	977.065	1274.24	895.943	329.019	1295.66	744.893	745.203	881.77
M433T427	[M+Na]+	Forskolin	0.246146	1.4062	0.167296	433.2	426.947		C09076	Lipids and lipid-like molecules	Prenol lipids	Triterpenoids	1760.47	2830.56	2483.56	1021.44	1872.02	2812.7	805.814	1362.25	1680.28	1519.42	861.524	1327.69	1607.08	1566.23	1608.65
M1004T392	[M-H2O+H]+	Furostane base -2h + 1o, o-hex, o-pen-pen-dhex	0.177682	1.31622	0.209042	1003.52	391.567			Lipids and lipid-like molecules	Steroids and steroid derivatives	Steroidal glycosides	1131.43	2112.28	1039.1	1107.05	1079.35	1961.42	1099.34	661.136	2125	1272.13	1146.05	1004.64	1472.89	1414.29	1472.23
M172T49	[M+H]+	Gabapentin	0.0774772	1.0001	0.99942	172.132	49.061	HMDB0005015	C07018	Organic acids and derivatives	Carboxylic acids and derivatives	Amino acids, peptides, and analogues	6618.67	8730.2	6056.76	10267.3	9318.02	5117.06	8080.42	8664.83	10365.3	11831.9	9133.17	9797.94	8812.67	8516.1	8819.62
M276T429	[M+H]+	Gamma-glu-glu	0.623194	0.995055	0.983133	276.118	429.368	HMDB0011738		Organic acids and derivatives	Carboxylic acids and derivatives	Amino acids, peptides, and analogues	13165.4	45216.8	68269.8	61248.3	30032.3	32683.6	23935.2	49836	54155.9	58883.9	37384.2	49662	40551.4	40772.1	40930.8
M277T458	[M+H]+	Gamma-l-glutamyl-l-glutamic acid	0.895334	0.906597	0.491778	277.103	458.414	HMDB0011737	C05282	Organic acids and derivatives	Carboxylic acids and derivatives	Amino acids, peptides, and analogues	47949.8	78776.6	90679.1	55503.6	53258.9	75949.7	90323.5	89292.5	66901.6	82675.3	92888.1	52873	72256.9	72257	72654.5
M595T433	[M+Na]+	Ganoderic acid h	0.487113	1.87369	0.0330369	595.285	432.591			Lipids and lipid-like molecules	Prenol lipids	Triterpenoids	2970.89	4427.45	1462.43	1716.5	5653.14	2037.98	2718.34	5186.39	2512.68	1592.78	1411.38	2427.39	2433.57	2082.27	2454.36
M359T418	[M+H]+	Gardenin b	0.264244	0.988938	0.72422	359.122	418.429		C15109	Phenylpropanoids and polyketides	Flavonoids	O-methylated flavonoids	21268.3	20213.4	22733	21603.4	21787.9	24305.7	22501.6	22406.1	22684.6	24086.8	22338.6	21645.7	22623.3	22068	22618.9
M411T18	[M+Na]+	Geniposide	0.0365018	0.933797	0.631477	411.12	18.021		C09781	Lipids and lipid-like molecules	Prenol lipids	Terpene glycosides	724.748	627.72	923.546	833.882	724.489	920.957	1248.64	994.02	1087.4	1173.71	1181.71	1328.72	874.037	875.547	869.925
M767T229	[M+H-H2O]+	Ginsenoside rg3 (r-form)	0.147923	1.10778	0.473852	767.496	229.321			Lipids and lipid-like molecules	Prenol lipids	Terpene glycosides	787.2	1183.11	989.699	1110.26	1714.66	1594.89	1139.29	910.468	1142.38	1483.39	1539.28	1263.38	1211.16	1188.91	1188.87
M513T200_1	[M+Na]+	Glimepiride	0.32811	1.5301	0.0178155	513.231	200.295	HMDB0014367	C07669	Benzenoids	Benzene and substituted derivatives	Benzenesulfonamides	1457.62	1750.64	1020.16	1784.46	3106.99	1610.44	1628.9	2202.78	1973.17	1308.11	1657.54	2907.76	1493.66	1544.93	1546.14
M276T294	[M+H]+	Glu-Gln	0.187974	0.921012	0.630287	276.1	293.852	HMDB0028817		Organic acids and derivatives	Carboxylic acids and derivatives	Amino acids, peptides, and analogues	2563.9	1349.91	1496.39	1159.54	1540.04	1428.56	1823.28	1354.54	1918.72	1838.7	870.772	1390.48	2935.89	2719.3	2930.37
M235T430	[M+H]+	Glu-Ser	0.525823	1.30649	0.00343647	235.091	429.6	HMDB0028828		Organic acids and derivatives	Carboxylic acids and derivatives	Amino acids, peptides, and analogues	4761.25	6464.81	5341.5	3675.87	6809.07	6487.2	5079.18	6857.68	6589.84	5627.35	4772.8	5016.76	5936.08	5929.2	5727.66
M203T258	[M+2H]2+	Glu-Thr-Arg	0.990449	1.43927	0.0391749	203.101	257.874			Organic acids and derivatives	Carboxylic acids and derivatives	Amino acids, peptides, and analogues	21612.4	18210.1	14942.3	18956.3	30776	19597	16805.2	22789.6	23799	16457.9	18124.9	38685.1	23407.5	22798	22798.3
M123T301	(M+Na)+	Glutaraldehyde	0.190172	1.06689	0.701986	123.043	300.608						4742.65	4835.77	3828.27	3347.57	4087.92	4409.92	3974.17	4268.27	4824.36	4451.77	2108.99	1529.04	3277.94	3354.16	3404.06
M308T482	(M+H)+	Glutathione	0.164592	0.953902	0.712275	308.089	481.861	HMDB0000125	C00051	Organic acids and derivatives	Carboxylic acids and derivatives	"Amino acids, peptides, and analogues"	10309.1	9405.06	8535.2	12292.7	11448.9	8046.6	12965.1	10047.3	12327.7	15165.4	7918.69	12813.4	7567.33	7715.1	7716.81
M173T246	[M+2H]2+	Gly-Leu-Arg	0.615999	1.15191	0.312965	173.127	245.761			Organic acids and derivatives	Carboxylic acids and derivatives	Amino acids, peptides, and analogues	24032.4	18725	12995.7	17302.1	22814.9	13974.2	18005.1	21443.4	15570.7	14384	11196.8	20262.2	19605.5	19436.2	19435.7
M908T615	[M+Na]+	Glycerol trioleate	0.137316	1.0816	0.698232	907.768	615.082	HMDB0005453		Lipids and lipid-like molecules	Glycerolipids	Triradylcglycerols	3216.52	2076.96	3338.24	1791.55	3281.22	3494.25	4005.03	4509.48	2393.03	1969.63	1991.68	1888.83	3350.16	3336.54	3151.56
M173T434	[M+H]+	Glycerophosphate(2)	0.226813	0.460974	0.475851	173.019	433.518	HMDB0000126	C00093	Lipids and lipid-like molecules	Glycerophospholipids	Glycerophosphates	934.984	1555.5	885.931	1173.56	1362.38	1397.79	508.225	1711.85	849.493	14590	820.487	1841.48	1172.63	1254.2	1254.76
M104T267_2	[M+H-C3H7O5P]+	Glycerophosphocholine	9.8221	1.13492	0.126854	104.107	266.858	HMDB0000086	C00670	Lipids and lipid-like molecules	Glycerophospholipids	Glycerophosphocholines	4.69542e+06	4.33783e+06	3.57379e+06	4.37661e+06	5.31958e+06	4.67037e+06	4.30281e+06	3.78166e+06	5.20981e+06	3.8504e+06	3.3644e+06	4.10428e+06	4.55471e+06	4.51951e+06	4.43539e+06
M432T182	[M+H-H2O]+	Glycodeoxycholic acid	0.333765	0.890023	0.428724	432.32	181.579	HMDB0000631	C05464	Lipids and lipid-like molecules	Steroids and steroid derivatives	Bile acids, alcohols and derivatives	16567.1	10877.9	9027.37	11663.7	10851.1	14160.8	16570.1	10134.9	13941.3	13038.2	9247.57	7777.12	11658.5	11771.7	11657.5
M130T331	[M+H]+	Goitrin	0.868064	1.28455	0.00743834	130.049	331.376		C16817	Organoheterocyclic compounds	Azolidines	Oxazolidines	10925.2	20181.6	13918.2	18359.6	20116.6	20808.8	14154.1	17775.6	19275	16024.9	18932.3	20424.8	24427.7	24510.3	27013.7
M130T48	[M+H-C2H7N]+	Gramine	0.299358	0.877641	0.337921	130.064	48.487	HMDB0035762	C08304	Organoheterocyclic compounds	Indoles and derivatives	Indoles	14428.5	15192	12832.2	13172.5	9063.38	6025.45	14215.8	16260	12571.8	16088.9	12513.5	13952.3	15306.2	15346.8	14757.3
M152T226	[M+H]+	Guanine	1.05861	0.807496	0.185145	152.056	225.955	HMDB0000132	C00242	Organoheterocyclic compounds	Imidazopyrimidines	Purines and purine derivatives	128758	86682	96518.4	182110	123161	97478.4	97807.7	85851.1	123135	114564	101228	65887	107299	106140	106146
M779T235	[M+H]+	Heterophyllin b	0.253822	1.05385	0.761101	779.461	235.15			Organic acids and derivatives	Carboxylic acids and derivatives	Amino acids, peptides, and analogues	11937.1	18332.1	12685.7	16700.5	26970.2	17648.3	20712	8865.27	21422.9	20895	22239	17593.8	15673.8	15481.5	15675.8
M260T227	[M+H]+	Hexanoyl-l-carnitine	0.436313	1.16547	0.0890553	260.185	226.762	HMDB0000756		Lipids and lipid-like molecules	Fatty Acyls	Fatty acid esters	6713.04	7566.63	5491.87	5205.41	7247.11	6234.34	6823.59	6456.09	8622.96	6537.05	5205.58	5802.41	6590.43	6508.03	6508.52
M285T436	(M+H)+	His-Glu	0.165381	0.818942	0.242186	285.117	435.947						3665.65	2307.5	2335.38	4231.88	2173.44	3261.71	3447.73	4451.41	4193.26	4538.05	4241.26	2006.06	2607.31	2934.8	2936.24
M112T284	[M+H]+	Histamine	0.952178	0.678151	0.195341	112.111	284.309	HMDB0000870	C00388	Organic nitrogen compounds	Organonitrogen compounds	Amines	30890.2	33032.6	36623.3	18742.7	9450.04	26894.4	36728.8	7454.47	48799	64221.2	39678.2	28231.3	21967.1	26141.2	26234.6
M156T450	[M+H]+	Histidine	0.618721	1.07071	0.834859	156.075	449.602	HMDB0000177	C00135	Organic acids and derivatives	Carboxylic acids and derivatives	Amino acids, peptides, and analogues	42929.9	25437.7	65364.9	16576.8	58691.4	91001.8	19965.2	25277.1	50230	46167.2	61780.9	20020	54453.9	60080.4	54511.3
M137T167	[M+H]+	Hypoxanthine	5.82112	0.75543	0.343454	137.046	167.356	HMDB0000157	C00262	Organoheterocyclic compounds	Imidazopyrimidines	Purines and purine derivatives	1.44918e+06	469320	435087	426269	572170	654834	1.07353e+06	417072	1.04687e+06	815316	532442	414295	691085	685776	691087
M288T333	(M+H)+	Ile-Arg	0.1676	0.961098	0.855051	288.201	333.49						1809.09	717.455	723.033	1285.1	1190.95	1347.7	1455.63	1016.58	2268.47	1240.5	1216.84	888.336	1374.96	1336.96	1373.81
M233T234	(M+H)+	Ile-Thr	0.271246	1.30118	0.319015	233.148	234.473						2834.28	1424.77	2095.87	3000.71	2347.33	2158.7	1758.25	4628.2	5024.41	2345.99	1577.82	2129.45	2086.22	2064.81	2086.45
M257T159	(2M+Na)+	Indole	0.457958	0.259755	0.054991	257.111	159.142	HMDB0000738	C00463	Organoheterocyclic compounds	Indoles and derivatives	Indoles	5210.83	1002.29	1577.18	1286.04	545.749	784.488	4190.25	539.733	466.892	769.165	800.9	254.39	1197.6	1239.61	1200.07
M175T207	[M+H]+	Indole-3-acetamide	0.130134	0.873694	0.520044	175.085	206.636	HMDB0029739	C02693	Organoheterocyclic compounds	Indoles and derivatives	Indoles	5500.43	7829.11	5448.8	10155.8	6878.09	4401.81	7488.09	8174.06	8182.51	14344.3	6052.51	7336.6	10117	10358.3	10117.9
M176T278	[M+H]+	Indoleacetic acid	0.153219	0.915146	0.636857	176.064	277.553	HMDB0000197	C00954	Organoheterocyclic compounds	Indoles and derivatives	Indolyl carboxylic acids and derivatives	3026.65	3103.9	4711.06	4026.81	1511.72	5172.34	4351.91	5720.04	4920.79	6348.79	5482.47	5147.42	4766.51	4995.05	4995.91
M523T298	[M+H]+	Iridin	0.605644	0.535971	0.00531624	523.124	297.951		C10465	Phenylpropanoids and polyketides	Isoflavonoids	Isoflavonoid O-glycosides	8943.67	4781.79	5055.3	7497.8	1855.63	6209.56	5814.43	4436.01	3946.39	7346.9	7966.29	1616.07	5049	5240.09	5028.6
M587T394	[M+H]+	Irinotecan	0.0744803	0.882127	0.588318	587.288	394.272	HMDB0014900	C16641				864.577	634.684	638.855	693.827	782.044	759.322	1162.72	657.874	1142.73	1521.95	374.259	659.978	784.141	774.699	877.086
M499T293	[M+H-H2O]+	Isochlorogenic acid b	0.183694	1.37716	0.457381	499.104	293.198	HMDB0030705	C10468	Organic oxygen compounds	Organooxygen compounds	Alcohols and polyols	1202.69	3635.64	3958.18	1188.82	2942.37	536.36	1830.28	2273.99	512.333	559.319	464.839	2774.85	1470.88	1497.74	1470
M175T299	[M+H]+	Juglone	0.659643	0.270799	0.0840019	175.052	299.199	HMDB0030773	C03840	Benzenoids	Naphthalenes	Naphthoquinones	10760	1971.75	946.947	990.381	1487.25	1704.75	9755.06	1905.06	996.889	866.893	11965.8	1489.48	1173.72	1023.85	1177.7
M509T386	[M+Na]+	Kendomycin	0.179389	1.35783	0.0767562	509.269	385.612						547.954	553.09	772.948	408.855	991.517	1195.66	924.525	879.439	1081.83	682.726	660.854	726.889	827.108	898.859	833.766
M120T65	[M+H]+	L-.beta.-homoserine	0.935246	1.54075	0.0627883	120.064	64.787			Organic acids and derivatives	Carboxylic acids and derivatives	Amino acids, peptides, and analogues	14763.1	17183.9	5312.33	7354.4	23650.7	9383.6	14502.4	14349.5	24429.7	12070.9	17749.8	21555.8	13042.9	11987	11164.1
M175T548	(M+H)+	L-Arginine	0.23184	1.05535	0.829491	175.118	547.648	HMDB0000517	C00062	Organic acids and derivatives	Carboxylic acids and derivatives	"Amino acids, peptides, and analogues"	20153.1	48476.1	37534.4	15708.4	20273.5	28189.9	22008.8	14520.9	34893.6	29009.8	27168.2	13619.3	55154.1	70395	50611.6
M189T280	[M+H]+	L-arginine, methyl ester	0.923147	1.02758	0.858828	189.133	280.009			Organic acids and derivatives	Carboxylic acids and derivatives	Amino acids, peptides, and analogues	58840.5	41272	40982.3	37082.9	38679.7	41802.7	56606.5	45043.5	69365.1	60303.2	29668.8	55138.7	46665.6	45560.4	46670.5
M134T428	[M+H]+	L-aspartic acid	0.650246	1.45903	0.00783486	134.043	427.623	HMDB0062186	C00049	Organic acids and derivatives	Carboxylic acids and derivatives	Amino acids, peptides, and analogues	2970.41	9840.38	7880.28	6936.32	9708.9	7210.57	5671.57	8445.64	9886.44	5844.95	7660.24	8839.2	7131.79	6915.91	7131.05
M162T362	[M+H]+	L-carnitine	1.28812	1.17847	0.229865	162.111	362.307	HMDB0062496	C00318	Organic nitrogen compounds	Organonitrogen compounds	Quaternary ammonium salts	69433	53745.7	54978.3	45897.9	83757.5	49514.3	51473	55879	87353.2	52392	52103.5	54258.1	56086	57982.3	56032
M227T421	[M+H]+	L-carnosine	0.409481	0.820586	0.422986	227.112	421.25	HMDB0000033	C00386	Organic acids and derivatives	Peptidomimetics	Hybrid peptides	12246.3	8101.84	3895.18	5276.48	5226.59	4515.94	11464.9	6637.17	5572.77	5305.77	5391.59	5707.02	5867.89	5865.7	5951.04
M148T427	(M+H)+	L-Glutamate	0.471165	1.09041	0.712397	148.059	426.977	HMDB0000148	C00025	Organic acids and derivatives	Carboxylic acids and derivatives	"Amino acids, peptides, and analogues"	52575.4	127070	106537	97314.6	70876.3	65852.9	50754.4	60319.7	135715	110516	54717.4	55293.9	102599	100889	100916
M144T95	[M+H-CH4O]+	L-glutamic acid, dimethyl ester	0.803598	1.28563	0.175528	144.064	94.797			Organic acids and derivatives	Carboxylic acids and derivatives	Amino acids, peptides, and analogues	19445.9	13659.4	15411.2	19745.1	22077.3	14750.2	13321.1	17867.4	32361.6	17996.6	11370.5	24363.6	13143.4	13245.8	14202.3
M147T478	(M+H)+	L-Glutamine	0.951007	1.32147	0.238307	147.075	478.456	HMDB0000641	C00064	Organic acids and derivatives	Carboxylic acids and derivatives	"Amino acids, peptides, and analogues"	14149.7	54575.4	53485.9	67990.9	54245	31584.5	17389	51686	75527	41416.8	55936.7	63236.9	44736.5	45888.1	45883.4
M308T429	[M+H]+	L-glutathione, reduced	0.48171	0.76272	0.184879	308.09	429.074	HMDB0062697	C00051	Organic acids and derivatives	Carboxylic acids and derivatives	Amino acids, peptides, and analogues	11803.2	10228.4	7690.75	16665	4595.49	8350.52	15310.3	8090.69	13973.6	15109.9	7967.81	11619.7	7129.96	7348.87	7349.66
M156T522	(M+H)+	L-Histidine	0.717798	1.06038	0.882298	156.076	521.697	HMDB0000177	C00135	Organic acids and derivatives	Carboxylic acids and derivatives	"Amino acids, peptides, and analogues"	375954	519283	357436	372360	9298.19	341050	49757	435860	185351	339558	50540.9	148083	323223	239558	322272
M144T304	[M+H-CH3ON]+	L-homoarginine	0.432578	1.3829	0.00190698	144.1	303.99	HMDB0000670	C01924	Organic acids and derivatives	Carboxylic acids and derivatives	Amino acids, peptides, and analogues	3031.47	3765.83	2543.79	3168.44	3804.05	3240.01	3151.81	3627.1	4400.01	2861.74	2149.3	4543.09	2713.13	2713.45	2731.53
M116T328	[M+H-CH5ON3]+	L-hydroxyarginine	0.698566	0.966747	0.709082	116.07	328.444	HMDB0004224	C05933	Organic acids and derivatives	Carboxylic acids and derivatives	Amino acids, peptides, and analogues	117563	97223.7	85713.8	86344.1	118385	88177.3	121108	86724.8	94183	96440.4	83066.7	85914.7	104429	104429	104485
M132T173	(M+H)+	L-Leucine	0.132725	1.16617	0.433071	132.1	172.809	HMDB0000687	C00123	Organic acids and derivatives	Carboxylic acids and derivatives	"Amino acids, peptides, and analogues"	665.853	1276.01	921.317	905.571	509.446	1043.25	576.262	1374.54	543.211	1043.87	740.359	913.218	1064.87	1060.21	939.009
M189T330	(M+H)+	L-NG-Monomethylarginine	0.197325	0.943143	0.636499	189.133	330.059						7908.06	6079.25	6080.34	6636.77	6950.45	7116.42	7465.71	3274.69	8233.62	7665.82	5525.38	7280.47	6879.3	6879.16	6962.42
M130T279	[M+H]+	L-pipecolic acid	0.120331	0.977996	0.822356	130.085	278.868	HMDB0000716	C00408	Organic acids and derivatives	Carboxylic acids and derivatives	Amino acids, peptides, and analogues	5496.81	5200.84	4176.48	5115.34	4058.1	4613.01	3798.57	4612.49	5237.84	5666.14	3676.7	3593.18	3932.67	3906.8	3256.45
M116T428	(M+H)+	L-Proline	0.13032	0.990189	0.933277	116.069	427.598	HMDB0000162	C00148	Organic acids and derivatives	Carboxylic acids and derivatives	"Amino acids, peptides, and analogues"	25138.3	27438.8	40516.6	20472	28639.9	23998.4	26134.4	23714.5	27595.5	26647.5	21589.7	27536.7	22481.8	22976.3	22972.2
M218T280	[M+H]+	L-propionylcarnitine	5.05956	1.12388	0.482086	218.139	280.218	HMDB0062514		Lipids and lipid-like molecules	Fatty Acyls	Fatty acid esters	1.11008e+06	955741	769415	583827	1.10522e+06	724454	1.24277e+06	776852	1.4105e+06	900100	632259	914649	953553	940901	953599
M182T331	(M+H)+	L-Tyrosine	0.357363	0.955115	0.668907	182.08	331.3	HMDB0000158	C00082				18938.1	14690.7	15338.3	18316	19502.2	10948.3	20585.2	20370.2	21914.5	19400.8	16326.1	16590.4	19923.1	19919.6	19662.6
M365T359	[M+Na]+	Lactose	0.393196	1.40677	0.12469	365.103	358.731	HMDB0000186	C00243	Organic oxygen compounds	Organooxygen compounds	Carbohydrates and carbohydrate conjugates	2962.22	2120.53	2739.19	3443.11	4841.59	7308.7	3219.69	3568.24	5494.42	3654.87	2904.57	3287.71	4020.42	3950.01	4037.74
M343T172	[M]+	Lauramidopropylbetaine	0.0700863	0.946099	0.765102	343.293	171.634			Organic acids and derivatives	Carboxylic acids and derivatives	Amino acids, peptides, and analogues	8282.1	3734.34	6311.82	10347.4	5917.81	7119.29	8404.95	8518.38	5977.8	4309.88	4561.89	8674.88	13066.8	12774.5	13065.6
M468T127	[M+H]+	Lauric acid leelamide	0.468962	0.837682	0.119137	468.416	127.101			Lipids and lipid-like molecules	Prenol lipids	Diterpenoids	17966.2	8865.38	14906.4	14952.9	15139.9	13961.6	20626.7	12263.4	17245.9	15540.8	13896.8	14524.4	14269.8	13959.4	14266
M344T186	[M+H]+	Lauroyl-l-carnitine	0.643509	1.68528	0.00211523	344.277	186.485	HMDB0002250		Lipids and lipid-like molecules	Fatty Acyls	Fatty acid esters	3080.14	7079.5	3664.48	4336.46	6050.68	7254.93	2906.34	4808.08	7752.13	4711.48	3543.25	4538.93	4249.83	4008.36	4242.49
M203T49	[M+H]+	Leu-Ala	0.185356	1.07435	0.619021	203.137	49.0735			Organic acids and derivatives	Carboxylic acids and derivatives	Amino acids, peptides, and analogues	3160.69	2796.62	2270.95	3532.65	2941.34	2789.15	2342.58	3105.43	4663.4	3211.68	2563.57	2056.2	2615.97	2743.84	2616.24
M302T206	[M+H]+	Leu-Gly-Leu	0.203536	0.829325	0.44968	302.205	205.798			Organic acids and derivatives	Carboxylic acids and derivatives	Amino acids, peptides, and analogues	2576.55	863.962	786.449	1048	1319.67	621.005	1477.91	1535.27	1118.86	1400.58	964.614	1386.58	1055.72	1018.96	1056.61
M263T238	[M+H]+	Leu-Met	0.154933	1.13202	0.570301	263.138	238.368			Organic acids and derivatives	Carboxylic acids and derivatives	Amino acids, peptides, and analogues	2120	2291.27	1794.67	864.016	1626.14	3197.57	2536.6	2148.73	3321	3309.96	1754.4	1429.29	2101.73	1980.79	2098.95
M229T248	[M+H]+	Leu-Pro	0.532625	1.43444	0.0518285	229.153	247.899			Organic acids and derivatives	Carboxylic acids and derivatives	Amino acids, peptides, and analogues	3382.25	8603.44	6642.87	3818.86	4768.33	7602.82	3840.11	8432.37	6215.47	5406.82	4698.39	4239.73	6306.24	5859.43	5885.82
M626T423	[M+H]+	Leukotriene c4	0.411831	2.23945	0.0188567	626.314	422.667	HMDB0001198	C02166	Organic acids and derivatives	Carboxylic acids and derivatives	Amino acids, peptides, and analogues	1378.05	4185.73	1006.4	620.277	1913.37	2578.97	1788.56	1960.53	1233.19	542.341	854.417	1990.5	1739.99	1403.02	1412.8
M547T459	[M+NH4]+	Lewis x trisaccharide	0.0963312	1.01473	0.849148	547.242	458.796	HMDB0006568		Lipids and lipid-like molecules	Fatty Acyls	Fatty acyl glycosides	1391.63	1298.1	1207.77	1086.12	1527.63	1148.98	1545.62	1170.34	1397.67	1253.81	1107.55	1161.63	1021.6	1021.65	1009.43
M434T181	[M+H]+	Lithocholylglycine	0.772337	0.925369	0.398997	434.336	180.965	HMDB0000698	C15557	Lipids and lipid-like molecules	Steroids and steroid derivatives	Bile acids, alcohols and derivatives	128567	110179	100301	104984	102571	109170	146419	97483.5	120276	106977	90804.9	87769.1	103838	103340	103843
M892T504	[M+K]+	Lnfp iii	0.0637623	0.971062	0.792551	892.284	503.575			Organic oxygen compounds	Organooxygen compounds	Carbohydrates and carbohydrate conjugates	1595.03	1513.09	1804.8	1190.16	1511.59	1221.72	2016.72	1640.25	1795.09	1237.67	1339.67	1236.55	1453.07	1474.32	1474.19
M730T482	[M+Na]+	Lnt	0.0448437	1.01767	0.85573	730.232	482.273	HMDB0006566		Organic oxygen compounds	Organooxygen compounds	Carbohydrates and carbohydrate conjugates	1609.43	1814.59	1999.22	1993.49	1314.26	1703.66	1543.03	1842.12	2282.91	1582.29	1554.91	1506.5	1534.84	1501.86	1526.12
M275T447	[M+H]+	Lys-Gln	0.343851	0.616552	0.035993	275.17	446.51			Organic acids and derivatives	Carboxylic acids and derivatives	Amino acids, peptides, and analogues	2983.72	1605.78	1735.8	2109.78	1061.44	567.966	2227.79	1620.59	2263.5	2916.67	1385.45	1117.36	1962.68	1981.36	2106.99
M333T445	[M+H]+	Lys-Trp	0.103297	0.858705	0.166327	333.176	445.039			Organic acids and derivatives	Carboxylic acids and derivatives	Amino acids, peptides, and analogues	1286.72	825.781	1417.64	856.326	1093.31	1056.51	1335.85	1090.69	1415.68	1185.75	1361.24	909.819	1396.91	1409.83	1391.14
M246T396	(M+H)+	Lys-Val	0.401681	1.71331	0.0500393	246.18	396.433						1495.31	5275.44	2412.22	2343.67	2665.89	2861.13	1651.76	2349.66	5974.09	2419.49	2279.96	2465.62	2822.85	2474.85	2460.97
M465T208	[M+H]+	Lyso-sphingomyelin	0.370989	0.995878	0.979027	465.344	207.957			Lipids and lipid-like molecules	Sphingolipids	Phosphosphingolipids	65159.1	63392.3	53970.6	59019	53805.3	82736.2	67280.2	38975.9	80197.5	60105	47491.5	32462.9	62607.5	63237.2	63235.8
M337T28	[M+Na]+	Malaoxon	0.141429	1.24036	0.470324	337.051	27.885	HMDB0060627	C07498	Lipids and lipid-like molecules	Fatty Acyls	Fatty acid esters	1085.07	2948.3	1214.12	1120.97	656.372	1260.99	820.527	2369.19	1190.18	1720.38	1465.5	786.526	1434.21	1461.25	1434.26
M283T455	[M+H-CH4S]+	Malathion	0.945752	0.859933	0.0604788	283.017	455.359	HMDB0014910	C07497	Lipids and lipid-like molecules	Fatty Acyls	Fatty acid esters	85239.7	74812.2	94152.5	82019.4	68497.1	93552.8	93891.4	78441.6	97241.9	108179	104777	76118.9	78907.8	78909	77694.9
M295T452	[M+H-C2H7PO3S]+	Malathion monocarboxylic acid, ester with 1,1,1,3,3,3-hexafluoroisopropanol	0.139787	1.12102	0.342418	295.058	451.842			Lipids and lipid-like molecules	Fatty Acyls	Fatty acid esters	1462.94	1626.33	1519.76	1429.91	1761.11	1755.27	1245.88	1432.6	2472.52	1826.53	1772.99	1330.57	1403.2	1456.32	1403.96
M846T505	(M+NH4)+	Maltopentaose	0.382158	0.749588	0.19291	846.304	504.598	HMDB0012254		Organic oxygen compounds	Organooxygen compounds	Carbohydrates and carbohydrate conjugates	12954.1	16792.3	10201	13288.2	4331.63	10444.4	11313.6	9712.54	8138.88	11195.8	10804.2	2869.18	9314.39	9314.29	9432.48
M365T393	[M+Na]+	Maltose	0.460932	1.03527	0.873445	365.103	393.237	HMDB0000163	C00208	Organic oxygen compounds	Organooxygen compounds	Carbohydrates and carbohydrate conjugates	40588.1	54512.4	35091.5	70371.2	35025.7	36007.4	34990.7	35301.9	73676.2	39640.7	32382	27465.6	46421.6	50979.7	46513.5
M417T406	[M+H]+	Manoalide	0.0889526	0.908787	0.553343	417.267	406.01		C17156	Lipids and lipid-like molecules	Prenol lipids	Terpene lactones	1795.76	1341.78	2731.1	2492.33	1840.28	1927.39	2221.19	1503.41	3387.15	1946.17	2084.9	2060.91	2093.24	2157.39	2152.54
M445T314	[M+H]+	Menaquinone 4	0.157971	1.06488	0.713593	445.29	314.445	HMDB0030017	C00828	Lipids and lipid-like molecules	Prenol lipids	Quinone and hydroquinone lipids	2975.54	4688.48	4167.65	4745.64	2120.28	4107.27	3320.82	4982.53	3184.49	2040.18	3440.09	2949.31	3156.32	2980.74	2847.25
M632T448	[M+H]+	Mesaconitine	0.113594	1.12829	0.633562	632.32	447.817		C08698	Lipids and lipid-like molecules	Prenol lipids	Diterpenoids	986.773	614.388	393.119	621.325	1096.11	1539.57	1461.46	1633.34	528.072	1203.32	966.514	943.612	800.368	643.005	677.472
M375T432	[M+H]+	Met-Pro-Lys	0.0270365	0.994678	0.981116	375.185	432.483			Organic acids and derivatives	Carboxylic acids and derivatives	Amino acids, peptides, and analogues	831.276	833.636	1391.68	699.4	906.132	1183.47	1193.49	672.628	1926.33	793.653	1364.39	718.292	780.942	815.277	820.329
M374T422	[M+H]+	Methanone, [1-(5-fluoropentyl)-1h-indol-3-yl](4-methyl-1-naphthalenyl)-	0.0161513	0.973084	0.836132	374.203	422.37			Organoheterocyclic compounds	Indoles and derivatives	Naphthoylindoles	485.366	654.325	495.008	464.22	550.586	527.061	928.206	594.187	500.43	572.117	579.981	603.432	478.17	478.909	520.337
M219T463	(M-2H+3Na)+	Methyl 4-hydroxybenzoate	0.950789	0.237767	0.00569806	219.004	462.818						16192.9	2226.53	5525.48	13020.8	1423.91	3411.95	4782.52	1220.19	2751.77	7833.17	5934.41	1636.08	5449.13	5530.11	5527.63
M196T49	[M+H]+	Methyltyrosinate	0.826037	1.58542	0.00623905	196.095	49.167	HMDB0029217	C03404	Organic acids and derivatives	Carboxylic acids and derivatives	Amino acids, peptides, and analogues	6180.41	12649.1	7246.72	6714.21	13718	7800.66	7701.2	12498.5	11878.8	11598.5	7364.97	15662.2	10088	10012.6	10088.2
M337T51	(M+H-H2O)+	MG(18:2(9Z,12Z)/0:0/0:0)[rac]	0.201416	1.07758	0.556019	337.272	50.95						7546.89	12542.9	11267.4	10356.1	9734.16	5908.98	9328.64	13276	12263	11875.1	10946	12352.2	11864.7	11857.2	11591.6
M408T184	[M+H]+	Miltefosine	0.447333	0.929257	0.49998	408.321	184.035			Organic nitrogen compounds	Organonitrogen compounds	Quaternary ammonium salts	37842.9	30709	22010.9	32822.6	27580	32098.7	39077.6	26312.6	33346.3	31657.8	24413.2	24490.9	30986.6	30636.5	30636.8
M311T33_1	[M+H-H2O]+	Monopalmitolein (9c)	0.0728355	0.957297	0.747727	311.256	33.281			Lipids and lipid-like molecules	Glycerolipids	Monoradylglycerols	42482.6	51863.4	59880.6	58597.1	67593.7	39918.6	42391.9	43273.1	73057.1	71051.9	62304.9	46624.6	51386.2	51898.3	52896.3
M603T451	[2M+H]+	Morphine n-oxide	0.219383	1.33659	0.0349817	603.261	451.387		C11786				1259.14	1270.96	459.437	1050.49	1452	1417.18	788.28	1211.56	1272.65	1003.14	1286.79	1191.09	1380.43	1343.48	1151.59
M434T421	[M+H]+	Mycophenolate mofetil	0.126965	1.12637	0.2614	434.196	421.434	HMDB0014826	C07908	Organoheterocyclic compounds	Isocoumarans	Isobenzofuranones	1255.38	1308.52	1201.01	915.283	1285.64	1373.11	1564.85	1215.46	1348	1232.48	1315.14	1899.19	1150.51	1041.52	1133.98
M258T139	[M+H]+	Myristamine oxide	0.930934	0.899842	0.562722	258.277	138.621			Organic nitrogen compounds	Organonitrogen compounds	Aminoxides	149651	124942	204055	123469	95569.4	149074	163843	87622	234458	117268	145778	121850	159354	155739	159353
M244T78	(M+NH4)+	Myristoleic acid	0.694829	1.30694	0.488162	244.226	77.716	HMDB0002000	C08322	Lipids and lipid-like molecules	Fatty Acyls	Fatty acids and conjugates	22461.1	6915.05	8643.54	4751.59	23371.8	17382.9	5897.54	2251.13	22251.5	14376.5	6793.04	10064.8	4632.81	3921.24	4651.77
M372T181	[M+H]+	Myristoyl-l-carnitine	1.12205	1.20197	0.205063	372.309	180.956	HMDB0005066		Lipids and lipid-like molecules	Fatty Acyls	Fatty acid esters	47750.3	68405.2	45253.5	49859.9	54166.8	86111	51299.4	49334.9	77456.8	69619.8	50804.3	42648.3	55674.9	55068.7	55674.9
M157T293_2	[M+H-H2O]+	N-.alpha.-acetyl-l-ornithine	0.11315	0.922915	0.643109	157.096	293.135	HMDB0003357	C00437	Organic acids and derivatives	Carboxylic acids and derivatives	Amino acids, peptides, and analogues	4795.14	2096.88	3100.55	2995.35	2825.81	3937.74	4406.25	4140.95	2865.27	2805.4	1962.55	2651.85	3036.25	3045.15	3221.25
M811T256	[M+H]+	N-(15z-tetracosenoyl)-1-.beta.-galactosylsphing-4-enine	0.0505986	0.893244	0.330507	810.674	255.562			Lipids and lipid-like molecules	Sphingolipids	Glycosphingolipids	956.592	809.647	1066.61	776.457	878.284	673.966	1012.34	741.961	566.398	766.531	700.903	1045.57	1108.17	1190.88	1117.2
M506T394	[M+H]+	N-(3-hydroxy-2-methylbenzoyl)-l-valyl-n-[(1s,2e)-4-ethoxy-1-(2-methylpropyl)-4-oxo-2-butenyl]-l-serinamide	0.337933	0.896357	0.200131	506.274	393.591			Organic acids and derivatives	Carboxylic acids and derivatives	Amino acids, peptides, and analogues	21326.8	20983.8	20718	21527.2	23183.7	21241.4	26435.8	22621.2	13203.2	23812.1	22333.3	20808.5	16051.4	16033.3	9190.17
M255T383	[M+H]+	N-(4-fluorobenzoyl)-5-amino-1h-indole	1.10597	0.28575	0.159101	255.096	383.126			Benzenoids	Benzene and substituted derivatives	Benzoic acids and derivatives	41033.8	2622.43	5766.09	5022.91	5691.46	5772.23	20557.1	1861	2206.01	5377.69	1713.83	4555.84	5918.76	5913.09	4912.14
M309T295	[M+H]+	N-(4-nitro-2-phenoxyphenyl)methanesulfonamide	0.532659	1.4821	0.404285	309.041	295.498			Benzenoids	Benzene and substituted derivatives	Diphenylethers	4612.8	23505.8	23843.4	5416.03	13886.9	4379.35	11512.8	15106.2	2658.67	2320.99	2420.04	14754.8	12984.1	11620.3	11638.9
M227T291	[M+H-NH3]+	N-(aminothioxomethyl)-5-oxo-1-propyl-2-pyrrolidineacetamide	0.206315	1.19935	0.197743	227.099	291.392			Organic acids and derivatives	Carboxylic acids and derivatives	Amino acids, peptides, and analogues	1950.3	1600.41	1028.86	1685.18	1957.62	1934.14	1479.82	1739.99	2589.27	1257.45	1989.1	1441.36	1228.79	1137.42	1138.87
M626T116	[M+H-H2O]+	N-(dodecanoyl)-1-.beta.-glucosyl-sphing-4-enine	0.133905	1.10063	0.723178	626.479	116.245			Lipids and lipid-like molecules	Sphingolipids	Glycosphingolipids	1120.19	2671.35	4437.45	2579.29	3339.1	1505.7	2391.48	2095.48	2075.98	2271.65	564.06	3021.35	2347.37	2133.02	2132.76
M732T180	[M+H]+	N-(octadecanoyl)sphing-4-enine-1-phosphocholine	1.23277	0.85431	0.144691	731.601	179.859	HMDB0001348	C00550	Lipids and lipid-like molecules	Sphingolipids	Phosphosphingolipids	168656	118954	186702	141187	130852	133031	209363	161885	141177	142723	184356	196593	165651	170291	170299
M219T46	[M+H]+	N-acetyl-5-hydroxytryptamine	0.683152	1.81875	0.0389885	219.111	46.052	HMDB0001238	C00978	Organoheterocyclic compounds	Indoles and derivatives	Hydroxyindoles	2686.75	6310.55	3462.92	4180.69	12806.4	3793.45	8212.71	7596.89	9892.82	5005.02	5677.95	12754.6	5053.72	4957.66	4959.79
M222T249	[M+H]+	N-acetyl-d-glucosamine	0.432547	1.37032	0.158386	222.095	249.249	HMDB0000215	C00140	Organic oxygen compounds	Organooxygen compounds	Carbohydrates and carbohydrate conjugates	4579.62	3650.56	2985.47	6275.24	5816.69	3926.74	3522.61	4418.18	8908.27	4466.58	2550.7	6688.16	4353.87	4246.94	4326.14
M406T363	[M+Na]+	N-acetyl-d-lactosamine	0.208716	1.06551	0.622199	406.129	363.044	HMDB0006583	C00611	Lipids and lipid-like molecules	Fatty Acyls	Fatty acyl glycosides	5880.34	6212.42	6675.73	5941.99	5629.51	5763.91	5808.04	5754.85	10640.6	7109.28	7010.09	6941.4	6399.16	6376.91	6377.07
M178T114	[M+H]+	N-acetylamphetamine	0.459784	0.62482	0.0932225	178.121	114.269			Benzenoids	Benzene and substituted derivatives	Phenethylamines	3544.86	4717.63	4760.96	7495.63	3617.98	1258.94	5438.72	1609.66	2748.73	7300.24	6426.65	7895.18	3269.89	2962.49	2860.1
M465T249	[2M+Na]+	N-acetylglucosamine	0.250694	1.79612	0.1454	465.166	249.281	HMDB0000215	C00140	Organic oxygen compounds	Organooxygen compounds	Carbohydrates and carbohydrate conjugates	839.475	597.829	501.44	1113.5	1328.63	558.452	585.199	697.943	2582.3	366.274	568.734	1373.74	712.423	665.724	671.456
M189T385	[M+H]+	N-acetylglutamine	0.943582	1.56133	0.000121289	189.086	384.961	HMDB0006029		Organic acids and derivatives	Carboxylic acids and derivatives	"Amino acids, peptides, and analogues"	10549.7	13494.4	7939.34	9915.47	15295.9	13211.9	8821.8	14511.8	11093	8106.1	8075.15	15779.8	11150.3	11267.1	11267.9
M282T379	(M+CH3COO+2H)+	N-Acetylmannosamine	0.261082	0.646941	0.0921856	282.117	378.696	HMDB0001129	C00645	Organic oxygen compounds	Organooxygen compounds	Carbohydrates and carbohydrate conjugates	3048.31	611.779	1288.52	1243.59	1256.53	1384.9	2443.46	1128.37	1124	1423.1	1239.86	1408.18	1316.17	1227.88	1315.38
M292T260	(M+H-H2O)+	N-Acetylneuraminic acid	0.0739778	0.972151	0.855283	292.101	259.734	HMDB0000230	C00270	Organic oxygen compounds	Organooxygen compounds	Carbohydrates and carbohydrate conjugates	3680.13	3074.87	1746.85	2948.42	2943.85	4514.54	3883.15	3178.87	1849.37	3407.37	3886.59	3446.47	3569.77	3552.78	3651.83
M131T329	[M+H]+	N-acetylputrescine	0.277368	0.915654	0.629253	131.116	328.633	HMDB0002064	C02714	Organic acids and derivatives	Carboximidic acids and derivatives	Carboximidic acids	10032.1	4822.21	5768.87	5257.17	8356.24	6948.27	11617.3	6250.43	7253.46	6845.6	4653.9	6818.33	7535.67	7692.11	7535.03
M176T393	(M+H)+	N-Carboxyethyl-.gamma.-aminobutyric acid	0.0421234	0.986961	0.971602	176.096	392.606						5516.84	5546.65	1461.28	5988.85	597.602	5570.58	5973.9	4751.58	900.245	2528.95	1048.92	4858.48	3427.25	2505.12	3415.8
M238T263	[M+H-H2O]+	N-decanoyl-l-homoserine lactone	0.348226	1.08178	0.766952	238.164	262.894			Organic acids and derivatives	Carboxylic acids and derivatives	Amino acids, peptides, and analogues	39993.3	54327.8	106243	48106	35069.1	66273.4	70442.9	54320.6	83432.6	33493.4	20257.3	51163.6	54881.2	53914	54499.3
M810T176_1	(M+Na)+	N-Docosanoyl-4-sphingenyl-1-O-phosphorylcholine	0.60712	1.02629	0.752109	809.649	175.962						50648.7	68364.3	69832.8	68320.3	71480.2	71315.5	78368.9	63003.9	76969.8	59455.4	86491.3	72842.9	68489.5	68486.5	69663.5
M648T185	[M+H]+	N-lauroyl-d-erythro-sphingosylphosphorylcholine	0.290408	1.0213	0.567733	647.508	185.248	HMDB0012096		Lipids and lipid-like molecules	Sphingolipids	Phosphosphingolipids	22964.1	24516.2	22975.7	23132.2	22154.7	23152.2	22588	23001.8	25866.9	21345.8	26095.5	23371.7	23200	22960	22661.5
M513T34_1	[M+H]+	N-myristoylsphinganine	1.39616	1.0792	0.435308	512.5	33.987	HMDB0011759		Lipids and lipid-like molecules	Sphingolipids	Ceramides	250990	256760	265992	300030	277636	254050	244530	357351	256535	240825	337347	367242	274538	273557	282516
M836T206	[M+Na]+	N-nervonoyl-d-erythro-sphingosylphosphorylcholine	0.343537	1.19227	0.12327	835.659	205.747	HMDB0012107		Lipids and lipid-like molecules	Sphingolipids	Phosphosphingolipids	2886.07	4131.88	4675.65	3861.56	5980.43	5675.09	5216.32	3853.98	5611.2	4360.73	4364.23	4988.71	4489.86	4490.05	4562.82
M390T63	[M+H-2H2O]+	N-octanoylsphingosine	1.39119	0.897682	0.408448	390.355	63.001			Lipids and lipid-like molecules	Sphingolipids	Ceramides	210491	262321	297553	228907	234792	158413	252512	275641	134111	224020	287757	282357	238920	238392	238422
M730T180	[M+H]+	N-oleoyl-d-erythro-sphingosylphosphorylcholine	0.763316	0.929787	0.231101	729.587	179.719	HMDB0012101		Lipids and lipid-like molecules	Sphingolipids	Phosphosphingolipids	225348	218343	287920	259686	222394	226273	262483	217667	276845	221187	255280	244228	245582	245549	241664
M326T36	[M+H]+	N-oleoylethanolamine	0.936612	0.715528	0.0253507	326.303	35.96	HMDB0002088	C20792	Organic nitrogen compounds	Organonitrogen compounds	Amines	35750.1	18534.9	31714.9	38035.1	31226.9	27753.9	27050.4	15933.8	33771.8	40286.8	30997.2	18628	23817	23196.6	23153
M521T80	(M+H-H2O)+	N-Palmitoylsphingosine	0.334199	0.893058	0.56567	520.505	79.9905						12431.2	6529.89	7754.82	2434.82	7390.97	6200.2	9741.2	6224.37	6938.23	7831.82	6693.41	8589.38	9565.34	11596.3	9571.55
M216T435	[M+H-C4H9NO2]+	N-phenylacetyl-l-prolylglycine ethyl ester	0.199013	1.30947	0.0365965	216.085	434.64			Organic acids and derivatives	Carboxylic acids and derivatives	Amino acids, peptides, and analogues	746.659	1060.73	1049.68	1077.95	1262.62	1141.45	657.77	1264.73	1450.11	1253.27	1165.17	1612.37	1140	1106.19	1140.37
M816T175	(M+H)+	N-Tetracosanoyl-4-sphingenyl-1-O-phosphorylcholine	0.398608	1.01313	0.93488	815.689	175.376						117108	105685	138337	128533	137357	116378	117279	84835	88434.2	132479	90457.2	201013	132834	134367	133364
M631T255	[M+H-H2O]+	N-tetracosenoyl-4-sphingenine	0.0562026	0.883153	0.0921811	630.612	255.337	HMDB0004953		Lipids and lipid-like molecules	Sphingolipids	Ceramides	537.138	447.678	536.637	481.943	475.162	588.464	510.236	396.154	371.941	497.729	539.423	461.118	737.598	636.817	738.682
M208T331	[M+H]+	N,n-diethyl-3-methoxybenzamide	0.128788	0.972125	0.777992	208.116	331.43			Benzenoids	Benzene and substituted derivatives	Benzoic acids and derivatives	1299.88	1998.97	2750.82	2327.77	2120.83	1920.81	2128.22	2087.83	2149.33	2026.74	1959.88	1867.29	1927.15	1981.97	1923.4
M129T283	[M+H]+	N,n-dimethyl-n-(4-piperidinyl)amine	0.566562	1.34769	0.481621	129.137	282.608			Organoheterocyclic compounds	Piperidines	Aminopiperidines	17666.5	26790	13513.1	7381.25	50768.2	19486.9	19725.4	10348.5	22684.8	7747.95	59577.3	39207.4	21299.5	20159	18376.3
M281T37	(2M+K)+	N,N-Dimethylaniline	0.350705	0.983266	0.742563	281.137	36.592						249633	255729	271841	257161	220942	241077	290998	285450	246053	233975	251782	280110	253616	242990	253743
M328T58	(M+H)+	N,N-Dimethylsphingosine	0.0293316	1.00603	0.97392	328.318	57.67						4902.7	7527.8	4131.09	4025.86	3387.76	2579.09	4733.51	5780.4	4110.83	6318.22	6024.4	6931.77	5772.56	5813.2	5834.37
M188T282	(M+H)+	N1-Acetylspermidine	0.631788	0.823134	0.450193	188.174	282.269						103879	27958.8	92204.2	81555.1	72689.7	65464.7	28737.8	56026	51906.7	31658.4	50795.8	46013.5	139954	142025	140840
M150T124	[M+H]+	N6-methyladenine	0.607452	1.17663	0.452338	150.076	124.279	HMDB0002099	C08434	Organoheterocyclic compounds	Imidazopyrimidines	Purines and purine derivatives	10459.8	30676.9	22503.4	13687.3	15311.7	27019.2	16927	23561.2	25298.9	27937.4	19659.3	8943.33	21897.3	21456.8	21450.9
M282T291	(M+H)+	N6-methyladenosine	0.731871	0.380118	0.0703278	282.118	290.672	HMDB0004044		"Nucleosides, nucleotides, and analogues"	Purine nucleosides		13118.1	1754.38	4737.96	4121.86	2410.26	1708.02	15748	3154.88	1568.01	3111.39	5030.22	6839.49	6252.75	6257.69	5452.77
M413T332	[M+H]+	N6-threonylcarbamoyladenosine	0.127775	1.17859	0.292119	413.14	331.805						477.643	833.873	822.572	542.838	529.291	1072.5	624.047	911.981	835.838	688.856	841.691	528.104	763.474	792.86	764.379
M664T432	[M]+	NAD+	1.19912	1.21966	0.234839	664.114	432.35	HMDB0000902	C00003				52136.2	54685.6	55202.2	54243.1	80152.9	37207.9	54960.3	54604.5	101549	64685.4	52591.3	78947	56573.2	55890.3	56577.5
M309T303	[M+H-H2O]+	Neohesperidose	0.411527	1.6104	0.00518916	309.137	303.363		C08244	Lipids and lipid-like molecules	Fatty Acyls	Fatty acyl glycosides	2243.98	2464.02	1399.24	1481.44	2706.23	2469.44	1932.21	1905.98	3584.74	1145.32	1496.66	2488.62	1789.43	1733.41	1728.92
M615T423	[M+H]+	Neomycin	0.392613	1.88418	0.00549247	615.323	423.491	HMDB0015129	C01737	Organic oxygen compounds	Organooxygen compounds	Carbohydrates and carbohydrate conjugates	858.626	2840.74	1240.79	649.092	2068.63	1944.68	1224.08	2474.97	1195.67	1409.69	1037.41	1571.13	1450.2	1520.61	1519.87
M123T455	(M+H)+	Nicotinamide	0.353616	1.0099	0.926057	123.054	455.128	HMDB0001406	C00153	Organoheterocyclic compounds	Pyridines and derivatives	Pyridinecarboxylic acids and derivatives	12495.2	9550.55	10263.2	9614.66	9939.07	6988.56	9795.94	12541.8	13900.1	11007	9623.41	10501.1	9881.01	9891.85	9631.8
M664T496	(M+H)+	Nicotinamide adenine dinucleotide (NAD)	0.358822	0.669473	0.323958	664.112	496.401	HMDB0000902	C00003	"Nucleosides, nucleotides, and analogues"	(5'->5')-dinucleotides		3952.04	1771.25	14331.8	4125.45	5077.29	3546.62	4485.34	2486.48	5829.52	3457.31	4178.05	4405.75	4028.67	4071.52	4162.67
M335T474	[M+H]+	Nicotinamide ribotide	0.290956	0.973915	0.90568	335.062	473.685	HMDB0000229	C00455	Nucleosides, nucleotides, and analogues	Pyridine nucleotides	Nicotinamide nucleotides	8086.93	4462.21	3010.24	4185.06	4192.36	7306.22	7463.01	6063.34	9806.33	8083.87	5547.27	3597.04	4670.7	4601.75	4288.37
M336T466	[M+H]+	Nicotinate d-ribonucleotide	0.624564	1.35422	0.192403	336.046	466.149	HMDB0001132	C01185	Nucleosides, nucleotides, and analogues	Pyridine nucleotides	Nicotinic acid nucleotides	9449.64	11238.2	10704.6	13719.2	13652.9	17651.9	8657.61	10622.6	27845.4	14784.6	10862.3	11317.2	12418.5	12509.7	12529.3
M403T448	[M+H]+	Nobiletin	0.0444418	0.966285	0.811602	403.147	447.742	HMDB0029540	C10112	Phenylpropanoids and polyketides	Flavonoids	O-methylated flavonoids	2066.22	2910.7	2488.64	1882.32	2491.92	1738.23	3649.87	2027.79	2890.41	1926.53	2625.26	2086.24	2265.81	2126.03	2265.67
M169T297	[M+H]+	Norharmane	0.0835098	0.928167	0.753357	169.058	297.336	HMDB0012897	C20157	Organoheterocyclic compounds	Indoles and derivatives	Pyridoindoles	881.362	1295.64	1507.84	1637.77	1776.95	722.174	1862.84	1849.69	473.072	1908.98	776.18	1841.48	829.144	845.93	845.763
M352T389	[M+H]+	O-methylatheroline	0.0314688	0.999419	0.995944	352.109	388.89	HMDB0029337					922.733	1100.03	785.233	778.595	970.13	538.086	694.909	890.662	777.945	818.608	961.464	681.809	690.122	742.98	740.008
M136T49	[M+H-CH3O5P]+	O-phosphotyrosine	0.235807	1.09266	0.584795	136.075	48.517	HMDB0006049	C06501	Organic acids and derivatives	Carboxylic acids and derivatives	Amino acids, peptides, and analogues	3425.48	5828.6	6420.29	2773.08	6742.99	5277.72	4991.02	4392.85	5475.08	7349.44	4399.9	4362.48	5114.79	5081.11	5561.59
M629T437	[M+Na]+	Octadecamethyloctasiloxane	0.308625	0.589898	0.00100211	629.187	436.618			Organometallic compounds	Organometalloid compounds	Organosilicon compounds	2128.01	1291.86	1737.64	1832.43	846.268	1705.68	1836.91	1233.74	1169.56	2229.75	1868.2	615.133	1567.59	1571.24	1567.61
M310T125	[M+H]+	Oleoyl ethylamide	0.347552	1.13252	0.579002	310.308	125.289			Lipids and lipid-like molecules	Fatty Acyls	Fatty amides	9886.23	17808	9625.22	16102	11120.8	11379.4	17979	24775.1	10327.7	8522.84	13061.4	9728.09	13387.7	13392.9	12682.8
M358T135	[M+H]+	Oxybutynin	0.153511	1.30628	0.440534	358.225	135.326	HMDB0015195	C07360				529.459	2498.18	759.352	1279.4	548.973	1170.34	744.889	1186.68	585.458	469.921	1587.61	1025.94	1005.59	1097.37	1104.49
M256T35_2	[M+H]+	Palmitamide	0.468492	1.00186	0.975394	256.261	35.327	HMDB0012273		Lipids and lipid-like molecules	Fatty Acyls	Fatty amides	66536.1	73224.3	79828	78493.4	84170.3	63645.7	70860.1	79480.4	71602.6	77228	85492.6	87169.8	69783.6	67738.4	69731.2
M422T183	[M+Na]+	Palmitoylcarnitine	0.135582	0.998119	0.983253	422.338	182.532			Lipids and lipid-like molecules	Fatty Acyls	Fatty acid esters	13844.9	17378.9	12054.5	11017	11916.5	12599.1	15096	12669.4	15278.8	16764.7	15592.8	14368.5	12265.9	11454.4	12605.9
M577T476	[M+Na]+	Pantethine	0.0880987	0.892396	0.364278	577.252	476.459	HMDB0003828	C12661	Organic acids and derivatives	Carboxylic acids and derivatives	Amino acids, peptides, and analogues	2044.03	1397.74	1716.23	1554.31	1418.03	2014.72	2224.36	1409.8	1932.97	1615.73	1289.83	1147.36	1257.28	1232.33	1256.11
M616T397	[M+H-H2O]+	Penitrem a	0.26667	1.36702	0.133628	616.258	396.668		C20070				1737.97	1651.79	1513.98	1592.02	3744.34	1905.91	1628.35	1960.35	1662.48	1638.88	1107.33	1677.06	1417.61	1414.98	1187.22
M369T538	[M+H]+	Perindopril	0.478699	1.14859	0.323815	369.247	537.588	HMDB0014928	C07706	Organic acids and derivatives	Carboxylic acids and derivatives	Amino acids, peptides, and analogues	11255.5	12696.4	10137	10958	14887.5	8609.91	11179.3	10789.1	19548.6	11662.3	12194.7	10868.1	12332.1	11999.1	11998.6
M237T208	[M+H]+	Phe-Ala	0.0636243	0.968727	0.797191	237.123	207.926			Organic acids and derivatives	Carboxylic acids and derivatives	Amino acids, peptides, and analogues	992.541	914.375	903.797	861.613	678.204	707.78	807.445	929.831	969.578	944.864	468.841	623.621	794.635	778.714	886.458
M263T190	(M+H)+	Phe-Pro	0.182883	1.57229	0.00211911	263.141	189.951						354.678	669.006	339.944	550.932	500.783	632.128	311.338	597.716	466.281	320.746	390.72	700.597	508.852	497.585	508.75
M267T211	[M+H]+	Phe-thr	0.115084	1.13586	0.566289	267.132	210.736			Organic acids and derivatives	Carboxylic acids and derivatives	Amino acids, peptides, and analogues	1129.09	723.154	1316.42	1130.17	2310.77	1418.1	1099.44	1056.2	2406.69	1681.11	1591.05	1112.08	1602.55	1444.61	1469.2
M274T277	[M+NH4]+	Phenyl .alpha.-d-glucopyranoside	0.333795	1.56376	0.0083489	274.138	277.498			Organic oxygen compounds	Organooxygen compounds	Carbohydrates and carbohydrate conjugates	1084.15	2654.11	1158.25	1294.42	2100.25	1641.53	1292.12	2520.9	1683.67	1505.7	1317.7	1365.98	1551.06	1575.95	1551.45
M215T21	[M+H]+	Phenyl salicylate	0.307112	0.761975	0.167842	215.069	20.644	HMDB0032018	C14163				3399.28	2346.99	4875.48	3898.36	3195.75	4228.68	6137.01	4583.75	4547.22	7906.15	6573.51	6082.62	4334.69	4506.06	4503.04
M166T492	[M+H]+	Phenylalanine	0.531142	1.21758	0.379233	166.061	491.643	HMDB0000159	C00079	Organic acids and derivatives	Carboxylic acids and derivatives	Amino acids, peptides, and analogues	10730.4	7931.17	5226.06	4410.62	4634.3	5650.2	6425.11	9454.02	11697.3	6703.4	3906.23	6172.61	6695.29	5905.96	6743.34
M150T276	[M+H-H2O]+	Phenylephrine	0.400512	0.805195	0.680851	150.076	276.139	HMDB0002182	C07441	Benzenoids	Phenols	1-hydroxy-4-unsubstituted benzenoids	36968.1	12614.3	123240	43352.1	60141.6	74584.9	94737.8	12663.4	82782.9	6894.77	6905.77	8513.04	34555.2	47046.5	46763.7
M593T254	[M+H]+	Pheophorbide a	0.165035	0.792645	0.12369	593.266	253.501		C18021	Organoheterocyclic compounds	Tetrapyrroles and derivatives	Chlorins	1593.92	639.509	1334.76	1069.07	953.165	850.09	1004.87	1014.25	1358.9	1030.21	972.59	736.901	998.866	842.671	1004.12
M459T27	[M+Na]+	Phlorizin	0.138611	1.23325	0.238469	459.123	27.28	HMDB0036634	C01604	Phenylpropanoids and polyketides	Flavonoids	Flavonoid glycosides	410.339	1083.06	837.209	915.096	786.249	1030.53	415.523	823.692	1248.13	1165.76	970.657	842.605	831.326	833	879.784
M184T182	[M+H]+	Phosphocholine	0.705935	0.962995	0.629255	184.072	181.58	HMDB0001565	C00588	Organic nitrogen compounds	Organonitrogen compounds	Quaternary ammonium salts	26889.5	39203.4	37928	40845.6	36013.2	39093.8	39322.2	36506.5	27732.5	37715.5	41238.2	37102.8	39338.4	39329.8	40692.7
M212T441	[M+H]+	Phosphocreatine	1.63675	1.07189	0.738605	212.043	440.648	HMDB0001511	C02305	Organic acids and derivatives	Carboxylic acids and derivatives	Amino acids, peptides, and analogues	148683	323006	248801	104801	157898	248917	336676	311894	135612	235887	238212	230132	219051	220652	219055
M184T576	(M+H)+	Phosphorylcholine	3.87827	0.585037	0.15297	184.072	576.495	HMDB0001565	C00588	Organic nitrogen compounds	Organonitrogen compounds	Quaternary ammonium salts	392104	9595.75	77502.5	308192	60976.9	81637.5	520663	362559	411819	429850	375866	304433	106705	167343	108495
M301T278	(M+Na)+	Phthalic acid Mono-2-ethylhexyl Ester	0.482288	0.864284	0.23228	301.141	278.267						32717.5	27424.9	39350.3	19245.6	24329.7	22276.7	25943.9	21413.7	29381.5	29874.5	25628.7	24487.5	35969.7	35573.7	35972.8
M495T298	[M+H-H2O]+	Picroside ii	0.0207644	0.925116	0.613928	495.127	297.919			Phenylpropanoids and polyketides	Tannins	Hydrolyzable tannins	1655.62	1715.85	947.431	1184.99	819.088	1481.79	1060.96	1224.13	993.866	1308.87	1502.75	852.238	1110.17	1010.99	1108.5
M540T399	[M+Na]+	Piperacillin	0.474334	0.630119	0.00773531	540.153	398.731	HMDB0014464	C14034	Organic acids and derivatives	Carboxylic acids and derivatives	Amino acids, peptides, and analogues	5294.8	4252.42	5119.47	4287.13	2537.06	3962.69	4114.28	3055.1	3126.77	4477.32	7257.58	2316.47	4040.04	3941.26	3923.73
M454T421	[M+H-N2]+	Pranlukast	0.120991	1.08242	0.472991	454.158	421.434			Organoheterocyclic compounds	Benzopyrans	1-benzopyrans	2058.49	1812.25	1836.89	1215.95	1700.91	1588.84	955.321	1757.71	1794.92	1779.9	1608.33	1579.52	1876.58	1876.54	1855.9
M187T334	[M+H]+	Pro-Ala	0.0675589	0.84941	0.510797	187.106	333.769			Organic acids and derivatives	Carboxylic acids and derivatives	Amino acids, peptides, and analogues	1457.22	1071.99	1141.42	1272.8	1356.67	2827.51	2025.74	908.354	1699.72	2722.23	1744.91	939.314	1493.12	1434.4	1434.93
M272T448	[M+H]+	Pro-arg	0.167549	0.959026	0.740273	272.17	448.027			Organic acids and derivatives	Carboxylic acids and derivatives	Amino acids, peptides, and analogues	3843.58	3127.04	3408.45	3411.66	4036.05	2421.07	3682.5	3755.46	5244.98	3821.42	3860.05	2540.51	3754.67	3632.97	3753.88
M231T421	[M+H]+	Pro-Asp	0.456123	1.16026	0.241844	231.096	421.227			Organic acids and derivatives	Carboxylic acids and derivatives	Amino acids, peptides, and analogues	10037.1	12185.8	10454.2	10015.1	11558.7	14045	12000.9	9696.01	18294.8	12395.3	10132.8	9677.43	11356.9	11356.5	11593.4
M245T414	[M+H]+	Pro-Glu	0.231477	0.939902	0.701585	245.112	414.089			Organic acids and derivatives	Carboxylic acids and derivatives	Amino acids, peptides, and analogues	17925.6	14963.9	18240.6	15035	13796.1	21782.9	21857.3	12489.9	27709.3	21299.3	15442.5	12459.3	17187.8	17188.3	16976.7
M229T422	[M+H]+	Pro-hyp	0.721397	1.21483	0.311798	229.117	421.937	HMDB0006695		Organic acids and derivatives	Carboxylic acids and derivatives	Amino acids, peptides, and analogues	17047.4	40813.4	34261.9	20646.3	28194.5	26283.4	14258.1	29232.4	33381.5	40081.3	21439.5	21567.7	24446.9	24444.7	23799.8
M229T301_2	[M+H]+	Pro-leu	0.450287	0.592836	0.441541	229.153	301.341			Organic acids and derivatives	Carboxylic acids and derivatives	Amino acids, peptides, and analogues	9224.59	12534.4	7615.56	8910.09	8228.85	11645.2	9335.99	11047.2	9998.5	60791.3	7486.56	7823.81	13669.1	13065.7	13667.2
M263T451	(M+CH3COO+2H)+	Pro-Ser	0.140761	1.09581	0.770203	263.122	450.503						3035.39	1861	2482.06	2668.18	6695.87	1420.89	2618.56	1611.14	2796.15	2426.56	2110.05	2425.56	1780.57	1721.58	1717.67
M302T59	[M+H]+	Pro-Trp	3.83654	0.869483	0.350767	302.305	59.437	HMDB0000269	C00836	Organic nitrogen compounds	Organonitrogen compounds	Amines	1.90171e+06	2.15529e+06	2.59153e+06	2.22424e+06	1.91127e+06	1.07667e+06	2.22884e+06	2.53176e+06	1.08669e+06	1.85895e+06	2.10196e+06	2.46094e+06	2.13526e+06	2.06028e+06	2.06e+06
M320T281	(M+CH3CN+H)+	Pro-Tyr	0.262895	1.35634	0.174528	320.158	281.27						1818.08	3490.9	2476.41	1395.1	1364.88	3489.96	2021.59	3043.09	2952.58	1989.88	1669.62	1081.1	2309.33	2364.83	2365.15
M215T288	[M+H]+	Pro-val	0.319007	0.725241	0.131926	215.137	288.409			Organic acids and derivatives	Carboxylic acids and derivatives	Amino acids, peptides, and analogues	4608.16	2275.65	3207.28	4147.1	2141.66	3908.94	4472.54	1850.85	5513.8	5471.65	2975.6	2354.78	4058.29	3869.29	3866.69
M503T313_2	[M+H]+	Propanoic acid, 2-[[4-[2-[[(cyclohexylamino)carbonyl](4-cyclohexylbutyl)amino]ethyl]phenyl]thio]-2-methyl-	0.165789	1.07722	0.600183	503.331	312.885		C15622	Organosulfur compounds	Thioethers	Aryl thioethers	5695.97	4672.25	5933.29	5764.07	5655.93	5828.64	3322.66	5054.56	4520.52	3083.66	3495.05	3670.41	5435.76	5451.31	4979.14
M350T173	[M+H-H2O]+	Prostaglandin f2.alpha. dimethylamine	0.0402085	1.03432	0.921578	350.287	173.492			Organic oxygen compounds	Organooxygen compounds	Alcohols and polyols	1248.93	680.04	3274.47	1123.15	1175.18	2198.09	2071.57	1698.15	2284.97	556.792	562.059	1103.82	1592.88	1534.71	1552.3
M411T172	[M+H-H2O]+	Prostaglandin f2.alpha.-1-glyceryl ester	0.461002	0.460391	0.0412256	411.264	172.324			Lipids and lipid-like molecules	Fatty Acyls	Eicosanoids	1786.06	1805.76	4942.38	1733.66	481.606	3477.57	2362.78	1010.47	1270.97	3518.18	4276.28	525.807	1773.89	1774.23	1808.03
M335T113	[M+H-H2O]+	Prostaglandin h2	0.916969	0.500228	0.100646	335.22	112.58	HMDB0001381	C00427	Lipids and lipid-like molecules	Fatty Acyls	Eicosanoids	5432.37	6030.9	20591.2	6516.52	2337.58	13533	7684.85	7017.82	6415.9	14462.8	25194.6	4624.14	6242.43	6232.53	5834.74
M563T411	[M+H]+	Protoporphyrin ix	0.244716	1.6902	0.0225415	563.284	411.198	HMDB0000241	C02191				561.111	1283.23	634.77	469.405	1533.57	776.979	557.318	999.859	536.051	665.418	644.004	840.16	731.937	735.488	734.824
M417T298	[M+H]+	Puerarin	0.135162	1.20668	0.603965	417.113	298.272	HMDB0240265	C10524	Phenylpropanoids and polyketides	Isoflavonoids	Isoflavonoid C-glycosides	1057.27	2810.17	3745.5	1025.34	1756.61	806.131	1311.39	2114.18	933.903	754.651	824.255	2099.36	1147.23	1149.11	1060.5
M150T90	[M+H-H3O4P]+	Pyridoxal phosphate	0.491241	1.13841	0.564092	150.053	89.958	HMDB0001491	C00018	Organoheterocyclic compounds	Pyridines and derivatives	Pyridine carboxaldehydes	31998.1	53381.7	38035.7	29633.5	34602.7	19465.2	12476.1	29217.7	39903.8	46924.9	20269.7	27588.9	40206	40259.7	37152.2
M170T104	[M+H]+	Pyridoxine	1.81971	1.19807	0.458412	170.08	103.554	HMDB0000239	C00314	Organoheterocyclic compounds	Pyridines and derivatives	Pyridoxines	239574	656475	312524	389032	381788	164909	279119	316375	399823	347421	211248	211896	357284	335031	335168
M361T301	[M+H]+	Pyroglu-Cys-Lys	0.205373	1.39946	0.0563152	361.169	300.803			Organic acids and derivatives	Carboxylic acids and derivatives	Amino acids, peptides, and analogues	875.408	1488.06	703.514	728.882	1250.35	1038.22	1180.07	1311.43	966.519	499.793	829.277	686.52	941.696	880.37	877.924
M359T448_2	[M+H]+	Pyroglu-thr-lys	0.106441	0.843587	0.0482765	359.193	447.677			Organic acids and derivatives	Carboxylic acids and derivatives	Amino acids, peptides, and analogues	1323.47	925.21	1146.26	950.953	873.554	902.774	940.592	863.528	799.767	1008.72	849.125	881.536	506.397	506.918	597.23
M72T365	[M+H]+	Pyrrolidine	0.715407	1.23534	0.26647	72.08	365.3	HMDB0031641		Organoheterocyclic compounds	Pyrrolidines		613.544	14112.4	12492.4	11088.7	12362.3	13804.1	12499.2	13945.7	10791.8	13998.9	11402.7	11692.4	13109.8	13324.2	13110.8
M461T449	[M+Na]+	Quinapril	0.105527	0.816816	0.527354	461.197	448.523	HMDB0015019	C07398	Organic acids and derivatives	Carboxylic acids and derivatives	Amino acids, peptides, and analogues	781.121	583.247	1938.38	1250.03	1729.38	1767.25	1639.74	1340.91	1975.88	4112.76	1429.67	1712.23	1682.49	1681.26	1608.3
M474T400	[M+H]+	Raloxifene	0.0583836	1.01724	0.95649	474.184	400.442	HMDB0014624	C07228	Organic oxygen compounds	Organooxygen compounds	Carbonyl compounds	1971.37	1665.22	1540.1	1627.91	1881.98	1475.1	4439.55	4728.55	1877.6	1823.85	1774.04	1775.49	1973.02	1972.73	2029.26
M401T403_2	[M+H]+	Reserpic acid	0.291529	1.20187	0.206427	401.212	402.905						3173.46	3223.15	3389.14	2605.86	3174.24	4067.7	4375.49	4131.94	5569.97	3781.97	2250.85	3361.82	3812.97	3813.48	3742.27
M609T412	[M+H]+	Reserpine	0.211206	1.43001	0.0296076	609.264	412.251	HMDB0014351	C06539				746.389	1274.8	561.6	869.396	1074.94	880.671	725.926	1535.24	716.138	774.543	831.694	966.926	1143.76	1148.84	1148.84
M735T290	[2M+H]+	Retrorsine n-oxide	0.207929	1.3968	0.00673891	735.314	289.742		C10333				597.591	730.485	555.633	432.199	1072.45	809.836	830.134	943.083	909.887	723.44	695.268	889.976	832.26	820.329	834.358
M743T400	[M+Na]+	Ritonavir	0.221995	1.43364	0.029102	743.316	399.668	HMDB0014646	C07240	Organic acids and derivatives	Carboxylic acids and derivatives	Amino acids, peptides, and analogues	841.691	1220.16	991.501	685.433	887.74	1175.5	937.283	1882.97	1109.64	893.396	1094.5	1528.46	1013.59	1030.14	1030.64
M395T284	[M+H]+	Rotenone	0.225041	1.06935	0.929509	395.131	284.208	HMDB0034436	C07593	Phenylpropanoids and polyketides	Isoflavonoids	Rotenoids	599.112	4856.77	11820.7	617.849	3833.3	539.575	1662.4	3417.76	411.774	523.373	475.332	3728.29	1895.11	1893.13	1814.78
M517T401	[M+H]+	Rottlerin	0.10034	0.873812	0.454841	517.172	400.589		C10721	Phenylpropanoids and polyketides	Diarylheptanoids	Linear diarylheptanoids	1490.08	238.659	1365.7	1199.47	1272.52	1308.87	1377.82	1124.63	1880.58	1368.3	1373.74	1318.25	1339.18	1374.63	1375.78
M192T49	[M+H-C10H12O2]+	Rotundine	0.0323319	0.981381	0.844862	192.1	48.566		C02890				12701.4	14703.1	16620.2	14075.3	15577.5	8457.36	12661.8	12336.9	14236.1	13013.1	13320.7	15547.6	11926.2	7728.24	11868.2
M838T77	[M+H]+	Roxithromycin	4.55014	0.0059509	0.133143	837.53	76.781	HMDB0014916	C13173	Organic oxygen compounds	Organooxygen compounds	Carbohydrates and carbohydrate conjugates	489906	1014.62	11213.3	3228.5	732.713	1687.64	569269	812.868	1212.84	15051.1	1667.07	1027.78	100473	100526	96987.6
M408T92	(M+NH4)+	RU-0211	0.45928	0.80569	0.215449	408.255	91.921						15307.1	9659.21	9145.37	9192.91	9095.4	5145.18	6822.52	6261.73	7619.81	8189.99	8426.19	8210.69	10055.6	8953.7	8923.1
M176T196	[M+H-H2O]+	S-(2-boronoethyl)-l-cysteine	0.312554	1.32857	0.532137	176.036	195.696			Organic acids and derivatives	Carboxylic acids and derivatives	Amino acids, peptides, and analogues	4315.37	25824.2	7432.57	6997.06	5303.63	3946.46	5603.21	9706.58	9662.5	10342.8	7918.32	2166.06	8948.31	10313.7	8948.13
M385T435	(M+H)+	S-Adenosyl-L-homocysteine	0.107908	0.985224	0.91399	385.126	434.998	HMDB0000939	C00021	"Nucleosides, nucleotides, and analogues"	5'-deoxyribonucleosides	5'-deoxy-5'-thionucleosides	24882	34478.3	41749.8	24797.4	20873.2	22667.1	26897.4	24558.9	33118.6	23585.6	31479.3	35133.3	8283.4	20173.5	19951.9
M399T418	[M+H]+	S-adenosyl-l-methionine	0.186719	0.784555	0.255378	399.142	418.237	HMDB0001185	C00019	Nucleosides, nucleotides, and analogues	5'-deoxyribonucleosides	5'-deoxy-5'-thionucleosides	3061.29	2385.77	2608.81	6630.91	2915.73	2929.11	3064.61	2839.34	2544.4	2926.67	2918.32	3026.54	3175.48	3276.73	3169.33
M399T448	[M+H]+	S-Adenosylmethionine	0.0510658	0.907913	0.421697	399.142	448.065	HMDB0001185	C00019	Nucleosides, nucleotides, and analogues	5'-deoxyribonucleosides	5'-deoxy-5'-thionucleosides	3202.52	3279.26	2751.8	3198.06	3149.97	2307.05	4317.55	3959.11	2265.73	3092.19	2799.53	2617.57	3275.8	3274.94	3443.81
M298T97	[M+H]+	S-methyl-5'-thioadenosine	3.38239	1.03733	0.858574	298.096	96.794	HMDB0001173	C00170	Nucleosides, nucleotides, and analogues	5'-deoxyribonucleosides	5'-deoxy-5'-thionucleosides	596409	415586	448105	545145	596864	280558	576337	527771	1.0428e+06	686071	443032	554518	587983	580483	579541
M781T232	[M+H]+	Saikosaponin a	0.388618	1.15372	0.404914	781.474	231.8		C08975	Lipids and lipid-like molecules	Prenol lipids	Terpene glycosides	8239.27	13124	7918.85	10451.8	18724	13136.5	13737	6341.16	14109.4	12418.1	14398.7	12052.9	10693.9	10432.8	10691.6
M619T453	[M+Na]+	Salannin	0.301399	0.870793	0.387945	619.265	452.659		C08780	Lipids and lipid-like molecules	Prenol lipids	Triterpenoids	21357.3	23640.4	24447.4	21079.1	16878.7	32951.8	24913.8	14158.1	25234.2	25680.9	25010.9	11215.4	20509.9	20815.9	20510.7
M425T284	[M+K]+	Samidin	0.102288	1.22625	0.636384	425.092	284.309		C09310	Phenylpropanoids and polyketides	Coumarins and derivatives	Pyranocoumarins	323.013	1073.11	2047.39	390.147	930.497	347.818	764.375	957.82	404.264	412.673	294.155	1475.68	691.894	707.121	707.25
M386T297	[M+H]+	Sarafloxacin	0.137775	1.05393	0.728285	386.121	296.582	HMDB0039526		Organoheterocyclic compounds	Quinolines and derivatives	Phenylquinolines	4573.94	9153.41	4835.07	6052.44	4063.02	5337.26	4732.06	4453.04	5224.57	5375.42	6012.67	5053.48	5128.14	5353.24	5107.83
M273T112	[M+H-C8H16O2]+	Sarsasapogenin	0.66932	1.23461	0.441647	273.216	112.296	HMDB0030024	C03963	Lipids and lipid-like molecules	Prenol lipids	Triterpenoids	8654.27	19482.9	20649	21407.7	11867.8	20126.7	12276.5	20051.8	4042.72	7665.44	7559.15	20989.8	12578.6	12464.6	12578.2
M207T233	[M+H]+	Ser-Thr	0.651571	1.2201	0.145223	207.112	233.14			Organic acids and derivatives	Carboxylic acids and derivatives	Amino acids, peptides, and analogues	17581.9	15260.2	8749.67	12063.9	17113.8	10940.7	13106.5	14264.2	12830.9	10411	8650.63	15684.9	14127.7	14009.3	14009.5
M865T482	[M+2Na-H]+	Sialyl lewis a	0.0981499	0.815779	0.260337	865.273	481.53	HMDB0006579		Organic oxygen compounds	Organooxygen compounds	Carbohydrates and carbohydrate conjugates	1551.67	1774.2	1120.79	1408.81	787.163	1190.21	1153.32	902.286	1082.41	1121.36	1234.75	456.067	1144.1	1114.86	1144.27
M475T452	[M+H]+	Sildenafil	0.0842755	1.13993	0.339939	475.207	451.515	HMDB0005039	C07259	Benzenoids	Benzene and substituted derivatives	Benzenesulfonamides	696.473	360.857	623.923	646.336	734.254	653.643	434.378	655.948	766.713	389.946	632.774	731.527	441.545	503.191	438.84
M238T390	[M+Na]+	Sn-glycerol-3-phosphoethanolamine	0.509268	0.400342	0.0947867	238.044	390.263		C01233	Lipids and lipid-like molecules	Glycerophospholipids	Glycerophosphoethanolamines	7735.12	1216.19	1241.46	2313.85	2008.41	1555.19	5295.85	671.745	1539.86	2285.87	1189.29	1040.03	2316.94	2317	2435.32
M1051T389	[M+H]+	Solasodine base + 2h, 1o, o-hex-hex-hex-pen	0.15575	1.25527	0.139667	1050.53	388.923			Lipids and lipid-like molecules	Steroids and steroid derivatives	Steroidal glycosides	549.896	855.464	776.048	415.701	760.686	965.754	699.138	1049.31	732.997	865.187	575.849	508.504	747.985	747.527	792.687
M263T463	[M+H]+	Sorbitol 6-phosphate	0.266376	1.07914	0.580395	263.051	463.466		C01096	Organic oxygen compounds	Organooxygen compounds	Carbohydrates and carbohydrate conjugates	9450.37	5785.69	12336.7	10588.3	11471.6	13743.5	10507.1	14671.7	15324.7	11295.1	11574.6	9958.17	12020.4	12077.8	12119.5
M929T407	[M+H]+	Soyasapogenol b base + o-hexa-hex-pen	0.093122	1.11022	0.575208	929.489	407.114			Lipids and lipid-like molecules	Prenol lipids	Terpene glycosides	823.198	1743.18	1424.1	589.694	951.735	873.916	1194.67	1596.49	1129.03	1164.19	1202.83	809.592	1046.4	1047.47	1024.96
M393T73	[M+H]+	Sparfloxacin	4.93062	0.0150621	0.127293	393.171	72.564	HMDB0015339	C07662	Organoheterocyclic compounds	Quinolines and derivatives	Quinoline carboxylic acids	597446	1653.08	20089.5	4763.89	1276.22	2985.08	546237	6767.26	4006.83	24187.8	3110.36	1323.31	115007	115140	139617
M146T286	[M+H]+	Spermidine	1.97122	0.618303	0.116385	146.164	285.974	HMDB0001257	C00315	Organic nitrogen compounds	Organonitrogen compounds	Amines	115458	32824.3	84306.7	139904	120562	137194	81238.5	35099.2	127759	205752	224988	73138.2	119226	118609	118605
M773T178	(M+CH3CN+H)+	Sphingomyelin (d18:1/18:0)	0.626404	1.28616	0.0146691	772.629	177.875	HMDB0001348/HMDB0010168/HMDB0010169/HMDB0011698/HMDB0011699/HMDB0012084/HMDB0012085/HMDB0012087/HMDB0012088/HMDB0012089/HMDB0012090/HMDB0012091/HMDB0012092/HMDB0012093/HMDB0012094/HMDB0012095/HMDB0012096/HMDB0012100/HMDB0012101/HMDB0012102/HMDB0012103/HMDB0012104/HMDB0012105/HMDB0012107/HMDB0013461/HMDB0013462/HMDB0013463/HMDB0013464/HMDB0013465/HMDB0013466/HMDB0013467/HMDB0013468/HMDB0013469	C00550	Lipids and lipid-like molecules	Sphingolipids	Phosphosphingolipids	8145.37	11114.1	6952.66	10411.7	11137.3	11114.4	10950.4	9839.37	10902.1	8377.03	5902.8	11152.1	7759.05	5527.41	7607.29
M300T92	[M+H]+	Sphingosine	2.69905	1.00178	0.994335	300.288	91.587	HMDB0000252	C00319	Organic nitrogen compounds	Organonitrogen compounds	Amines	592523	332108	344822	211189	459643	138290	440727	245686	393974	250556	348166	622169	374766	303367	375022
M433T285	[M+Na]+	Spirodiclofen	0.0542317	1.06626	0.783444	433.089	284.888		C18553	Benzenoids	Benzene and substituted derivatives	Halobenzenes	984.311	1545.45	2023.95	877.502	741.994	712.226	696.43	1375.91	951.748	953.086	842.012	1472.5	1035.63	1026.72	1033.98
M144T273	[M+H]+	Stachydrine	0.0778795	0.95896	0.8538	144.101	272.823	HMDB0004827	C10172	Organic acids and derivatives	Carboxylic acids and derivatives	Amino acids, peptides, and analogues	2219.18	2634.47	2151.5	2437.16	2265.09	3622.94	4996.7	3132.69	1811.66	2046.96	1927.51	1664.57	3060.58	2763.79	2750.19
M284T35_2	[M+H]+	Stearamide	0.928324	1.23376	0.124488	284.293	34.7045	HMDB0034146	C13846	Organic acids and derivatives	Carboximidic acids and derivatives	Carboximidic acids	24345.6	24400.1	28693.4	39983.3	33787.9	41440.9	22915.6	45489.7	32912.2	26807	27078.3	31489.7	26685.8	26686.7	25804.6
M482T62	[M+Na]+	Sulfosuccinimidyl oleate	1.85421	0.000334239	0.102263	482.234	61.5695			Organoheterocyclic compounds	Pyrrolidines	Pyrrolidones	76857.8	0	1238.73	98.2305	0	0	81054.3	57.6588	0	1473.32	11785.3	0	16717.1	15388.2	16732.3
M1045T248	[M+Na]+	Surfactin b	0.0495017	0.935796	0.143688	1044.64	247.821			Organic acids and derivatives	Peptidomimetics	Depsipeptides	880.806	792.254	843.64	917.362	829.754	808.792	904.961	782.286	997.213	901.114	878.131	773.765	982.037	956.513	981.643
M822T225	[M+NH4]+	Tacrolimus	0.18082	1.19629	0.0890698	821.506	225.303	HMDB0015002	C01375				1169.94	1363.35	1039.05	852.148	1435.54	1434.21	1027.6	1130.44	1543.25	1284.07	1168.07	917.967	1012.5	953.997	954.131
M657T388	[M+H]+	Teniposide	0.14231	0.787721	0.313986	657.181	387.876		C11153	Lignans, neolignans and related compounds	Lignan lactones	Podophyllotoxins	2487.62	4196.77	1705.34	3714.72	1439.56	2202.24	3315.56	2680.31	2067.15	3819.72	2215.65	1008.92	2429.58	2156.01	2429.97
M472T209	[M+H]+	Terfenadine	0.0719276	0.996203	0.980442	472.301	208.632	HMDB0014486	C07463	Benzenoids	Benzene and substituted derivatives	Diphenylmethanes	797.38	944.624	799.923	747.923	670.317	1203.3	685.229	639.905	520.942	754.723	714.857	503.859	1052.91	902.576	900.136
M873T614	[M+Na]+	TG 16:0-19:2-16:0-d5	0.119224	0.988695	0.965345	872.763	614.088						5470.8	6854.57	7050.74	7102.59	7600.96	6275.49	7805.91	6713.95	3488.58	3105.53	2102.47	1335.52	7140.15	7450.16	7547.41
M899T615	[M+Na]+	TG 18:1-17:1-18:1-d5	0.233493	1.08137	0.720771	898.776	614.734						8478.87	8455.52	7055.25	8642.88	8828.69	10371.2	8694.34	9340.65	4734.03	4359.17	3883.28	2729.19	8551.46	8861.74	8573.83
M265T364	[M]+	Thiamine	0.86608	1.20687	0.435008	265.11	364.003	HMDB0000235	C00378	Organoheterocyclic compounds	Diazines	Pyrimidines and pyrimidine derivatives	37209.6	82352	116981	58574.4	67872.5	48740.4	65199.3	61641	65855.1	51711.3	42252.9	122410	76626.1	84562.7	75852.4
M134T249	[M+H]+	Thiazolidine-4-carboxylic acid	1.58085	1.54839	0.145143	134.026	249.429		C07732	Organic acids and derivatives	Carboxylic acids and derivatives	Amino acids, peptides, and analogues	23349.4	132845	102460	45817.6	76011.8	55711.6	26070.6	71815.4	99439.7	45391.8	65709.1	42316.8	73839.7	66951.4	73871
M759T72	(M+Na)+	Thioetheramide-PC	7.80405	1.26566	0.270447	758.568	72.4885						1.62423e+06	1.74783e+06	2.12357e+06	1.76438e+06	2.37195e+06	4.38607e+06	1.8277e+06	1.67017e+06	2.51442e+06	1.9725e+06	2.05722e+06	1.69959e+06	1.73099e+06	1.81864e+06	1.81922e+06
M363T424	[M+H]+	Thr-Asp-Lys	0.0394787	0.941055	0.645905	363.185	423.611			Organic acids and derivatives	Carboxylic acids and derivatives	Amino acids, peptides, and analogues	2572.5	2581.73	2272.64	1339.81	2717.32	1933.06	3345.05	2076.54	1952.53	2728	2397.64	2530.58	2740.34	2623.71	2740.52
M249T423	(M+H)+	Thr-Glu	0.733625	1.99587	0.00429538	249.106	423.149						1408.11	8830.82	5258.4	5760.09	4931.46	8632.39	4561.99	7354.38	8333.02	2399.5	2509.33	5622.41	5338.05	5901.33	5270.88
M186T249	[M+H-C4H8]+	Threo-dihydrobupropion	0.343787	1.38899	0.196628	186.075	249.351			Benzenoids	Benzene and substituted derivatives	Phenylpropanes	3300.94	2287.57	1954.24	4593.4	4580.88	2261.35	1921.98	2739.73	5909.35	2201.01	2160.84	4628.88	3352.76	3314.83	3314.58
M741T286	[M+H]+	Timosaponin a-iii	0.19825	1.38128	0.0257695	741.446	285.678			Lipids and lipid-like molecules	Steroids and steroid derivatives	Steroidal glycosides	458.017	1028.3	608.876	602.212	678.463	1151.85	663.34	831.676	767.807	773.484	606.644	669.997	759.203	733.808	758.922
M416T35_2	[M+H]+	Tomatidin	2.01318	1.18074	0.323912	416.349	35.355		C10826	Lipids and lipid-like molecules	Steroids and steroid derivatives	Steroidal alkaloids	225750	213663	283720	262900	389857	188157	216328	231127	413078	197411	237184	244658	234050	233880	227948
M158T263	[M+H]+	Trans-4-(aminomethyl)cyclohexanecarboxylic acid	0.508591	1.19488	0.0899083	158.116	262.904	HMDB0014447	C12535	Organic acids and derivatives	Carboxylic acids and derivatives	Amino acids, peptides, and analogues	10141.5	14359.5	9551.78	8786.03	9456.46	11254.2	10360.8	13096.5	11034.9	10958.2	7351.27	9085.48	10280.1	10052.5	10054.7
M547T591	[M+H]+	Tri-2-ethylhexyl trimellitate	0.0984184	1.07839	0.728716	547.397	590.842			Benzenoids	Benzene and substituted derivatives	Benzoic acids and derivatives	766.636	1083.97	1115.85	1093	909.618	1314.02	966.914	906.107	591.78	435.185	487.159	440.594	896.249	948.808	951.418
M150T285_2	[M+H]+	Triethanolamine	0.801338	1.12352	0.711422	150.111	284.705	HMDB0032538	C06771	Organic nitrogen compounds	Organonitrogen compounds	Amines	86903.4	179355	307855	107414	111630	147411	170234	118165	176135	64476.5	37177.4	136977	145390	143088	143118
M183T47	[M+H]+	Triethyl phosphate	0.0856939	0.950232	0.803594	183.077	47.477			Organic acids and derivatives	Organic phosphoric acids and derivatives	Phosphate esters	19085.2	20912.5	6071.29	24355.8	22574	14431.2	23407.1	22141.6	23074.4	26273.6	36988.9	26270.8	22019.3	21612.9	22014.4
M151T331	[M+H]+	Triethylene glycol	0.0399165	0.977645	0.768487	151.095	331.272			Organic oxygen compounds	Organooxygen compounds	Ethers	6285.52	4764.78	6224.76	7268.12	6361.62	6048.28	4723.49	6768.65	6361.11	5756.31	6787.39	5913	6805.17	6581.19	6581.69
M138T286	[M+H]+	Trigonelline	0.459259	1.04829	0.920776	138.053	286.023	HMDB0000875	C01004	Alkaloids and derivatives			2583.64	1818.06	6396.05	14397.4	5209.18	23392.8	8300.56	5285.64	4966.43	6894.54	6356.3	6426.21	9376.38	8844	9381.17
M457T420	[2M+H]+	Trioxsalen	0.130751	0.977041	0.828565	457.159	420.064	HMDB0015575	C09314	Phenylpropanoids and polyketides	Coumarins and derivatives	Furanocoumarins	3518.58	5706.15	4733.71	3171.62	3797.7	3886.29	4231.22	3796.87	3586.77	4649.82	4928.36	3880.2	3919.2	3935.38	3613.19
M490T442	[M+H]+	Trp-Glu-Arg	0.213361	1.17628	0.0452938	490.222	441.503			Organic acids and derivatives	Carboxylic acids and derivatives	Amino acids, peptides, and analogues	1603.48	1743.92	1546.58	1678.21	1789.9	1666.09	1497.83	1816.61	2419.5	1587.5	1505.87	1643.94	1530.41	1531.18	1559.09
M430T260	[M+H-C15H20N2O4]+	Tubacin	0.0877292	1.02011	0.81047	430.158	259.823			Organoheterocyclic compounds	Azoles	Oxazoles	1597.44	2164.93	2101.06	1449.86	1901.7	1788.5	2079.99	1804	1832.83	1614.26	2294.1	1868.72	2037.5	2702.76	2068.34
M376T35_1	[M+H]+	Tuberostemonine	1.91723	1.05688	0.651384	376.258	35.271			Alkaloids and derivatives	Stemona alkaloids	Stemoamide-type alkaloids	537189	378773	394186	311138	411279	339336	416791	564385	423868	499654	380385	566133	553915	547644	547676
M473T211	[M+H]+	Tyr-Tyr-Lys	0.360948	0.69836	0.119358	473.261	210.722			Organic acids and derivatives	Carboxylic acids and derivatives	Amino acids, peptides, and analogues	4957.17	4628.94	6204.87	6217.69	4427.73	4479.16	12179	6451.58	4663.7	5790.04	4900.07	3457.09	4882.75	4904.1	4293.74
M120T274_2	(M+H-H2O)+	Tyramine	2.75712	1.20289	0.311852	120.08	274.474	HMDB0000306	C00483	Benzenoids	Benzene and substituted derivatives	Phenethylamines	418101	621387	190663	369261	222647	407073	439987	483897	535935	437617	329871	357983	434837	432224	432221
M881T33	(M+NH4)+	Ubiquinone-10 (Coenzyme Q10)	0.379148	1.03414	0.887828	880.712	32.698	HMDB0001072	C11378	Not classified			57058.9	34174.5	53728.3	49976.1	64938.9	47833	18722.9	20249.4	56794.1	22929.7	42868.9	29669.6	21492.4	21725.6	21583.3
M405T475	[M+H]+	Uridine 5'-diphosphate	0.321333	1.72705	0.194221	405.006	475.275	HMDB0000295	C00015	Nucleosides, nucleotides, and analogues	Pyrimidine nucleotides	Pyrimidine ribonucleotides	1418.81	1045.69	1219.72	2226.09	2641.96	1175.75	1750.2	1289.48	4969.22	2037.19	940.368	5444.45	2228.35	2377.88	2383.21
M405T443	(M+H)+	Uridine 5'-diphosphate (UDP)	0.25399	1.30183	0.421139	405.007	442.502	HMDB0000295	C00015	"Nucleosides, nucleotides, and analogues"	Pyrimidine nucleotides	Pyrimidine ribonucleotides	1557.01	1549.16	1291.87	1894	2005.43	844.351	1974.42	1121.57	4648.68	1851.25	1097.41	2414.21	1562.64	1469.49	1474.48
M485T494	[M+H]+	Uridine 5'-triphosphate	0.201968	2.32192	0.0980674	484.972	493.529	HMDB0000285	C00075	Nucleosides, nucleotides, and analogues	Pyrimidine nucleotides	Pyrimidine ribonucleotides	488.504	520.951	434.981	415.759	826.648	376.011	304.268	803.021	483.868	234.976	333.465	2125.47	555.396	556.133	510.229
M159T277_2	[M+2H]2+	Val-Ala-Lys	0.356401	1.48857	0.202752	159.09	277.49			Organic acids and derivatives	Carboxylic acids and derivatives	Amino acids, peptides, and analogues	6062.13	4229.35	4748.39	1860.73	1572.17	7072.6	1159.45	4871.31	5430.78	1550.18	2885.5	4014.49	2323.6	1763.96	3379.28
M233T383	[M+H]+	Val-Asp	0.249508	1.50609	0.152738	233.112	382.631			Organic acids and derivatives	Carboxylic acids and derivatives	Amino acids, peptides, and analogues	1089.52	782.549	1252.82	1674.11	1221.89	2358.64	782.823	3275.21	1765.93	1097.56	1221.52	1316.67	1000.13	1087.19	990.094
M247T377	[M+H]+	Val-Glu	0.0223461	0.970499	0.877097	247.128	376.871			Organic acids and derivatives	Carboxylic acids and derivatives	Amino acids, peptides, and analogues	1039.08	1703.44	988.445	2458.2	1415.66	1196.24	1185.18	1656.51	1977.08	1525.06	1949.13	926.376	1486.26	1606.45	1480.5
M403T421	[M+H]+	Val-Glu-Arg	0.102657	0.870647	0.0722649	403.228	420.801			Organic acids and derivatives	Carboxylic acids and derivatives	Amino acids, peptides, and analogues	1691.32	1371.67	1452.25	1482.03	1719.22	1223.29	1465.84	1346.04	1348.19	1944.4	1677.16	1448.19	1488.72	1487.35	1542.94
M188T212	[M+2H]2+	Val-Thr-Arg	0.172974	1.0963	0.188213	188.127	212.117			Organic acids and derivatives	Carboxylic acids and derivatives	Amino acids, peptides, and analogues	1647.57	2225.76	1636.72	1869.86	1892.9	2083.63	1829.22	1831.55	1553.66	1939.98	1484.35	1822.52	1855.27	1908.48	1856.73
M217T213	[M+H]+	Val-Val	0.27661	0.716155	0.287102	217.153	213.472			Organic acids and derivatives	Carboxylic acids and derivatives	Amino acids, peptides, and analogues	2584.13	761.964	941.597	1995.36	987.299	1052.34	1875.81	438.184	2540.73	1461.35	787.674	1127.45	1547.05	1547.03	1560.15
M319T276	[M+H]+	Zearalenone	0.200855	1.1152	0.263285	319.151	275.712	HMDB0031752	C09981	Phenylpropanoids and polyketides	Macrolides and analogues	Zearalenones	2757.48	4417.66	2744.42	2945.09	3833.44	2713.92	3403.91	3206.48	3383.26	3052.99	3242.25	2681.75	2592.14	2300.61	2493.75
M382T35			1.11585	0.391867	3.67424e-08	382.365	34.725						12393	5141.16	13213	12941.5	5720.23	4260.53	10415.3	3766.62	4672.86	12038.7	11768.2	4954.64	7839.07	7669.56	7669.92
M354T35			7.34723	0.209151	1.76715e-07	354.335	35.323						459526	69569.5	439571	452226	95349.4	89635.3	298423	75009	91848.6	389583	381118	84826.4	186821	183283	186812
M667T442			0.774354	2.16612	8.65697e-07	667.328	441.61						3250.89	5852.19	3590.68	2483.21	6095.93	5930.86	3181.43	6446.32	5529.42	2401.52	1826.57	6393.86	3352.78	2966.91	2973.54
M271T187			0.607585	4.33883	2.60893e-06	271.09	186.842						148.522	2588.49	728.024	1092.45	2677.36	2327.73	180.032	2796.22	3471.6	709.957	1002.74	2893.95	1385.69	1244.35	1249.93
M216T47			0.572879	0.314126	7.81613e-06	216.194	47.248						2846.54	667	2386.42	3060.78	923.303	698.991	2519.95	1312.89	1423.31	3328.24	3608.51	550.383	1850.28	2298.04	1848.08
M212T35			1.19619	0.375686	1.81104e-05	212.199	34.706						15684.3	3332.85	14892.1	19050.4	6394.21	5369.58	11610.7	7595.63	4855.51	12615.7	15031.3	5844.91	8299.47	8294.26	7831.99
M624T349			0.810272	1.71552	1.87127e-05	623.501	348.936						5134.52	9030.07	4730.08	4509.14	8279.89	7270.73	4724.27	8061.58	10112.5	6121.59	4527.22	8276.42	5569.08	5849.89	5572.88
M668T441_1			0.635932	3.03034	3.07662e-05	667.662	440.646						928.198	3022.88	1637.08	1099.33	3845.26	2727.27	926.629	4798.57	3040.97	1069.76	1333.85	3761.82	1769.79	1735.91	1798.88
M860T488			0.291669	2.30787	3.56826e-05	859.727	488.432						447.508	892.753	566.442	269.866	1009.37	832.689	289.646	732.357	702.919	367.595	260.586	911.017	509.454	500.157	561.811
M124T218			2.58021	7.92066	5.62339e-05	124.038	217.597						1454.86	42982.1	6747.75	6959.15	37305.2	65820.4	2315.13	37779.3	53128.7	9077.1	6713.45	26484.2	23262.2	23161.1	23199.1
M776T33			0.715516	0.344598	7.40388e-05	776.23	32.812						4687.44	1147.13	4295.38	3995.18	2053.66	704.27	5334.84	1131.52	3436.23	5832.13	4600.13	1432.68	3505.83	3686.62	3680.58
M320T139			0.746055	1.72387	7.50642e-05	320.294	139.028						2717.39	6539.61	3998.73	4946.85	7636.96	8014.77	4593.59	6573.33	8429.44	4607.34	4505.31	6539.05	5812.56	6269.1	5818.63
M565T335			0.323988	2.55818	8.26201e-05	565.163	334.812						310.767	958.518	414.903	421.626	1154.12	958.019	308.836	1117.65	563.611	316.041	495.011	1047.96	592.414	588.34	588.354
M336T35_2			3.84864	0.456833	9.44947e-05	336.324	35.281						185223	77921.3	182803	238326	92837	80231.2	132033	71837.2	115508	174851	180394	61270.9	101674	101686	100640
M753T492_2			0.392861	0.430692	0.000100658	753.126	492.476						1397.3	992.353	1331.06	2081.95	572.458	735.818	2125.78	517.832	1008.94	1915.26	1747.89	737.609	1081.54	1048.46	1048.76
M523T87			0.970087	1.40352	0.000106567	523.468	87.16						11025	18298.2	10081.3	14785.1	17346.1	18014.2	11667.4	17225.9	16512.6	14287.5	12273.6	16632	15353.7	15982.8	15334
M352T35_2			2.61422	0.488678	0.000111835	352.319	35.338						92146.1	39303	85231.9	115080	52301.6	59760.3	66919.4	41333.7	40229	91163.5	107486	39768.1	57546.4	58268.8	58134.8
M288T207			0.445238	1.55082	0.000115007	288.215	206.537						1632.58	3429.19	2145.47	2076.12	3083.96	2950.83	1973.44	2998.34	3557.51	2201.41	1891.15	2466.21	2527.7	2489.7	2528.77
M883T158			0.879798	1.59495	0.000117254	882.652	157.636						5708.24	11090.5	6420.01	7287.05	10002.2	13500.2	6220.26	11583.6	10483.6	8237.44	7906.62	9976.22	8141.29	7903.65	7901.87
M266T114			0.962857	0.538552	0.000119133	266.171	113.99						14938.8	6389.22	12844.7	15115.9	5978.61	9604.54	12408.4	10396.4	9182.2	16555.6	14901.3	5176.36	10352.3	10361.8	10981.2
M310T35			1.72456	0.63852	0.000120924	310.309	34.855						55979.3	33170.4	63352.9	54986.4	40967.7	36120.8	46874.6	33325.2	42510.3	66873.3	54235.4	32472.4	37617.9	37718.5	34407.5
M262T399			0.370645	1.66336	0.000127673	262.127	399.18						1358.68	1393.21	1021.31	1239.21	1949.58	2021.23	1256.88	2020.9	2073.47	1038.52	904.274	1883.83	1472.98	1463.54	1489.21
M598T277			0.320026	2.44084	0.000133884	598.285	277.496						249.765	1070.26	643.207	395.203	1377.29	784.491	282.322	908.342	1001.96	471.371	465.915	978.765	763.538	752.558	763.323
M780T40_2			0.597259	1.51632	0.000136849	780.102	39.732						3020.05	5206.55	2787.24	4114.53	5416.13	6429.65	3919.2	5596.12	5446.76	4302.28	3751.59	5104.46	3891.72	3730.27	3743.23
M226T113			2.95215	0.565449	0.000146712	226.179	113.348						148426	62984.2	136246	147621	76263.7	109405	137368	104623	100046	164474	156520	50298.1	122408	121134	121157
M765T32			0.89299	0.349237	0.000181365	765.212	32.0245						6937.08	1926.11	9037.96	6755.42	1824.73	1290.76	8656.24	2223.67	5754.28	8167.28	5569.34	2739.21	5565.84	5080.98	5564.95
M434T99			1.43225	0.465408	0.00018342	434.273	98.686						27264	19998.6	25167.5	23135.1	6414.37	11266.6	20841.6	14143	9771.23	25627.6	30468.5	9382.99	23619.2	23957.1	23956.2
M952T348			0.547981	1.6503	0.000186799	951.505	347.567						2720.76	5212.1	2553.05	2955.14	4828.46	3495.23	2367.3	3667.79	4968.38	2843.98	2607.1	4310.92	3088.47	3366.46	3369.35
M856T188_1			0.324063	0.596157	0.0001879	855.731	187.757						1499.78	927.152	1742.52	1570.62	1200.15	874.991	1863.22	744.405	1162.71	1441.53	2019.59	1134	1238.93	1234.78	1292.02
M577T384_1			0.39832	2.20106	0.000214791	576.791	383.534						632.811	2049.39	797.47	381.543	2012.45	1232.3	1025.65	1794.72	1448.92	997.449	779.94	1619.81	1215.52	1170.8	1170.76
M1131T455_3			0.362591	0.407128	0.000218009	1131.44	454.678						1356.42	510.271	1410.37	1393.95	437.146	629.217	1917.06	496.684	1100.83	1523.45	1109.89	372.395	847.246	827.974	833.617
M1134T455_1			0.519016	0.382523	0.000221266	1133.72	454.627						2809.91	718.766	2669.44	2774.9	665.177	964.439	3640.81	1201.03	2169.04	2790.19	2119.94	709.921	1686.33	1688.86	1611.42
M860T489_2			0.328457	2.27314	0.000258266	860.397	488.594						558.621	1176.34	564.933	481.198	1351.84	768.019	509.073	1603.23	1018.82	425.745	549.063	1102.65	654.709	654.321	632.494
M1134T455_4			0.40427	0.374619	0.000264894	1134.43	454.697						1602	486.49	1214.4	1866.3	658.46	370.973	2335.76	652.761	1165.38	1827.53	1444.07	520.789	1228.29	1229.37	1181.34
M566T384_1			0.610665	2.38595	0.000273607	565.801	383.603						1615.12	4792.86	1469.28	876.632	4228.57	3009.01	2245.36	4375.05	2619.17	1825.67	1361.37	3387.6	2482.93	2482.78	2456.93
M667T441			0.602424	2.32648	0.000277865	666.992	441.377						1584.32	3707.19	1976.97	1488.25	4403.48	2747.44	1681.95	4945.2	3060.29	1287.33	2237.24	4996.95	2504.4	2815.31	2506.42
M565T384			0.724442	2.2	0.000279966	565.299	383.611						2745	7500.9	2456.48	1329.87	5933.42	4505.14	3422.18	6665.55	4455.63	2771.03	2879.21	5267.6	4018.65	4000.72	4020.88
M843T194			0.79474	1.2623	0.000283886	842.582	194.058						10383.3	15668.3	13244.6	13606.8	16158.6	15720.5	13691.9	15626.9	14793.3	11819.4	12558.1	17088.4	15194.1	14928.9	15188.9
M1134T455_2			0.500613	0.413012	0.000328362	1133.87	454.627						2568.81	870.736	2696.68	2781.94	748.465	1102.52	3504.09	1152.72	2343.85	3065.69	2193.54	724.758	1858.72	1860.79	1743
M756T32			0.723439	0.338323	0.000331988	755.832	32.038						5133.53	1009.84	3716.48	5054.91	1051.6	887.696	5064.38	1279.54	4407.9	5386.66	4899.16	1261.1	4003.68	3923.68	4003.9
M895T195			1.16804	1.49906	0.000333295	894.587	195.254						10491	22275.2	17068.6	14698.6	23592.5	22129.8	11325.3	21368.3	22395.6	18552.6	16103.8	20515.8	17716.3	17719.3	18027.1
M659T389			0.354847	1.77653	0.000447931	658.85	389.136						944.043	1765.65	1002.74	558.381	2101.88	1330.67	1159.54	1545.88	1493.54	1042.79	811.104	1566.35	1266.77	1196.8	1266.9
M120T428			2.05353	1.67834	0.000450477	120.064	427.56						42630.5	65990	28684	30988.2	67434.7	43264.2	37741.7	56151	61612.5	37004.6	28202.2	50028.2	38116.5	38105.6	39326.9
M566T384_2			0.349874	2.20127	0.000451405	566.302	383.647						757.925	1781.69	527.996	476.322	1130.98	1061.67	769.868	1780.08	1109.73	654.297	671.372	1627.86	995.209	1111.25	1059.56
M446T33_1			0.590337	0.408028	0.000459646	446.117	32.551						3198.68	1275.67	3817.62	3776.42	1800.45	1340.14	4611.93	1511.1	2890.5	5660.39	3211.05	1087.46	2932.26	2940.46	3183.89
M658T389			0.410051	1.79591	0.000502331	658.348	389.243						1126.36	2509.97	1243.35	667.947	2253	2072.45	1594.36	2527.87	1699.86	1370.42	1177.25	1830.93	1619.39	1443.64	1618.18
M536T192			1.38513	1.20984	0.000515393	536.367	192.213						50278.4	66427.8	46296	56690	58697.3	61342.5	52107.6	63973.6	63085.4	47139.3	56596.9	60444.2	55858.7	54677.4	55825.9
M163T29			1.00033	4.59358	0.000525537	162.971	29.42						1136.9	7180.54	1492.35	1564.83	8648.1	8466.31	1453.51	8708.2	1878.94	2285.48	1716.16	9442.4	938.536	943.307	938.538
M674T35			1.45971	0.368293	0.000527882	673.654	34.631						23077.2	7310.09	24631.3	28713.3	12683.3	9412.8	12712.8	6330.3	11047.2	32866.3	21442	6045.37	9528.8	9973.2	9532.69
M760T32			8.65728	0.332365	0.000536015	760.218	32.078						759585	119004	661233	796560	170300	101928	596844	153180	665031	679890	666035	173244	445730	445879	470915
M316T195			0.44719	1.81457	0.000573987	316.245	194.678						1586.27	3634.36	1443.35	1367.44	2800.53	2419.21	1138.16	2736.06	2067.37	1556.93	1677.84	2256.27	1922.58	1847.39	1842.82
M1015T489_2			0.413809	0.332119	0.00058449	1015.38	488.626						1403.63	435.521	1930.76	1277.18	350.225	584.207	2010.02	565.167	1109.99	2527.31	1275.76	417.113	1161.67	1152.66	1298.11
M1134T454_2			0.472849	0.368144	0.000591524	1134.15	454.418						2214.54	954.647	1819.79	2478.95	707.904	885.473	3697.97	812.673	1559.96	2472.28	1953.78	467.979	1580.45	1581.71	1437.21
M576T384			0.451401	1.9013	0.000609921	576.291	383.607						1423.41	3064.46	1568.77	686.239	2951.43	1929.05	1685.4	3017.43	2048.05	1363.77	1486.79	2607.61	1841.03	1841.01	1915.9
M376T292			0.409157	1.79197	0.000611673	376.05	291.792						1209.75	2348.44	1368.41	1045.32	2241.94	2041	1235.12	1751.3	3098.04	1437.1	1191.95	1936.92	1489.78	1570.54	1569.54
M590T78			0.90591	1.62186	0.000612383	589.515	77.575						4614.67	11207.9	9507.03	8841.94	12009.7	13184.2	6272.34	12532.7	15003.9	8567.37	10002.1	13595.3	7023.34	8448.33	8465.03
M676T35			6.83365	0.348374	0.000645692	675.672	34.624						486638	142858	451132	759013	207752	173199	294338	161111	290084	569985	495808	89945.5	226425	228508	228527
M1054T493_2			0.688316	0.45955	0.000658401	1053.77	492.602						5312.08	2055.85	6672.01	5119.05	2039.49	2004.3	6813.87	2898.19	4988.94	6666.97	4301.17	2044.68	3960.79	3959.78	3845.5
M524T353			0.541912	1.45409	0.00065991	524.458	353.25						3650.16	5398.16	3347.09	3321.93	6408.27	4479.64	3794.45	4342.8	5414.47	3725.4	3311.09	4710.76	3582.42	3578.72	3668.34
M759T32_2			10.0287	0.334876	0.000683061	759.221	32.077						1.01233e+06	161484	921682	1.04975e+06	218698	136688	824499	196871	925980	873456	917921	235466	647828	624496	648202
M758T32_2			11.5908	0.333705	0.000705259	758.22	32.077						1.3987e+06	208470	1.22377e+06	1.43406e+06	311600	189018	1.05754e+06	252317	1.22057e+06	1.16107e+06	1.20888e+06	315486	887474	862225	887870
M885T157			0.519378	1.39126	0.000716604	884.664	156.574						3222.6	5636.12	4323.1	3893.25	5333.48	5695.4	3318.81	4470.48	4382.7	4022.28	3279.76	5172.76	4510.75	4478.45	4478.61
M1016T488_1			0.507571	0.384758	0.000717173	1015.53	488.33						2614.54	1347.17	2569.54	3119.41	560.317	1087.48	3253.07	870.846	1994.59	4054.22	1813.15	843.599	1726.47	1777.16	1777.6
M273T293			0.456533	1.86337	0.000717349	273.016	293.076						1657.03	3080.29	1866.46	1655.41	3044.59	1939.28	946.74	2916.87	3641.74	1246.72	1864.35	2588.63	2560.7	2673.03	2614.53
M259T448			0.518091	1.532	0.000722056	259.127	447.889						3035.09	3985.15	2808.11	3130.72	4833.68	3877.56	2166.59	3892.41	5525.98	3438.83	2775.46	4472.85	3702.42	3646.93	3648.68
M566T223			0.422193	1.88524	0.000763598	566.262	223.183						1442.51	3266.76	1154.72	1080.89	2573.42	1720.47	1109.63	2362.8	2128.38	1269.77	1379.47	1968.66	1746.49	1589.57	1746.94
M671T423			0.265463	1.54228	0.000778843	670.878	422.667						684.964	1030.91	569.906	767.526	1363.88	1181.75	648.477	887.776	1172.85	893.661	743.792	1007.46	939.642	938.551	965.932
M909T155			0.473327	2.17021	0.000790348	908.663	154.985						624.329	3445.4	1467.72	1405.47	2704.91	2440.67	1157.58	2528.02	2076.36	803.135	1403.76	1696.6	1485.97	1313.37	1303.25
M321T139			0.376139	1.84525	0.000797176	321.296	139.022						969.224	1810.45	1137.24	1499.32	2277.21	1459.99	676.381	2312.21	1556.86	1002.01	948.124	2083.42	1279.47	1433.75	1427.35
M297T403			0.536149	1.70169	0.000799254	297.033	403.024						2373.73	3864.76	1942.37	3036.84	5419.52	3416.97	2218.33	3443.57	4503.1	2504.22	2206.3	3655.22	3145.01	3240.07	3240.22
M1054T492_2			0.591617	0.435113	0.000826757	1054.18	492.377						2618.41	1607.01	4996.88	3992.3	1252.82	1229.34	5222.04	2359.04	2826.91	4838.73	3315.65	1595.77	2888.45	2647.47	2649
M1134T455_3			0.441073	0.474005	0.000868066	1134.01	454.696						2430.31	1031.01	2094.2	2620.36	723.234	1116.55	3145.94	1215.55	2282.89	2617.97	2129.86	759.16	1569.85	1571.31	1744.47
M413T33			1.71568	1.46138	0.000877948	413.263	32.825						31614.4	50102.8	30424.6	36398.5	59502.7	51893.1	33882.3	45740	43793.6	42561.3	26909.5	43860.6	37285.1	37095.3	36384.4
M165T33			0.755785	1.4911	0.000885908	165.09	33.4335						6195.43	9390.13	5793.77	6555.38	10292.9	9840.65	9082.5	11018.3	8138.24	5920.43	6913.96	11651.9	9264.17	9328.29	9015.29
M420T293			0.391584	1.41239	0.000890149	420.012	293.062						1721.47	2774	1977.15	1894.13	3225.48	2806.26	2095.79	2557.59	3430.66	2356.23	2165.66	2451.89	2372.8	2325.22	2371.64
M1084T364			0.289401	0.76029	0.000948151	1083.76	364.443						2811.54	2583.78	2447.08	2976.13	2094.79	1764.3	3092.55	2191.79	2142.21	2659.14	3033.82	2163.47	2369.35	2364.15	2252.7
M223T34			0.878204	0.565619	0.000950975	223.063	33.53						13841.8	6226.86	13483.3	9545.22	6113.16	5955.8	12347.8	8756.27	9471.14	16022.6	10139.2	6113.1	7944.52	7927.9	8194.53
M831T40_3			3.68661	0.0557536	0.000962149	830.645	39.9645						131224	7142.62	141423	131496	7592.83	2720.77	101804	4613.73	6416.45	87669.6	6576.4	4976.53	53679.1	46808.1	33135.8
M612T404			0.531697	4.12194	0.000996698	612.069	403.855						705.87	2777.97	480.089	471.808	2762.76	1635.68	829.588	3420.7	851.897	523.006	374.048	2501.35	1363.25	1221.53	1363.37
M440T172			0.694162	1.70508	0.00102949	440.37	172.094						3084.76	8311.61	4030.29	3861	7836.98	6536.63	3601.68	6229.03	4609.09	4279.9	4085.08	5595.87	4905.76	4627.18	4903.27
M878T493			0.674154	0.471336	0.00109591	878.479	492.618						4610.23	1824.61	5495.39	6874.5	2373.84	1928.63	7060.64	2698.58	5351.88	6684.87	4823.11	2577.87	3607.47	3605.84	3901.69
M1016T489_1			0.467608	0.433604	0.00110448	1015.81	488.626						2676.94	785.965	2577.68	2407.41	902.066	1005.59	3404.87	986.369	2230.08	2950.65	1643.94	880.811	2293.65	1833.82	2298.25
M733T40_1			13.7337	0.816466	0.00111611	732.552	40.36						8.34434e+06	6.589e+06	8.02698e+06	7.70626e+06	5.85434e+06	5.41257e+06	7.51702e+06	6.75322e+06	7.47034e+06	7.68358e+06	7.71883e+06	6.292e+06	7.43763e+06	7.23208e+06	7.43777e+06
M857T158			1.0306	1.46367	0.00115243	856.637	157.736						8699.29	20990	14465.5	16539.7	20716.3	18812.2	11372.3	18969	18450.4	12538.9	14234.7	16009.1	15286.5	15109.1	15105.9
M821T422			0.277978	0.647785	0.00116556	821.167	422.104						1894.31	1540.13	1986.26	1626.25	1045.38	1494.73	1595.62	1154.84	984.776	1869.41	1779.26	744.556	1502.71	1501.34	1474.88
M1133T455			0.383119	0.435626	0.00118449	1133.44	454.697						1377.52	773.601	1936.15	1760.42	621.155	614.406	2282.06	614.475	1571.15	2055.59	1317.72	479.244	1183.82	1183.68	1129.77
M336T519			0.326162	2.94271	0.00124991	335.695	518.942						226.328	1572.97	526.714	293.72	713.681	676.929	293.729	1538.87	1038.25	439.606	503.36	1178.85	658.982	630.745	632.074
M878T492_2			0.520445	0.52074	0.00125602	878.144	492.421						3203.96	2823.51	3660.23	5152.78	1980.11	1813.88	5293.34	1838.34	2909.39	4613.03	3158.63	1695.97	2620.99	2562.09	2558.57
M373T33			0.83729	0.268822	0.00126028	373.096	32.955						6563.97	739.468	5338.1	5663.47	553.427	832.707	7169.15	1327.64	6078.77	7836.24	4582.62	455.688	4281.42	4467.92	4475.24
M324T361			0.384666	1.49675	0.00132082	323.963	361.068						2126.45	2992.82	1552.39	1937.25	2991.8	2528.69	1727.34	1838.1	2777.58	1620.9	1755.58	2916.04	1636.72	1850.21	1852.02
M757T32			0.596651	0.338865	0.00137409	756.829	32.225						3226.85	568.362	2726.58	4129.98	741.052	404.345	3453.74	1031.32	3539.99	4296.25	3386.92	905.746	2413.43	2411.1	2632.54
M816T314			0.567644	4.37139	0.00138726	816.336	313.734						342.619	3119.25	907.127	344.108	2845.8	1572.31	477.801	4457.51	1329.18	710.203	990.354	3165.75	1599.21	1577.16	1599.32
M397T188			0.288252	0.672282	0.00140586	397.04	188.33						2025.78	1849.56	1801.64	1843.66	1066.82	1009.55	1739.13	1436.96	1351.25	2095.77	2111.28	1095.94	1070.39	1401.27	1400.9
M753T492_1			0.375905	0.425507	0.00142598	752.983	492.123						1115.08	733.01	2255.68	1671.48	764.924	465.106	2029.68	648.492	1196.34	2046.6	1136.71	555.796	993.855	946.678	944.763
M702T450_1			0.305405	0.54056	0.00145277	702.202	449.773						1816.55	1322.61	1882.68	1620.43	627.968	896.338	1209.9	863.105	802.924	1395.16	1311.86	479.972	1254.37	1254.74	1276.47
M455T171			0.998925	2.80833	0.00146712	455.389	170.977						1251.71	10369.5	2988.18	3412.63	13404.6	9377.26	2891.14	7414.12	4280.73	4396.46	4111.73	8657.69	6195.95	6195.66	6351.89
M1134T454_3			0.415772	0.414678	0.00146776	1134.29	454.137						2290.51	522.93	1586.33	1921.57	482.72	729.905	2487.73	1084.49	1784.03	2257.34	1505.54	392.381	1424.18	1415.73	1373.61
M173T274			0.390525	0.593065	0.00146996	173.028	273.596						2219.12	1383.43	2685.33	2472.17	1192.51	2454.25	2677.17	1109.34	1470.83	3124.99	3019.5	1996.25	2486.95	2416.81	2484.95
M753T493_2			0.346125	0.418947	0.00147741	753.268	492.602						1046.28	471.188	1271.97	1925.71	527.181	502.096	1632.44	638.201	1157.49	2027.26	1130.14	488.53	854.48	766.507	849.832
M387T427			0.265586	1.69053	0.00148609	386.971	427.444						600.979	994.692	533.378	820.735	1201.66	924.459	544.995	762.701	1390.05	694.709	597.485	1137.4	714.431	714.425	730.809
M192T426			0.394013	1.48103	0.00148776	191.974	425.949						1533.7	2617.09	1874.77	1636.56	2827.52	2647.02	1727.77	2357.14	3281.66	2492.79	1605.12	2369.46	2056.7	1965.26	1965.64
M641T409			0.407099	2.20278	0.0015535	641.29	409.05						497.88	2138.6	806.367	541.331	1637.97	1584.26	1033.42	2662.94	1220.79	1210.42	1042.98	2060.97	1177.34	1177.66	1227.3
M84T297			1.77064	1.34343	0.00157898	84.0438	297.276						49246	74625	55172	54596.1	73276.7	57802.4	50246.2	67741	88334.4	56836.2	54598.1	69052.2	60521.4	58998.1	58995.7
M405T396_2			0.332919	1.37676	0.00158685	405.206	396.433						1364.72	2046	1906.13	1330.14	2397.48	2262.63	1728.14	2047.37	2575.15	1852.09	1476.54	1967.82	1764.27	1802.2	1763.41
M1016T488_2			0.499919	0.364558	0.00160002	1015.67	488.404						1587.09	607.339	3561.88	2269.71	749.476	1158.97	2839.15	857.443	1874.85	3870.05	2216.48	710.383	2076.13	2070.33	2171.9
M878T492_1			0.359594	0.477635	0.00160428	877.976	492.413						1416.36	807.199	1172.15	2060.69	779.421	670.203	2465.3	700.37	1351.09	2000.32	1633.89	825.687	1226.96	1318.3	1318.89
M873T138			0.185909	0.910837	0.00161073	872.647	137.535						6734.43	6474.88	6430.76	6714.54	6087.29	5844.44	7143.65	6197.23	6304.58	6650.82	6676.24	5844.24	6802.77	6817.92	6434.13
M1151T445			0.35805	0.517864	0.00161257	1151.27	444.868						2550.69	1468.13	1744.32	2316.19	782.23	1764.5	1826.09	1027.01	1340.38	2440.08	2171.31	375.207	1564.48	1699.19	1700.03
M295T291			0.367803	1.36733	0.00162409	295.062	291.037						1859.63	2793.19	1898.3	1605.57	2803.54	2733.22	2257.45	2712.43	3370.36	2338.55	2397.5	2483.39	2352.81	2352.79	2333.04
M635T398			0.796609	4.22142	0.00166681	635.097	397.615						1220.13	6447.97	1076.63	949.307	6621.6	4379.4	1349.66	7062.02	1161.35	1467.38	1099.27	4563.04	3110.79	3136.47	3139.37
M859T314			0.220876	0.780606	0.00166784	858.614	314.224						1940.21	1208.4	1783.41	1602.69	1334.72	1319.66	2009.41	1473.78	1521.44	1512.92	1802.03	1455.98	1010.55	942.847	941.832
M151T424			0.396211	1.46119	0.00167925	150.945	423.504						1908.85	3215.81	2119.43	2496.38	3141.13	2484.74	1675.98	2695.49	3329.67	2533.42	1472.52	2969.28	2225.65	2219.22	2520
M926T192_1			0.573992	1.54284	0.00168219	925.514	192.038						3575.83	6038.48	4884.9	3383.24	4774.66	6604.24	2937.34	5379.42	4870.36	3873.39	3948.21	7205.49	4468.05	4705.73	4705.62
M606T416			0.422625	2.13025	0.00170922	606.275	415.741						826.58	2643.9	1137.57	612.144	2278.1	1476.38	1176.78	2834.58	1457.6	1317.28	839.141	1898.12	1440.31	1509.15	1508.89
M831T142_1			1.35029	1.18108	0.00173286	830.564	141.748						49315.1	63294.3	59343.5	59616.8	61005.8	63245.4	50998.5	69847.7	67096.5	58050.6	56736.9	70063.4	57888.6	57062.9	57891.6
M231T281			0.63653	1.98028	0.00174327	231.072	280.649						3454.99	5908.15	2265.71	1858.56	5346.23	2967.35	3212.18	4042.05	5862	2476.58	1413.65	4948.06	3265.6	3278.08	3114.25
M180T114			0.356131	0.617902	0.00178698	180.173	113.73						2148.69	823.556	2614.65	2772.64	1627.59	2297.47	2411.51	1921.14	1684.84	2943.61	2922.95	1416.94	2241.18	2247.81	2108.38
M547T35			1.22718	0.729611	0.00180218	546.52	34.724						43118.7	23146.9	43774.9	37846	29927.2	29355.5	42558.7	28999.5	40726.4	37153.7	42125.3	27750	31848.1	31205	32058.9
M855T140			0.990296	1.20048	0.00185317	854.563	139.866						21474.2	29688	29273.6	27182.4	30876.3	29741.3	24101	32738.1	29194.3	25591.4	25655.8	31769.7	27135.9	27482.1	27607.7
M352T122			0.400875	2.17652	0.0019857	352.353	121.779						1214.02	2012.12	590.682	762.813	2487.62	1867.3	651.005	1458.75	1203.94	1074.93	497.467	1397.79	760.061	761.77	706.471
M261T33			4.21105	1.43425	0.00199047	261.147	33.093						202834	371313	218724	256015	417420	266905	246666	331090	303920	280527	209492	337747	275357	272718	275332
M911T156			0.340131	1.68496	0.00203067	910.675	156.327						666.938	1848.43	1320.73	856.675	1828.62	1666.59	988.7	1300.13	1887.48	1524.92	1013.61	2204.6	1641.99	1600.43	1524
M805T299			0.350212	2.28859	0.00203616	805.379	299.308						561.93	1498.73	739.013	501.689	1389.15	978.979	594.408	2068.38	905.972	697.93	740.117	1935.74	1031.62	1031.64	1067.82
M758T32_1			0.519132	0.384419	0.0020686	757.824	31.8845						2948.24	557.488	2650.63	3383.45	693.515	449.588	2643.12	865.891	2954.11	3350.98	2171.55	1071.41	2239.42	2367.64	2362.53
M454T171			1.79727	2.79828	0.00209105	454.386	171.014						8299.08	34345.5	10397.5	10143.3	45965.1	31448.4	8755.4	24988.6	12223.1	13475.2	12289.5	28328.2	18567.3	18218	18578.9
M503T336			0.178818	1.23699	0.00211951	502.835	335.772						777.848	792.536	711.746	831.935	911.422	972.146	797.949	1062.12	1045.23	771.745	809.086	1030.8	891.4	915.687	915.877
M786T32			0.419783	0.466639	0.00221832	786.246	31.774						2084.81	854.555	1798.03	2658.95	864.862	606.517	2241.9	1104.23	2313.12	2161.85	2687.13	618.243	1629.88	1766.4	1765.31
M684T32			16.918	0.279151	0.00223646	684.201	32.188						2.18691e+06	331643	2.98103e+06	1.84988e+06	382215	260747	3.06242e+06	352919	2.72109e+06	3.44603e+06	2.35463e+06	384552	1.80417e+06	1.81122e+06	1.84865e+06
M632T190_1			0.330538	2.0062	0.00226983	632.397	189.678						394.924	1434.14	892.648	627.574	1398.04	1202.12	444.607	1699.37	790.578	580.201	1051.14	1482.68	1005.65	1007.19	1123.97
M656T254_1			0.221085	0.766041	0.00237074	655.898	254.497						1796.38	1283.5	1637.45	1656.63	1201.63	1412.73	2136.7	1352.2	1499.82	1473.68	1843.76	1327.7	1548.71	1554.45	1542.41
M408T688			0.412178	0.505962	0.00238025	408.306	687.819						2550.15	1041.67	2290.86	3031.91	1484.37	1675.44	4251.23	2238.57	1299.67	2626.2	2456.82	966.458	2798.67	2795.25	2952.15
M679T333			0.192898	1.56532	0.00239662	679.313	332.744						316.625	694.692	407.498	256.656	516.21	622.415	496.262	770.983	514.971	446.178	446.021	589.359	461.141	461.024	466.968
M570T293			0.310011	2.03952	0.00240131	570.167	293.081						408.59	1293.31	642.766	551.756	1472.78	1044.63	473.096	1437.78	798.095	510.855	720.551	699.348	740.632	739.507	683.844
M633T106			0.273772	1.66544	0.00240131	632.53	105.63						487.138	1384.54	672.972	1174.58	1366.83	914.008	592.121	1321.81	1158.9	745.296	719.464	1167.81	1170.86	1065.05	1081.89
M817T380_3			0.349365	1.83166	0.00240615	817.395	379.589						852.081	2180.01	1203.78	727.924	1451.32	1498.94	1117.49	2493.54	1494.27	765.775	1171.06	1575.37	1436.02	1361.61	1370.98
M641T204			0.383001	1.50554	0.00242466	641.407	204.074						950.566	2523.58	1933.12	1847.06	2704.01	2545.52	1306.57	2380.36	2923.15	2189.57	1978.21	2287.6	1933.68	1866.13	1933.03
M405T106			0.512195	0.569135	0.002435	405.237	106.304						3735.19	2994.74	6104.1	5107.01	1745.08	3231.93	3992.14	2443.7	3134.46	4690.36	3461.98	1868.41	2914.03	2966.43	2714.11
M274T111			2.10237	0.292823	0.00243638	274.182	110.943						31867.1	5769.92	28006.9	41268	9671.95	8277.97	46757	6000.83	37225.5	69758.7	48532.6	11000.4	28878.2	26050.5	25859.9
M897T195			0.909209	1.56429	0.00244865	896.598	194.655						7020.54	16080.1	10902.3	12083.1	12962.2	13570.5	5264.69	14250.9	14465.1	12335.7	7517.84	14901.3	11056.5	10487	11073.9
M576T297			0.26868	1.34389	0.00245976	576.274	296.983						1304.71	1850.29	1198.21	1382.47	1908.31	1525.82	988.422	1702.39	1512.68	1250.34	1198.2	1340.95	1350.37	1312.37	1313.07
M148T288			0.39127	1.33817	0.00246122	148.059	288.409						2528.03	3365.36	2886.16	2682.92	4279.61	2845.87	2452.86	3585.3	3946.16	2908.82	3013.35	4020.17	3823.4	3639.92	3641.51
M539T80			0.609151	0.582336	0.00249191	538.515	79.925						7774.88	4082.55	7982.14	4172.74	3360.09	2974.25	6191.14	2992.54	3929.16	5262.02	5736.67	4277.48	6188.59	6700.35	6019.41
M535T199			0.328066	0.788157	0.00254189	535.419	198.994						4051.19	3454.76	3932.05	4030.85	2817.94	3071.94	4501.1	3808.17	3969.08	4778.29	4443.6	3162.96	3923.16	3921.45	4013.76
M580T192			0.399862	1.40337	0.00257931	580.466	192.228						1989.46	4269.29	2333.31	2895.81	3314.04	3301.79	2738.98	3335.78	3782.15	2244.67	3384.12	3870.29	2968.35	2974.25	2675.25
M636T505_1			0.374477	2.44772	0.0026178	635.734	505.077						472.511	1793.68	657.227	458.4	1990.65	1239.25	636.857	1766.02	619.257	511.752	793.592	1232.44	623.74	637.498	565.139
M385T170			0.385128	0.670665	0.00262537	385.303	169.65						3762.11	1604.9	3718.36	3880.5	2813.69	3288.98	4174.55	2031.57	3253.07	3169.26	4103.79	2304.69	2752.48	2831.6	2752.31
M523T292			0.536166	1.7522	0.00263919	523.043	292.022						1927.69	4178.62	2550.18	2322.61	4733.84	2870.1	2549	3734.24	5896.33	2969.48	2013.96	3701.01	3200.02	3151.08	3199.35
M244T114			1.63868	0.655924	0.00266689	244.189	113.568						74874.4	40240.5	71725	75865.8	39115.2	64859.1	66338.4	62200.2	53139.5	77389.6	70049.8	26587.4	64188.6	62656.9	64049.5
M554T33_2			1.00433	0.342189	0.00266753	554.171	33.243						9588.74	2193.06	9295.92	6768.62	1726.78	1382.76	10499	1936.09	10640.7	11302.4	12303.6	2569.29	6882.42	6376.96	6874.84
M555T33_1			0.774136	0.327348	0.00269507	555.172	32.89						6203.91	775.747	4722.94	4284.92	1152.61	883.274	6796.24	1413.07	6175.21	7471.99	5546.45	1065.93	4332.23	4173.43	4332.55
M616T32			0.831386	0.360474	0.00272967	616.175	32.078						5956.71	1473.58	6361.43	6444.82	1526.87	1629.9	9031.88	1954.66	7800.28	9584.27	7123.92	1656.91	5895.95	5641.57	5641.33
M71T33			0.984847	1.48028	0.00275277	71.0846	32.812						14465	20688.4	10466.9	12447.7	22748.4	14716.6	11442.6	15170.6	16873.4	11428.4	11394	15857.1	15112.9	15876.1	15106.3
M280T361			0.690877	1.39635	0.00280927	279.974	360.88						7583.57	9378.44	4812.21	6112.68	9992.76	7694.08	7626.95	9187.81	9853.92	6674.86	5518.82	7413.91	7603.15	7456.45	7458.87
M216T426			0.533216	1.76545	0.00281093	216.013	426.046						2117.1	3446.49	1907.03	2693.08	4742.65	4026.05	1990.93	2822.76	5377.64	2996.59	1764.93	3364.35	2795.4	2804.49	2795.42
M628T33_2			0.89232	0.357292	0.00284133	628.192	32.825						7980.24	2435.95	7178.63	5290.78	1627.65	2933.4	12850.1	1645.21	7598.33	10185.5	8243.82	2241.86	5118.88	5196.16	5119.43
M1055T492			0.285814	0.564066	0.00287709	1054.58	492.428						1111.04	613.282	1430.18	1293.41	791.674	474.411	1634.2	1167.49	1236.02	1692.89	1411.62	553.049	782.952	753.034	752.888
M1109T350			0.650163	1.59564	0.0029129	1108.92	350.225						5129.35	6749.58	2673.43	4951.52	6736.87	5050.4	3636.16	8130.51	7054.29	5918.21	3391.73	7286.89	4750.21	4763.49	4286.35
M344T321			1.12374	4.49675	0.0029162	344.003	320.545						2038.61	16415.5	2077.34	1410.06	14168.4	7700.7	2956.86	12861.1	2985.51	2439.73	2865.78	7871.58	6029.87	6008.84	5925.69
M884T140			0.476093	1.17017	0.00292305	883.597	140.381						8259.19	8485.82	7660.85	7989.53	8624.63	8584.54	8116.34	9443.75	8999.61	6366.06	7232.13	9249.48	7906.13	7782.88	7786.46
M549T445			0.402617	0.621591	0.00295006	549.137	445.219						4134.48	2887.78	3415.42	3736.37	1744.36	3195.04	3367.03	2068.41	2900.54	3970.84	3651.27	1050.07	2910.96	2911.25	2951.4
M435T383			0.309744	2.21633	0.00296854	435.108	383.208						340.78	1535.71	618.049	470.827	981.579	1085.29	305.396	1520.02	1012.41	576.01	736.977	620.448	634.737	632.983	581.165
M761T40_1			9.24827	0.909682	0.00297848	760.584	40.302						1.65168e+07	1.46393e+07	1.57174e+07	1.52663e+07	1.502e+07	1.46776e+07	1.6533e+07	1.34903e+07	1.51872e+07	1.53882e+07	1.58053e+07	1.36119e+07	1.57697e+07	1.56292e+07	1.56297e+07
M382T321			0.845456	4.22754	0.00304544	381.958	320.607						1149.01	9608.75	1458.63	721.183	8121.88	4402.43	2108.88	7155.99	1802.32	1526.66	1526.97	4806.09	3386.03	3466.4	3434.85
M636T380			0.626699	6.93333	0.00307602	636.082	380.333						443.564	3870.25	478.733	408.859	3301.42	1812.17	471.385	5514.64	711.42	388.461	473.495	3263.94	1510.35	1576.45	1576.65
M949T365_1			0.245771	0.835043	0.00308182	948.763	365.131						3836.39	3548.95	4054.73	3934.94	3658.67	2873.98	4164.39	3708.22	2828.84	3799.88	4045.23	3285.04	3963.73	3964.58	4018.92
M1066T249			0.171754	0.71944	0.0030858	1065.7	249.249						1184.35	586.243	866.58	806.619	789.179	632.536	881.778	643.04	592.92	898.528	795.632	665.147	901.854	901.709	910.95
M887T363			0.273338	1.13315	0.00312725	886.763	362.839						2511.38	3043.42	2720.2	2495.96	3112.8	2726.39	2818.38	3157.75	3065.25	2724.87	2538.28	2808.46	2944.35	2712.75	2967.75
M932T357			1.0077	0.340996	0.00317557	931.844	357.495						14760.3	3453.72	10523.1	11730.7	3511.78	4723.27	15616.5	3277.39	4010.83	2628.73	11277.4	3711.83	11155.1	11073.5	7390.19
M130T297_2			2.48301	1.33222	0.00318995	130.049	297.276						108867	179084	114474	117322	141711	131610	106575	155567	163076	119511	100213	117496	127190	125000	124999
M917T191			0.692433	1.40828	0.00325452	916.589	191.458						5657.48	9531.15	7483.12	4491.95	10804.6	9937.32	7096.01	8847.33	8107.28	6458.85	8560.16	8747.84	9256.14	9374.71	9376.35
M606T353			0.499953	1.37369	0.0032752	606.459	352.649						3766.84	4976.02	2427.72	3356.43	5098.16	4706.33	3737.47	4915.8	5731.66	4825.07	3758.14	4617	3854.94	4160.71	4158.44
M682T32			0.886453	0.31863	0.00331343	682.048	32.315						5640.24	1370.12	8839.4	8373.57	1996.49	1071.57	9907.74	2152.24	7758.79	11959	5133.47	1535.64	6993.01	7105.3	7056.1
M904T455			0.273803	1.83353	0.00332037	904.347	455.236						429.007	997.256	750.876	558.847	981.573	1173.96	402.134	936.456	1613.05	747.114	685.339	849.486	823.147	794.869	795.118
M522T180			0.569217	0.725013	0.00335527	522.388	180.323						9855.1	5590.17	8290.88	6655.34	6170.55	4598.66	9149.19	6098.38	6990.81	7103.06	8091.95	6182.57	4577.9	4728.43	3940.14
M664T163			1.04972	0.229511	0.00340482	664.449	162.695						17481.5	3707.57	10281.4	13213.8	1371.64	2212.18	9289.63	2338.81	2700.36	9417.54	2220.63	1877.18	5942.44	5837.27	7503.91
M433T98			2.11145	0.487878	0.00340698	433.269	98.0155						38572.7	48646.4	76916.4	61959.8	25804.5	25371.2	79351.7	27275.6	42580.7	79730.6	48418.1	18129.6	45838	45780.4	51942.5
M706T349			0.661839	1.54237	0.00352407	705.502	348.514						4204	7281.21	5299.73	3193.98	8723.47	6602.3	5672.31	6027.34	9600.5	5912.94	4937.96	6834.74	5727.57	5750.33	5727.67
M521T474			0.348521	0.599413	0.00353614	521.063	474.014						1722.24	1449.52	2628.58	3120.97	1272.98	1932.32	2150.1	1162.07	1790.05	2231.19	2343.08	902.432	1752.3	1871.75	1755.93
M802T35			1.2238	1.55976	0.00356123	801.671	34.8535						19741.3	21509	15715.6	18549.4	32680.8	28224.6	13434.5	20883	29038	13068.3	17259.7	20160.4	15286.6	15155.1	15415.9
M415T307			0.196238	0.59519	0.0035693	414.968	307.058						911.222	493.736	542.023	742.212	415.123	717.721	1083.94	479.45	501.46	983.936	816.789	416.15	684.497	717.563	717.265
M453T97			1.82931	0.461912	0.00362109	453.295	96.8875						59623.1	35729.4	43389.6	36690.4	8716.94	24473.3	60206.4	17668.1	24779.2	28249.2	43679.8	14198.7	25209.8	25709	25706.7
M691T154			1.27194	0.808361	0.00363185	690.505	154.3						85387	58551	90212.4	91419.7	73695.9	87686.6	86138.5	71971.5	64663.5	80940.8	94459.5	70696.9	76959	76978.3	73796.5
M610T32			9.90671	0.376426	0.00370195	610.182	32.225						855796	249402	1.222e+06	782300	275041	192019	1.2474e+06	291132	1.15273e+06	1.40304e+06	999005	290036	771173	775183	785021
M604T77			4.21376	1.69182	0.00372222	603.532	76.74						91416	296069	226010	207198	253366	249865	101705	328214	359306	208053	247921	344241	228754	221274	228813
M457T410			0.337018	2.27643	0.0037717	457.11	409.674						151.032	1637.83	758.299	711.648	1012.89	1195.44	360.231	1907.39	1280.11	432.477	1296.57	1412.45	245.488	251.001	245.526
M185T335			0.235102	1.22395	0.00378785	184.919	334.968						1004.34	1381.17	1265.01	1323.25	1578.04	1678.37	1432.96	1674.69	1511.41	1271.39	1287.75	1459.61	1386.18	1360.98	1386
M267T32			0.460519	0.325135	0.00379657	266.998	32.27						1573.12	265.888	1892.97	2593.81	427.906	384.691	2352.67	444.892	2463.23	2919.79	2055.14	366.139	1542.52	1386.22	1378.07
M353T423			0.319701	1.7149	0.0038032	352.957	423.434						866.119	1310.42	898.577	979.802	2012.58	1247.58	864.555	1262.23	2148.17	837.712	959.819	1290.74	1133.41	1164.18	1133.49
M527T445			4.60675	0.546837	0.00383455	527.157	444.947						525423	325482	346102	412070	150379	347062	375841	198530	243590	411016	380644	75309	334760	337083	334784
M565T35			1.45671	0.718355	0.0038498	564.532	34.6875						60943.1	32729.5	59814.5	55572.9	36345.8	36167	52083.5	35281.2	55535.4	46754.9	50028.1	37548.2	42767.6	43743.8	42766.1
M515T423			0.298863	1.97397	0.00389075	514.918	423.108						558.027	896.909	539.049	620.767	1492.32	1113.77	503.966	761.812	1678.53	687.132	568.535	921.096	760.33	760.586	781.087
M816T457			0.196486	1.47436	0.00390817	815.908	456.538						498.592	748.967	679.679	362.226	722.769	630.702	622.457	988.164	874.628	517.611	591.957	859.653	732.047	701.247	700.95
M393T427			0.364987	2.18833	0.00396821	392.995	427.201						566.567	1424.42	605.909	849.951	2178.91	1476.05	594.898	920.684	2199.62	1073.57	602.503	1195.72	1057.03	1033.08	1056.84
M1016T489_2			0.384794	0.422945	0.0039724	1015.96	488.626						1554.66	591.02	1839.76	1719.5	797.425	630.526	2126.84	790.405	1673.18	3104.95	1428.35	497.227	1161.36	1138.16	1158.05
M656T254_2			0.215126	0.7242	0.00407201	656.399	254.312						1629.69	994.197	1376.28	1270.99	1195.95	1323.55	1949.79	1106.51	1265.3	1542.45	1608.57	905.887	1301.12	1267.92	1299.77
M395T235			0.607887	0.607322	0.00407428	395.14	235.293						7344.24	6416.84	8112.32	7034.57	3416.92	5820.87	8221.89	4873.26	6493.31	9356.95	7377.97	1794.99	6804.12	6735.57	6734.91
M233T434			0.735688	1.62674	0.00409567	233.112	434.419						3889.57	8595.23	6150.12	6168.23	8651.52	8495.64	4418.89	8412.75	13349	7466.27	6310.2	8461.03	7124.64	7301.83	7121.06
M251T292			0.650828	1.70081	0.00411252	251.035	291.792						3409.12	6330.54	3600.76	3750.36	7484.53	4559.9	4089.03	5424.63	9462.75	4177	3899.12	5729.47	4400.81	4400.42	4469.25
M453T171			0.266977	1.41996	0.00417108	453.372	171.014						815.687	1536.72	976.479	1088.55	1568.4	1447.5	958.616	1190.11	971.715	1045.07	761.535	1302.54	1503.66	1457.58	1457.27
M860T141			0.763936	1.21345	0.00423766	859.597	141.054						15936.6	19518.5	17344.6	20264.3	18921.7	22021.2	15177.6	20675.5	21036.7	15639.3	18545.3	22699.9	18987.4	18963.4	18017.5
M667T202			0.280276	1.44382	0.00424259	667.423	201.721						728.326	1638	1058.74	1118.27	1658.75	1572.55	971.432	1481.58	1718.38	1146.42	1289.87	1045.67	1357.87	1286.1	1356.82
M435T426			0.445517	1.46323	0.00427451	435.176	425.846						2839.1	5230.81	2953.79	3276.42	4173.42	3593.48	3133.94	3243.72	3997.35	2772.38	2509.46	5345.88	3224.76	3266.52	3250.77
M285T84			2.19651	2.37447	0.00430731	285.097	83.822						2857.59	66984.8	42019.8	43341.9	59327.4	39144.7	24122.1	81254.4	55779.5	6685.95	28611.3	48072.5	9991.25	9982.8	5680.3
M677T202			0.151559	0.833038	0.00430832	677.367	202.311						1081.81	972.608	1244.03	1081.14	929.892	1021.93	1208.55	952.519	1047.36	1116.95	1402.38	1019.3	1069.75	1031.95	1033.32
M550T444_2			0.722521	0.653611	0.00431926	550.232	443.807						15467.7	11507.8	11849.5	13517.5	7130.28	12256.6	14076	9189.03	10511.9	14317.3	14758.4	4298.85	11276.1	10927.7	11275
M215T427			1.64252	1.66917	0.00432564	215.012	426.947						25654.1	35864.2	20681.3	26399.9	50248.8	37817.2	21062.9	29735	55640.6	30437.2	21450.8	33869.4	31222.8	31270.8	31246.5
M1134T454_1			0.434236	0.489626	0.00436243	1133.58	454.453						2612.65	2078.82	2775.77	2567.85	869.761	934.146	4128.94	1822.56	2070.32	2994.46	2016.69	595.216	1767.69	1767.58	1716.44
M191T427			1.28851	1.64832	0.00436333	190.975	426.928						14312.8	24298.8	12952.5	16491.3	30641.8	26321.6	14617.1	18119.8	34867.2	20481.8	15019.3	20486.8	18876.2	18878.3	19116.7
M233T427			0.715961	1.43234	0.00437494	233.022	426.726						6873.43	8792.9	5608.24	7454.78	12122.6	9112.38	6326.74	7866.96	11828.8	8500.04	6548.19	9448.2	8056.8	8218.97	8057.63
M1054T492_1			0.615397	0.51444	0.0044266	1053.98	492.437						3627.6	2180.43	6359.68	6217.2	2168.17	2628.66	6511.08	3141.12	5623.17	7553.33	4957.03	2380.08	3813.16	3593.3	3816.11
M609T32			0.457842	0.523938	0.00446271	609.261	32.1515						3021.75	940.75	3009.91	2787.14	1649.6	1617.04	4336	1259.36	3259.73	3621.43	2612.84	1432.18	2702.12	2594.39	2696.1
M874T367			0.372081	0.673212	0.00447235	873.798	366.684						3131.86	2499.24	3315.32	3235.76	1516.73	1874.92	3750.96	1561.9	2413.66	3023.77	2498.4	2895.02	3075.26	3075.32	3048.4
M712T32			0.6035	0.44806	0.00449305	712.228	32.225						4309.09	865.693	5297.82	4898.08	1062.84	1453.84	4612.49	2980.57	5122.48	5663.84	3853.57	1344.73	3556.46	3425.11	3382.92
M543T445			1.2693	0.612361	0.00450761	543.129	445.066						47459.8	31181.2	32622.6	36168	18572	33473.1	37911.1	21544.7	25099.4	38089	36337.9	10108.2	31485.1	31689	31486.3
M630T355			0.346716	1.48912	0.00452887	630.422	355.455						1225.46	2851.2	1500.72	1166.92	2398.78	1828.17	1429.97	2101.58	2204.67	2152.38	1575.77	2093.95	1576.8	1664.97	1662.09
M162T322			0.486908	2.54976	0.004545	161.994	322.014						719.616	3387.04	1374.88	476.926	1617.35	3135.82	920.313	3059.55	2917.2	1898.42	630.789	1235	2062.3	1986.91	2064.43
M522T299			0.280474	0.6294	0.0045666	522.141	298.619						2394.38	1474.36	1456.42	1735.82	1038.69	1406.13	1568.18	1454.84	1127.95	2328.42	2148.2	818.846	1327.22	1349.63	1300.67
M904T230			0.353535	1.95715	0.00458598	903.529	229.512						817.083	1424.21	961.055	1123.81	1756.75	2297.3	679.923	910.055	2392.39	890.021	858.416	1651.49	992.449	912.36	966.89
M342T64			0.923994	0.75394	0.00466671	342.371	63.941						23705.7	24790.5	29472.8	32934.7	24132.8	16676.4	27301.8	25883.4	19656.1	31556.3	31596.7	21982.5	26877.9	26453.6	26880.2
M611T445			0.213182	0.623519	0.00476909	611.136	444.919						1237.79	699.73	1181.43	1129.96	545.102	934.908	1139.78	622.549	863.46	1051.15	731.971	369.71	827.747	771.9	828.667
M456T170			1.34064	3.53348	0.00482027	456.4	170.358						2784.52	14181	3958.01	3781.59	23515.4	20243.6	2910.04	11899.9	3115.79	6164.68	5684.83	16383.8	8782.44	8673.1	8782.96
M553T351			0.695943	1.57302	0.00482977	553.478	351.492						5914.75	8626.28	4147.77	4052.5	7369.81	7228.45	4959.56	6196.1	10813.5	6066.43	4520.07	6423.2	5882.39	6233.59	6230.1
M979T300_2			0.232189	0.686625	0.00483774	978.913	300.111						1431.21	1051.37	1439.11	1504.82	886.434	1360.15	1918.79	824.159	1352.93	1554.72	1322.95	822.407	1411.77	1412.41	1465.43
M101T383			0.378934	1.49931	0.00484704	101.058	383.236						1804.26	2095.98	1823.07	1323.68	2505.72	2688.13	1467.8	2345.49	2980.8	2551.82	1199.85	2632.61	2194.18	2154.58	2155.51
M787T196			1.05001	1.22905	0.00485723	786.525	195.874						24959.6	34931.4	30215.2	31694	34021.7	34727.7	26339.6	39773.4	39937.7	29026.2	35237.3	34729.4	30602.7	30279.5	30597
M935T192			0.433465	1.33216	0.00485994	934.627	192.168						2968.74	4698.1	3121.55	4677.79	4451.46	4910.37	3653.95	4724.28	4673.25	3553.56	4107.58	5960.85	4794.91	4859.68	4819.5
M547T364			0.300819	0.601672	0.00494947	547.121	364.443						2694.19	1861.68	2002.17	2234.82	959.673	1846.77	1990.05	1477.08	983.294	1949.38	2031.28	634.213	1824.38	1823.11	1707.28
M963T348			0.509583	1.50857	0.00495855	963.487	348.293						2528.88	5496.77	2176.93	2866.81	4799.96	4330.47	4745.63	4797.86	4241.26	3227.89	2744.39	3926.32	3243.14	3295.07	3243.21
M525T445			0.477508	0.585003	0.00499236	525.139	445.12						6424.98	3453.2	3929.44	4612.02	1959.66	4342.14	4817.51	2964.31	3339.44	5434.29	4457.18	1301.45	3517.95	3440.05	3442.6
M662T34			0.719052	1.85306	0.00499592	662.45	33.53						3241.41	4030.07	4171.63	4530.08	8641.11	9505.8	4551.21	6325.15	9078.36	2321.04	5798.19	8029.99	4719.91	5010.49	5006.19
M445T33			0.890087	0.460836	0.00504818	445.116	33.231						11612.4	2862.6	9206.99	8137.36	3774.02	4720.8	9363.24	2916.44	11098.4	14224.2	9912.3	3410	7301.93	7123.38	7306
M474T204_1			0.248463	0.808834	0.00510892	474.257	203.687						3167.98	2847.92	2952.56	3473.42	2795.7	2310.97	3786.25	2826.21	2970.83	3141.98	3219.8	2216.36	2718.56	2558.29	2718.88
M293T427			0.474861	1.38154	0.00512287	292.99	427.426						3605.47	4515.72	2999.98	3471.23	5554.08	4646.28	3277.31	3376.02	5703.8	3978.36	3313.54	4727.18	3863.2	3923.45	3863.28
M130T85			0.392762	2.60492	0.00512555	130.048	85.1905						826.831	1339.17	874.799	639.945	1962.01	598.876	707.477	1854.99	2629.44	446.544	359.284	1657.17	1071.76	1113.8	1074.48
M582T189			0.634111	0.551968	0.00512807	581.552	188.704						9466.03	3169.88	6542.98	9235.28	4497.26	5868.99	4757.92	4768.22	4894.53	6777.53	10045.3	2647.04	4768.4	4703.97	4767.39
M272T134			2.47272	0.408508	0.00514221	272.13	133.988						60130.8	7510.54	57975.4	80020.1	28745.4	14888.5	80121.7	12189.6	79930	90030.1	68336.2	35096.3	44292.5	44998.5	43974.9
M480T361			0.255991	1.39926	0.00515868	480.377	361.068						1182.56	1525.96	962.607	506.614	1399.14	1311.36	1079.93	1355.23	1399.08	1011.7	1091.1	1173.23	1080.49	948.774	1081.83
M815T456			0.309693	1.74604	0.00516812	815.407	456.257						939.391	1190.61	1002.96	552.507	1031.92	1840.48	985.068	1788.3	2008.88	757.679	979.204	1248.59	1262.51	1427.03	1265.52
M120T163			0.758415	1.33875	0.00522256	120.037	163.247						11120.1	14959.8	8858.89	11222.2	12801.6	15487.8	9370.07	14962	14244.3	10368.1	10379	9634.16	9899.37	10039.8	8102.84
M452T98			1.07854	0.531833	0.00525135	452.283	97.9545						21822.4	19254.7	15343.2	19050.3	5551.07	11868.4	23648.8	12160.9	10941.1	16576.6	25312.5	4976.41	15145.7	16244.2	16272.8
M659T353			0.428597	1.42786	0.00526754	659.442	353.473						2652.34	4068.49	2179.44	2138.49	4120.34	2746.7	2751.01	2887.87	4367.16	2945.84	2608.46	3620.88	2449.24	2446.05	2246.8
M713T32_1			0.511924	0.402091	0.00535887	713.228	32.2065						2895.8	511.498	3224.19	2414.71	715.68	1169.74	3221.36	875.794	3608.37	4073.42	2947.88	669.125	2167.79	2197.1	2167.81
M313T463			0.75076	0.280833	0.00538757	313.028	462.818						10393.3	1659.95	3892.57	8480.24	1557.24	2375.81	3243.46	1074.66	2225.88	5185.63	4155.69	1034.13	3658.9	3756.77	3756.19
M703T421			0.466439	0.579113	0.0054055	703.165	420.551						5585.54	4006.88	3786.77	4288.75	1543.67	3940.29	4465.44	2761.79	2864.49	4873.88	4933.28	1059.64	4023.98	4126.34	4100.91
M685T32_3			13.8526	0.297952	0.00552174	685.202	32.142						1.57896e+06	219910	2.1167e+06	1.29268e+06	259945	175320	2.18772e+06	232682	2.21714e+06	2.4625e+06	1.69171e+06	270881	1.25484e+06	1.29396e+06	1.29308e+06
M765T487			1.05111	0.605181	0.00552781	765.202	486.726						28333.6	21034.3	22951.8	24598.7	8810.71	22150.5	23883.7	15064.4	18691.6	26545.9	25152.1	5912.82	19501.5	19501.5	19989.3
M442T355			0.338445	1.66649	0.00556482	442.455	354.743						971.999	1801.96	667.066	1398.89	1918.31	1412.85	1086.84	1465	2609.49	1428.27	1100.15	1879.91	1427.13	1346.62	1402.28
M981T294			0.232184	1.64262	0.0056261	981.492	294.426						513.78	1315.33	587.326	537.4	963.243	676.3	532.499	1002.41	630.174	604.801	617.271	986.086	773.044	755.708	772.971
M567T465_1			0.307847	1.73097	0.00563128	566.768	464.983						1301.04	1146.81	632.142	564.997	1387.3	986.094	685.331	1454.65	1517.9	658.712	503.409	1029.4	771.548	867.514	772.906
M749T344_1			0.633594	0.776747	0.00567563	748.986	344.465						16004.7	11034.8	16051.4	16011.6	13789.7	12918.8	18279.4	13019.2	15721	20471.8	14568	12268.6	13498.6	13496.9	13630.5
M702T33_3			0.857091	0.307197	0.00575759	702.209	32.74						7040.95	709.776	5556.2	4471.01	864.635	1087.08	9307.29	1637.46	7956.6	10523.7	7614.22	1418.82	5614.82	5614.07	5867.34
M399T397			0.278975	1.2944	0.0057948	399.009	397.113						1714.23	2053.7	1899	1457.32	1860.74	2167.27	1540.98	2139.37	2721.35	1562	1837.16	2015.35	1661.98	1584.04	1659.49
M261T115			1.41872	0.300697	0.00580827	261.169	115.176						10818.1	2161.77	24975.4	25429.5	5031.57	4079.95	21281.1	1630.31	18131.6	34020.5	12906.3	7884.19	12916.1	14553.5	12831.9
M331T36			1.38147	1.17825	0.00587442	331.282	35.95						56568.4	63345.5	55192.9	63607.4	76133.6	70053.4	55155.6	65799.5	78025	60466.8	66091.3	67375.4	46651.9	46597	42900.3
M713T147			0.846768	1.44719	0.00588819	712.518	147.288						10379.1	16444.1	12792.3	11188.2	15775.2	13397.4	5177.69	13404.2	16151.1	13645.7	9661.41	15776.1	14106.7	14289.9	14227.1
M345T427			0.5449	1.85621	0.00595653	344.924	427.426						2221.98	3844.84	1878.15	2432.46	4925.44	3999.71	1927.75	2526.14	6143.58	2841.77	1973.63	3202.78	2883.35	2872.99	2873.03
M693T314			0.33304	1.4108	0.00596813	692.681	313.569						1752.52	2364.32	2163.1	1695.54	2613.17	2175.35	2129.46	2062.87	2975.35	1177.24	1470.89	2465.41	2231.69	2216.62	2234.03
M570T434			0.322242	0.624688	0.00596896	570.187	433.64						1946.46	1441.33	1787.54	1900.52	1051.43	1029.69	2702.79	1227.69	1935.24	1608.13	2389.61	1020.18	1323.46	1330.35	1300.6
M688T352			0.521724	1.49713	0.00599308	688.463	351.553						3473.62	5346.99	3129.24	3085.73	6130.12	3965.32	3430.11	4050.56	6329.92	3437.63	3233.64	3805.3	3805.06	3729.62	3727.68
M319T403			0.300562	1.49954	0.00600556	319.015	403.098						1088.94	1243.96	908.978	1129.68	2212.25	1648.36	1235.95	1242.21	1851.12	1178.83	1087.95	1744.55	1124.74	1124.72	1140.4
M414T292			0.576787	1.68057	0.006039	413.996	291.726						2125.7	5186.45	2797.3	3593.17	5824.08	4403.3	3216.63	4794.35	8093.62	4141.64	3627.32	4472.28	4395.38	4353.57	4353.32
M950T192			0.305754	1.43836	0.00604733	949.513	191.539						1211.99	1735.48	1376.73	1200.75	2025.76	2125.97	1084.02	1964.99	1366.47	1067.44	1364.57	1289.26	1394.11	1509.15	1393.42
M960T439			0.499494	2.63168	0.00608624	960.44	438.78						1083.11	2258.08	1173.1	789.749	4150.3	1574.7	1009.3	3658.45	1301.03	1162.88	1057.16	3572.02	1753.08	1658.45	1659.22
M942T436			0.437132	2.81337	0.00612652	942.104	435.71						710.457	2271.2	657.735	631.314	1937.62	1286.06	611.786	3919.68	1435.45	694.116	1263.25	2003.33	1380.14	1379.72	1348.63
M686T32			11.9203	0.298104	0.00614062	686.2	32.142						1.1702e+06	163029	1.57697e+06	955302	182452	126383	1.64615e+06	175205	1.67422e+06	1.83583e+06	1.25568e+06	194748	930009	930202	944908
M334T397			0.323271	0.524478	0.00616167	334.065	396.836						1862.06	1248.48	1954.08	1830.75	1079.71	854.983	717.468	1033.15	508.074	1873.26	2254.29	778.385	1719.64	1718.25	1295.98
M737T346			0.967689	0.700091	0.00617401	736.963	346.297						34202.7	20411.2	30071.9	29352.4	19041.4	18229	28586.4	34037.5	19940.1	30798.5	31383	17434.1	27919.1	27906.5	25621.3
M686T292			0.265154	1.4747	0.0061805	686.005	291.888						949.873	1200.75	799.72	985.75	1532.28	1193.43	928.97	980.586	1840.21	903.932	958.455	1402.95	1071.46	1071.89	1113.84
M667T397			0.321602	2.30422	0.00619415	667.123	397.012						521.242	1770.33	464.695	419.89	1341.77	1284.71	549.867	1269.97	592.326	481.124	548.519	619.76	858.92	830.804	858.481
M438T60			0.554944	0.533382	0.00619604	438.293	59.6745						7342.19	4957.41	5005.65	4505.93	2553.58	5086.71	7181.68	2497.2	3270.03	6625.75	5479.45	911.812	4670.69	4493.36	4491.41
M978T300			0.193278	0.691218	0.00625614	978.244	300.478						1019.75	795.231	979.027	1282.73	796.527	786.309	1358.3	586.305	965.643	1103.08	832.822	615.237	873.598	875.361	914.886
M430T33_2			2.55661	1.32065	0.0062965	430.375	33.435						104596	169905	136425	126552	190419	130811	113605	145424	189998	148791	123265	168198	155248	155257	157919
M367T287			0.274353	1.60117	0.00629969	367.158	286.837						907.377	1792.5	905.288	1014.59	1227.93	966.751	801.403	1899.03	1187.27	930.925	737.969	1408.81	1020.65	1027.87	1020.64
M406T421			0.257805	1.47578	0.00630945	405.715	420.846						814.721	1204.02	1106.15	888.776	1614.94	978.445	825.211	1522.07	1751.3	911.748	1087.58	1244.04	1005.7	1005.59	1027.96
M809T193			0.78255	1.19073	0.00631287	808.509	193.438						16919.3	21395.8	20531	19391.4	20399.8	23587	19710.2	25286.9	24157.6	16961.5	20614	21067.6	20085.1	20084.5	20339.8
M705T152			3.58274	0.896561	0.00632538	704.52	152.48						1.47018e+06	1.28115e+06	1.56651e+06	1.49798e+06	1.24928e+06	1.34469e+06	1.4731e+06	1.34845e+06	1.54642e+06	1.53961e+06	1.54494e+06	1.38184e+06	1.39063e+06	1.37863e+06	1.3785e+06
M108T292			0.745409	1.41473	0.00636794	108.01	292.331						7555.19	10914.9	7984.26	6388.88	11830.6	9736.07	8737.64	9519.18	15230.5	9216.87	7771.45	10186.8	9122.6	9122.5	9182.53
M631T279			0.45579	1.82604	0.00641175	631.356	279.028						1295.96	4415	2333.04	1643.23	3952.14	1832.45	1809.12	3791.26	3031.14	1360.04	2328.67	2644.62	2315.38	2315.5	2290.51
M1049T313			0.244229	1.42971	0.00641576	1048.62	312.557						967.804	1444.08	780.58	830.882	1454.73	877.522	977.323	1063.41	1466.68	790.557	1047.17	1405.91	1099.05	1099.15	1077.48
M735T422			0.293044	1.93956	0.00642801	735.379	422.43						598.742	1439.38	838.929	448.729	1418.18	586.598	624.066	1647.75	1516.06	671.702	689.167	900.717	910.606	910.502	964.19
M206T203			0.631044	3.36411	0.00648674	206.047	203.417						366.788	4549.24	576.282	2726.78	6080.88	960.924	2643.39	3557.22	5071.9	474.601	665.047	4852.18	821.922	773.044	771.123
M818T447_2			0.363072	1.73789	0.00657372	818.38	446.882						1075.47	1610.44	2129.6	660.051	2274.47	1802.17	1240.35	2876.98	2135.94	1053.54	1331.23	2317.23	1617.37	1617.2	1642.06
M292T455			0.250844	0.683024	0.00658484	292.077	455.272						1584.37	919.546	1711.27	1378	1079.62	1331.34	1879.85	1316.56	1665.55	1807.72	2039.4	791.236	1387.53	1402.01	1387.84
M112T321			0.848987	2.40653	0.00662191	112.049	321.237						2789.72	12074.1	2944.66	2253.93	9981.57	6788.54	4201.3	9458.97	3118.02	3595.94	3898.77	5949.7	5483.87	5153.35	5483.55
M383T385			0.576541	1.44126	0.00667333	383.114	384.989						3978.79	6659.01	5056.3	4486.67	6920.52	5348.82	5098.54	6853.66	9688.86	5516.53	4966.83	6475.07	5392.14	5287.57	5392.53
M398T292			0.54928	1.54339	0.00672692	398.03	292.285						2947.7	5016.48	3543.4	3801.04	6013.05	4477.3	3484	4691.54	8133.44	4260.64	3729.08	5261.35	4048.63	3913.21	4047.43
M203T495			0.215629	0.627901	0.00673274	202.975	494.68						1317.53	895.239	1301.68	1072	1227.42	1030.8	1310.99	488.468	593.395	1260.43	1192.45	445.736	733.187	592.528	738.581
M812T39			2.71695	1.22595	0.00674242	811.598	39.11						172850	193716	184821	191940	228563	270570	177222	228140	210718	165249	202913	210705	190302	184234	184262
M665T313			0.32549	1.4219	0.00676619	664.679	312.928						1730.95	2256.33	1179.88	1017.55	2181.42	2150.29	1813.11	1930.58	2329.34	1421.93	1505.03	1477.75	1554.29	1490.79	1553.89
M190T240			1.07377	5.06597	0.00681182	189.989	239.538						2439.35	11058.9	1171.77	1028.21	13972	11473	1215.88	10703.8	1566.75	3200.34	1260.33	3485.46	11819.4	11765.6	11819.5
M327T427			0.241926	1.95155	0.00685534	326.913	427.426						386.67	713.56	324.307	460.304	1031.34	765.989	405.245	440.104	1183	432.563	419.315	605.145	488.978	494.805	489.018
M345T287			0.553413	2.06505	0.00685984	345.175	286.907						2167.96	4596.67	1775.63	1151.9	3693.13	3057.34	2411.91	6570.7	2762.79	2536.11	1627.2	3419.93	3080.06	3080.17	3050.09
M390T190			0.183621	0.748139	0.00688659	390.053	189.571						1201.58	687.56	1160.11	801.975	779.41	789.308	1129.99	920.521	971.325	1316.31	1179.35	931.221	826.866	925.368	831.174
M291T463			0.63079	0.320149	0.00690992	291.046	462.818						7811.05	1385.55	2946.86	5811.27	1389.7	1570.2	2446.91	875.744	1868.68	3843.61	2977.7	1181.94	2779.77	2779.35	2852.8
M1095T172			0.248497	0.667597	0.00697263	1094.73	171.71						1581.51	441.187	1693.65	1617.19	1177.15	1263.29	1610.84	906.443	1561.7	1467.18	1623.12	1054.82	1423.16	1461.48	1423.5
M717T350_2			0.53965	1.35944	0.00698224	717.485	349.855						4746.72	7251.56	3842.78	3489.16	5764.22	5751.79	5873.63	6689.38	7478.33	6007.83	5087.36	6552.96	4628.85	4626.44	4708.32
M339T307			0.371347	0.530178	0.00700519	339.057	306.696						2437.18	1131.2	2484.35	1786.42	936.627	2725.71	3083.84	995.807	1648.12	3383.83	2630.13	942.391	1918.34	1918.91	1791.03
M349T425			0.378194	1.9871	0.0070065	348.986	424.518						910.259	2174.5	910.946	1561.56	2655.59	1497.15	868.31	1114.25	2806.07	933.077	850.269	1743.45	1301.07	1246.15	1300.2
M162T298_2			4.05214	1.35831	0.00703266	162.075	297.919						267805	316434	236196	231426	373710	290033	245543	325216	446171	321224	227412	326121	283019	278623	282994
M156T462			1.23301	1.44452	0.00704979	156.075	462.219						20698	40337.1	19588.9	21284	30870.7	24322.3	21693	37578.6	27859.3	28319.3	19270.6	28052.4	20302.6	20299.9	20065.9
M161T303			0.340442	1.48885	0.00710252	161.128	302.731						1760.64	1751.21	1211.96	1958.33	2269.45	1809.75	1429.91	2467.91	2432.48	1699.76	930.557	2655.68	1606.65	1768.5	1615.88
M1054T492_3			0.381026	0.538545	0.00712988	1054.38	492.231						1944.17	1232	3154.61	2318.96	1051.06	1152.06	3373.08	1490.33	2242.47	2531.68	1618.87	878.69	1583.51	1548.09	1546.73
M372T33			0.927494	0.328735	0.00719704	372.099	33.008						10177	970.236	6151.53	6604.44	1242.04	1209.67	10324.8	1516.96	9855.57	10375.8	6524.44	1694.2	5059.57	5152.63	5059.62
M687T421			1.51183	0.573688	0.00722474	687.193	421.227						55003.3	45189.2	45090.8	40204.4	14460.4	36327.5	50639.8	25161.5	32143.9	53047.2	40902.4	10154.2	38329.1	40548	38381.2
M321T35_2			1.76729	0.616194	0.00726652	321.312	34.638						64001.5	35627.2	62649.5	96962.6	48239.4	39555.1	48141.4	39529.8	63100.9	75598.8	74548.7	33921.5	43816.1	44752.5	44739.2
M281T478			0.647293	0.519037	0.0072861	280.963	478.408						9378.67	3268.85	5528.66	7004.8	2351.59	3658.51	8262.18	3600.31	2096.17	4172.06	6786.37	6373.97	4365.07	3899.66	4359.57
M874T409			0.298847	1.57493	0.00728928	874.409	409.44						649.836	1632.87	1155.62	603.191	1659.11	1389.19	999.777	1806.06	1244.21	1143.49	986.402	991.027	1020.12	1069.05	1068.92
M786T396			0.563241	1.83477	0.00747016	786.16	395.792						867.642	4039.18	3248.32	4140.1	4833.05	5784.34	2075.81	3745.61	6792.9	2324.97	3481.08	4414.3	1077.7	1078.17	1114.92
M862T155			0.66777	1.23573	0.00747389	861.57	154.838						9428.33	14616.1	9106.46	11706.8	13127.6	13344.7	9118.22	12524.1	12460.4	13000	11711.3	13101.7	12471.6	12495.4	11765.5
M803T37_2			2.05176	2.29832	0.00747677	802.557	36.5255						7056	45901	8749.39	8349.21	49766.3	51289.9	46181	43324.2	43775.6	43550	7920.04	45891.4	44052.1	44433.7	44433
M819T447_1			0.388636	1.79223	0.00755097	818.879	447						752.907	2515.92	1740.35	638.96	2381.78	1782.65	1870.69	3125.57	1713.52	1058.26	1587.42	2188.56	1284.57	1552.13	1555.38
M632T106			0.321939	1.61071	0.00755628	631.524	106.381						740.376	1712.4	1063.27	1261.43	1854.02	1433	760.893	2045.27	1212.1	1633.49	794.395	1816.35	1461.88	1452.55	1340.91
M171T383			0.715387	1.41897	0.00759196	171.086	382.873						7704.28	9127.56	7494.09	6329.85	9662.13	9081.36	8798.25	10035.7	14650.8	6944.75	6938.98	10175.3	6985.19	6804.91	6816.55
M808T396			0.361949	1.75043	0.00759938	808.14	396.01						520.491	1854.39	1589.65	1795.04	2103.69	2433.89	861.013	1660.54	2999.88	1218.69	1415.71	1901.82	649.365	680.646	650.548
M779T447			0.263242	1.35076	0.00763402	779.416	446.51						1200.24	1723.78	1579.44	1138.71	1809.67	1663.14	998.71	1461.62	2189.52	1408.81	1571.45	1819.72	1571.35	1577.21	1577.17
M553T84			0.67127	1.53357	0.00764747	552.501	84.045						4967.44	9267.91	5929.87	6842.39	8377.57	8690.73	1647.25	8985.24	8005.21	6684.42	6845.65	7154.03	6932.63	6946.57	7439.81
M237T463			0.719801	0.252809	0.00768084	237.014	462.648						9696.09	1457.06	3725.85	7471.91	811.613	1944.24	2230.66	901.751	2017.68	4730.49	3454.36	782.943	2780.61	2771.22	2766.58
M287T67			0.772333	0.683054	0.00768866	287.312	67.146						13675.5	12495.5	14259.1	20999.6	9752.88	6592.26	13769.2	11520.8	13363.5	15271.6	16646.7	10906.9	13419.8	13457.9	12797.7
M248T277_2			0.418335	0.695485	0.00774136	248.077	277.4						6889.52	3424.32	5025.75	6268.73	4627.18	3530.13	5057.05	5077.18	3735.31	7108.7	4397.12	3771.81	6269.09	5424.64	5410.89
M795T292			0.30777	1.76014	0.00781803	795.054	291.66						705.771	1494.92	1194.67	895.488	1768.45	936.671	766.939	1288.25	2167.71	1035.14	549.606	1404.53	936.136	965.093	937.129
M521T200			0.594993	0.875047	0.00789426	521.404	200.342						35140.2	29031.4	37462.3	34062.7	27986.4	32636.6	36000	29176.1	34813.1	34316	32045.4	29264.5	33093.1	32742.8	33089.4
M451T241			0.558878	1.96667	0.00792825	451.198	240.898						1818.89	6799.21	2938.63	1338.18	3195.99	3487.31	2755.87	6469.24	4457.77	2461.8	2978.47	3697.74	3227.4	3227.27	3274.63
M511T167_1			1.20795	1.68595	0.00793107	511.299	166.555						13391.4	27788.8	23195.8	16732.5	23408	31332.6	11154.2	17149.7	27497	12430.2	9845.49	19079.2	16671.6	15431.6	16653.4
M370T111			0.745062	0.398884	0.00794986	370.257	110.775						3129.67	3118.33	8708.34	4416.53	847.451	3958.4	4564.59	3195	2581.41	8798.27	8398.14	1463.21	3800.12	4196.67	3816
M1021T83			0.378351	1.40617	0.00797957	1020.78	83.231						2552.74	3205.97	3379.16	3083.83	3015.81	3642.53	1822.7	4018.29	3529.51	1894.39	2637.59	4201.33	3543.68	3621.73	3647.05
M404T353			0.966239	1.48038	0.00801027	403.986	352.823						11079.6	18579.8	10596.6	9078.12	19345.7	14930.5	15586.2	14794.9	21573.2	13113.8	9578.28	12970.4	13700.3	14116.5	13695.2
M371T33_1			1.43206	0.339048	0.00803691	371.098	33.231						21107.1	3060.23	17689.7	16042	3650.37	1738.56	24954.3	3419.53	26257.4	25687.6	19358.8	4200.42	15098.7	15098.6	15321.1
M197T427			0.785239	1.69273	0.00804544	197.002	426.928						5946.49	8278.49	4974.36	5979.88	12071.6	9831.64	4719.07	6017.59	13335.4	7171.4	5068.87	7781.35	7077.43	7097.3	7156.35
M965T231			0.230816	1.66214	0.00806491	964.538	231.243						544.083	729.29	602.115	621.444	869.643	931.06	516.139	1069	751.681	526.931	698.835	1482.69	846.112	842.474	809.124
M173T427			1.32274	1.62655	0.00817384	172.965	426.928						17674.1	25891.1	15939	18534.9	36446.8	28257.8	15148.4	19762.6	39029.5	21918.8	15958.5	21682.8	20910.8	21338.2	20913
M898T141			0.254022	0.800595	0.00820374	897.707	141.138						3185.35	2703.69	2961.09	2641.24	2434.63	2384	2795.72	1976.79	2657.38	2825.09	3643.49	2295.83	1967.67	2560.97	2576.97
M383T34			2.56531	1.27242	0.00823388	383.328	33.988						147033	174878	148946	146712	232984	157117	151744	158793	196676	129651	142838	182644	147449	146519	147448
M449T313			0.22352	1.31611	0.00829272	448.869	312.791						968.78	1407.61	1267.77	1040.04	1466.26	1110.26	1214.94	1405.17	1693.57	843.808	1228.55	1555.95	1246.23	1294.55	1294.2
M739T365			0.223931	0.752013	0.00831562	739.308	365.334						1583.59	1246.67	1911.69	1553.63	1173.15	1570.89	2253.22	1397.8	1101.34	1703.28	1739.88	1590.74	1735.65	1768.83	1734.48
M970T356_2			0.260467	1.39462	0.00835954	970.361	356.095						940.964	1783.73	1203.19	1056.07	1674.43	1297.41	916.278	1616.38	1889.8	1288.16	1372.56	1189.88	1474.31	1453.29	1474.35
M907T365_1			0.227674	0.896662	0.00836187	906.772	365.474						10135	8147.38	9510.95	10242.6	8590.23	9637.42	9417.09	9569.56	8650.17	9941.69	10740.6	9194.07	9850.98	9779.1	9778.96
M124T393			2.41874	2.03348	0.00845219	124.038	393.014						26959.4	100992	13741.3	37136.1	54049	102384	32274.6	75877.7	73845.4	58191.3	54453.5	45821.1	53348.2	56454.1	56455.3
M233T35			1.48453	0.627419	0.00845868	233.13	35.281						42556.9	17958.7	36227.1	44499.8	29241.9	10905.9	42742.5	26120.4	43954.1	40383.9	42443.6	27954.6	30689.7	29428.5	29434.5
M526T445_1			0.24811	0.662868	0.00846884	525.501	445.093						2264.23	1659.26	1619.8	1968.98	1062.96	1753.73	1866.34	1136.5	1301.01	1887.35	1728.33	600.174	1748.98	1749.35	1689.96
M592T33_1			0.430043	0.375758	0.00848531	592.187	32.6225						2035.75	116.344	1980.67	2294.2	445.493	1144.89	2481.68	376.934	2693.33	3090.97	1811.42	368.897	2215.42	2247.37	2341.2
M501T292			0.405079	2.15593	0.00866161	501.061	291.726						763.471	1701.75	1060.28	887.127	2548.79	1343.8	1188.98	1491.58	3423.35	1247.47	578.252	1834.68	1257.49	1191.7	1257.29
M590T200			0.241405	1.59269	0.0086704	590.355	200.357						607.199	1257.07	733.711	1173.48	1197.58	767.489	626.769	1353.67	1126.13	637.97	778.793	1557.41	811.666	811.069	858.837
M320T394			0.544166	0.649434	0.00867202	319.969	394.007						6284.52	2633.59	5450.33	6218.98	3992.64	3673.5	7563.1	2918.33	5655.22	7061.1	6613.67	6579.12	3729.33	3730.9	3650.69
M615T32			1.31632	0.417652	0.00876092	615.177	32.225						16692.1	5736.26	23615	17874.4	5760.38	4163.97	26082.9	6675.35	24930.5	29735.1	16741.5	7337.78	16051	16049.4	16414.4
M979T300_1			0.241486	0.713107	0.00876929	978.58	300.135						1758.31	1467.81	1842.51	2512.53	1368.5	1647.36	2324.97	1353.5	1791.34	2316.76	1560.39	1153.73	1959.81	1902.76	1959.82
M646T246			0.11983	0.870166	0.00877199	646.301	245.968						1512.94	1225.91	1658.6	1533.7	1224.98	1415.18	1308.45	1248.61	1341.1	1374.8	1493.51	1273.04	1454.99	1298.99	1319.64
M691T32			0.809304	0.339656	0.00884386	691.192	32.188						5558.2	1122.7	6132.26	6798.98	1040.62	1414.36	8689.02	1356.45	8681.81	10984.3	6054.25	1402.65	5752.63	5969.5	5756.94
M113T425			3.00861	1.78691	0.00887268	112.999	425.336						68929.2	115263	70398.6	86920.9	170408	123799	64825	90130.4	204294	95741.8	67224.3	107433	96255.9	96240.5	97909.1
M536T355			0.423261	1.51766	0.00888234	536.439	354.861						2250.99	3112.99	2195.01	1782.36	3577.55	3241.48	2214.89	3058.29	4041.44	2429.01	1555.09	1828.78	2561.55	2515.07	2562.03
M294T322			2.21234	2.21232	0.00891367	294.036	322.014						11741.5	71560.2	30141.5	24360.6	36298.7	83906.2	13736.8	66982	57041.4	40362.8	36060.5	30227.2	41145.7	40875.3	40880.2
M678T358			0.279711	1.40797	0.00900446	677.912	358.055						1252.3	2193.65	1276.17	1361.46	1841.9	1578.8	676.412	1664.49	1750.19	1628.57	1355.06	1601.09	1311.34	1315.44	1230.75
M634T416_2			0.302005	0.495834	0.00906092	634.215	415.634						1193.36	834.253	1195.78	1073.58	567.936	989.989	2002.49	755.54	846.158	1115.54	2274.21	396.715	986.153	956.62	985.979
M369T427			0.6222	2.04536	0.00908668	368.959	427.328						2342.25	4116.71	1831.88	2662.74	6596.29	4658.97	2135.42	2872.05	7750.62	3531.23	2095.52	3865.7	3275.24	3276.8	3588.66
M642T409			0.245039	1.81912	0.00911874	641.792	409.309						378.296	1141.56	546.52	252.31	873.826	680.249	466.253	1337.05	729.277	649.948	769.172	809.087	818.414	754.976	756.953
M688T153			0.851666	0.849353	0.00918761	688.488	153.356						46982	36550.1	53768.7	52627.7	39973.1	43853.2	45400.3	46024.7	44187.1	53471.6	53616.4	49200.5	45865.8	45011.3	45893.8
M234T178			0.411246	1.80097	0.00919798	234.077	177.624						1673.27	2808.73	1518.85	928.166	3716.48	2131.44	2055.67	1931.51	1737.98	1160.39	1024.01	2730.63	1927.73	1968.95	1927.97
M773T292			0.444655	1.81805	0.00923995	773.073	291.789						1497.46	3053.29	1887.41	1244.5	3212.69	1929.11	1989.02	2305.09	4531.05	1805.63	1156.96	2387.53	1813.93	1880.32	1881.37
M232T427			0.535462	1.50197	0.00925546	232.057	427.338						3790.67	5197.9	1616.05	3685.44	7046.66	4574.03	4021.68	4296.93	5262.76	3974.74	3863.44	5090.97	5063.8	5158.9	5156.63
M310T300			0.360888	0.609264	0.0092571	310.131	299.891						3902.66	855.641	2254.2	2288.57	2046.09	1546.96	2887.43	1666.7	1485.54	2309.2	2498.54	2232.97	1932.05	2090.96	1894.98
M621T384			0.2009	1.41555	0.00929602	620.863	384.296						409.002	765.751	830.446	642.492	790.023	984.793	534.516	851.798	1104.54	744.021	730.342	1010.73	696.195	695.858	611.095
M863T487			0.265649	0.626101	0.0093358	863.177	486.733						1994.8	1580.63	1653.74	2317.56	834.334	1908.82	1656.15	1062.83	1132.46	2038.34	1755.64	628.648	1558.9	1546.15	1530.19
M1054T493_1			0.420271	0.566666	0.00942838	1053.57	492.834						2353.06	1615.2	4085.09	3678.99	1721.05	1472.78	3761.13	1596.78	3338.08	3614.7	2183.41	1406.05	2307.61	2347.87	2346.35
M581T249			0.717223	0.813939	0.00945058	581.306	249.249						25638.5	18484	24997	26944.2	20181.6	21208.7	24641.2	20064.3	28199.5	26876.6	27559.6	19371.2	24397.9	23794	24408.7
M765T454			0.409358	0.56681	0.00955394	765.201	454.019						4651.98	2973.21	3403.26	3020.97	999.66	3181.51	3125.42	1865.94	2402	3858.44	3345.5	710.57	2702.42	2690.44	2517.52
M1179T367			0.169059	0.862808	0.00955491	1178.73	366.684						3122.03	2430.04	3107.69	3201.14	2468.32	2582.62	2593.44	2812.97	2289.6	2962.5	2914.24	2861.6	3151.47	3317.2	3315.94
M282T33_1			0.390578	0.592583	0.00959783	282.051	32.89						3272.69	2090.08	3552.37	3036.66	1323.8	2830.1	3192.28	756.428	1853.23	4232.35	2346.7	2780.57	1904.15	2066.53	1880.25
M663T204			0.522427	1.52085	0.00965112	663.389	204.364						1819.72	5524.28	4148.26	3947.19	5307.42	4922.46	2141.26	4868.91	6568.03	4875.61	4066.67	4744.83	4288.17	4289.21	4153.72
M637T249			0.219039	0.817883	0.00970725	637.266	249.169						2501	1860.95	2453.02	2356.47	1868.04	2113.75	2228.89	1926.64	2584.53	2802.21	2724.6	1968.46	2373.83	2354.44	2374.05
M215T239			0.320471	0.52416	0.0097156	215.048	238.905						2755.63	1079.67	1294.03	1706.9	622.12	962.226	1398.21	709.378	571.57	1621.65	1515.93	1449.88	1115.34	1070.82	1115.26
M682T448			0.528649	0.623333	0.00973629	682.236	448.445						8337.11	6248.83	6763.4	8305.69	2960.34	7146.55	6677.3	5017.11	4996.08	7522.23	7332.82	1642.77	6222.35	6222.12	6406.94
M334T35_2			1.06154	0.621205	0.00974748	334.309	34.725						25349.1	14436.6	22950.5	35471.6	16434.2	15575.9	17588.6	14262.6	24984.5	26087.4	28361.6	11095.3	15872	16053.3	16051.5
M381T423			0.404926	2.38536	0.00982028	380.947	423.303						636.314	1539.37	926.434	1110.17	2667.4	1639.54	727.211	957.808	3399.13	1014.1	646.256	1867.86	1213.17	1213.8	1145.52
M95T425			0.787722	1.79573	0.00992799	94.9883	425.338						4935.14	8059.27	4828.99	6431.63	11208.8	8767.79	4435.21	6023.33	13353.7	6970.91	2769.94	7126.87	6449.38	6449.45	6088.52
M256T382			2.64251	2.30525	0.0100132	256.08	382.211						20313.9	51130.8	47870.8	46319.6	65816.1	134516	29026.2	85770.9	96385.1	53552	14263	53584.3	52808.4	38819.5	52725.7
M521T356			0.891302	0.828991	0.0100271	520.916	356.153						51854.2	34956	56639.9	57101.2	43977.1	45511.7	57318.6	52321.5	44489.9	46736.6	55907.5	48628.4	50802.8	48467.3	50823
M685T34_1			1.41984	1.50564	0.0100285	684.551	33.914						23894.5	35527.7	16711.5	26325.1	47703.1	43757.4	23683.3	26594.3	32062.7	29435	22813.4	29455.4	29235.5	28511.3	29232.4
M484T168			0.850372	4.84568	0.0100824	484.431	168						928.347	5482.03	774.819	1136.14	10869.8	7926.65	937.379	3593.57	754.429	2187.46	1129.49	5747	2927.3	2927.75	2770.87
M537T35_1			3.13418	0.724924	0.0100958	536.501	35.26						364649	198056	325523	264572	216754	267149	298176	165397	307838	288442	295967	176729	218598	218120	218597
M273T462			1.00009	0.33045	0.0101029	273.035	462.342						21085.3	4755.27	7792.39	16201.8	3344.89	5068.81	6128.34	2671.04	5150.66	10199.8	7993.03	1942.82	7075.18	7075.84	7141.68
M549T198			0.746245	0.895162	0.0101309	549.436	197.785						58568.2	57499.2	69542.1	66215.8	56880.2	63049.6	69250.2	59384.4	63374.8	64715.7	68521	55023.7	62761.7	61954.3	61951.4
M1009T354			0.355724	1.17865	0.0101417	1009.38	353.855						3769.11	3920.38	3052.1	3190.01	4211.75	3833.02	3581.37	4114.6	4822.58	3899.76	3770.12	4158.75	3290.15	3240.75	3288.33
M599T249			0.980729	0.802382	0.0101421	599.317	248.683						44656.7	33086.5	43954.6	46705.7	33845.2	38078.3	42091	34060.3	49249.5	47838.5	50950	33295.2	43435.3	42601.7	42612.8
M683T32			0.77972	0.346727	0.0102007	683.047	32.225						5879.41	1228.08	6281.32	5433.59	802.531	819.667	8214.98	1782.81	8546.07	8364.81	5597.47	610.719	4477.01	4468.4	4840.79
M963T345_1			0.357973	0.729713	0.0102466	962.974	344.507						4393.67	3839.02	4279.13	3810.43	1768.41	2955.1	3614.02	2586.1	2745.5	3726.51	4330.44	3731.49	3437.94	3552.61	3438.06
M1086T188			0.428626	0.601571	0.0102883	1086.08	187.751						1709.43	1505.14	4090.67	4157.14	2392.33	1600.91	3543.37	2291.33	2333.47	2760.81	4022.78	2079.22	1604.04	1552.4	1551.12
M519T31			0.323764	0.643862	0.0102968	519.135	31.465						2468.47	1297.09	2992.99	2361.59	1241.75	1127.99	2298.46	2625.1	2303.58	2697.73	2417.83	1215.06	2005.99	2003.02	2165.11
M794T354			0.338807	1.36129	0.0103642	794.431	354.028						1729.83	2455.21	1471.11	1674.29	2170.04	2940.85	1940.41	2601.49	2538.62	2714.09	1564.9	2396.75	1989.54	2156.52	2154.77
M389T34			1.44346	0.262727	0.0104156	389.109	33.914						22282.9	842.241	16673.3	13416.5	1347.41	1216.3	24003.9	1314.47	24343.8	25645.8	12765.3	1093.53	10763.1	10763.1	10146.4
M200T334			0.541489	1.4239	0.0104586	200.174	334.318						3549.34	7085.54	5616.99	4220	6160	5386.42	4478.15	9059.36	5783.16	4593.75	5321.67	6081.45	5687.86	5506.47	5681.28
M839T347			0.462868	1.46848	0.0104762	839.455	347.338						4379.35	5162.68	2693.1	3985.76	3523.46	4599.84	1936.37	5793.59	4788.63	3411.5	3715.93	5680.6	4364.65	3925.02	3919.53
M246T359			0.409326	1.50065	0.0104879	246.031	358.851						2202.2	3131.24	2212.15	2046.14	3824.13	2742.79	1898.12	2310.53	4652.94	2399.5	2398.34	3081.65	1997.39	1899.61	1993.88
M521T87			1.10683	1.60183	0.01053	521.452	87.325						12406.1	25799.6	16519.8	15829.5	20158.1	19817.1	6535.31	27396.8	29161.1	19294.9	24237.1	29557	10093.1	17523.1	17405.2
M393T312_2			0.188272	1.30897	0.0105529	393.019	311.715						667.905	951.612	631.378	518.448	1051.68	794.958	660.365	757.746	959.718	861.469	812.608	919.368	771.981	771.901	748.348
M647T446			0.340423	0.722605	0.0105587	647.104	445.678						4504.19	3488.34	3978.88	4899.25	2558.26	4095.13	3943.16	3346.03	3985.66	4768.21	4607.42	1820.95	3864.51	3897.73	3864.47
M647T445			0.19964	0.656557	0.010613	647.177	445.015						1535.45	799.347	1058.72	1240.26	644.737	1048.21	1052.37	710.434	862.122	1028.48	917.617	421.345	1158.42	1070.04	1062.07
M778T39			1.51417	1.31873	0.0106638	777.565	39.392						39660.3	52206.7	31869.5	49776.7	56227.7	64099.6	37767.1	58379.9	40297.4	47211.1	41065.9	54978.2	48958.6	47953.6	48966.8
M676T9			0.74812	2.33126	0.0106938	675.672	9.2215						2416.73	8429.52	2497.08	2356.37	8273.56	3072.86	1749.18	9891.08	9761.59	4580.52	5060.76	4074.25	5549.76	6054.12	5290.47
M958T365			0.265389	0.724861	0.0107018	957.777	365.322						2581.87	963.39	2443.15	2948.73	2006.74	1854.31	2847.98	2379.27	1921.86	2712.52	2366.02	2399.92	2472.21	2472.31	2511.28
M734T300_1			0.162854	0.649599	0.010779	734.185	300.123						603.497	518.02	618.46	666.671	402.213	523.874	947.757	340.075	634.864	697.24	602.236	267.604	519.758	508.536	512.654
M566T465			0.385828	1.60028	0.0108198	566.266	464.921						2303.77	2236.23	1186.53	1121.17	2497.05	1941.69	1489.53	2495.7	2782.08	1242.32	1055.49	1487.73	1753.31	1785.11	1634.36
M737T503_2			0.369068	3.64132	0.0108306	737.043	502.532						261.437	622.568	521.814	589.203	1801.6	732.996	192.549	1121	2703.84	370.406	346.94	1328.76	752.139	805.872	863.233
M236T277			0.278237	0.748611	0.010832	236.073	277.246						2849.97	1774.45	2676.65	2755.43	1556.5	2320.71	3441.06	2712.28	2275.29	3343.48	2887.07	2801.08	2374.73	2229.81	2231.37
M127T96			0.991654	1.73427	0.0108525	127.049	96.097						9978.65	22000.8	9612.32	11768.4	16885.8	9849.33	7613.25	22734	18840.9	10162	9284.33	11003.3	11249.1	11163.2	11710.5
M549T366			0.345747	0.916165	0.0108555	548.861	366.43						30414.4	26083.2	30503.4	32642	28932.5	28886.7	32830.4	28933.8	29460.9	31808.8	31801.8	31775	29009.7	29007.4	28433.6
M144T299			0.567405	1.50427	0.0109254	144.064	298.594						3806.97	5432.95	1177.73	3898.63	6396.63	5611.46	4768.64	5574.08	6814.45	5228.11	4713.63	5661.71	5608.14	5594.37	5295.33
M1152T445_2			0.220261	0.615154	0.0109278	1152.27	444.695						1370.01	992.042	1103.69	1140.81	473.848	911.059	1032.21	615.203	993.22	1054.49	1115.08	207.697	931.726	934.808	930.312
M673T445			0.212214	0.70781	0.0110486	673.175	444.842						1360.11	1243.74	1547.18	1507.9	902.856	1380.48	1168.75	897.37	1167.96	1479.92	1681.5	597.649	1159.69	1141	1141
M474T187			0.594914	0.68363	0.0110488	473.551	187.173						9024.34	5841.15	10694.8	9473.27	3809.92	6802.83	7518.49	4216.31	9009.12	8127.61	8484.09	6773.62	5674.4	4822.2	4880.57
M671T355			0.289447	1.30574	0.0111173	671.422	354.807						1729.91	2179.26	1460.45	1235.86	2259.79	1610.91	1745.94	1792.17	2233.73	1560.23	1292.65	1708.5	1605.65	1686.84	1685.69
M813T39			3.0987	1.19916	0.0112021	812.61	39.143						233099	269108	264186	259658	320247	377847	260692	302080	313363	259875	299292	308194	259668	257758	259679
M945T487_1			0.185163	0.683978	0.0112996	945.125	487.017						886.701	904.725	869.088	1021.76	494.217	688.183	1124.08	628.91	895.736	844.923	1093.2	382.486	733.161	732.889	762.085
M332T63			1.1262	0.59812	0.0113015	332.314	62.869						39695.5	25695.6	34729.7	29694.4	15764.1	23216.7	23161.4	16415.1	7988.55	21076.3	28463	16679.7	20847.1	24155.4	24100
M299T320			0.638752	0.719046	0.0113187	298.812	319.975						12836.3	6835.13	13598.1	14164.3	7714.07	13156.6	14861.1	7684.68	11978.9	10981.2	14585.3	10892.3	13830.6	13747.3	13830.4
M879T138			0.465262	1.17281	0.0113258	878.564	138.334						6407.71	9215.93	8290.5	8004.87	7658.53	9296.22	7489.76	7933.02	9402.55	7358.1	7554.23	9393.34	8750.61	8753.22	8624.24
M307T279			0.747404	2.82701	0.0113528	307.032	279.028						3691.61	8537.63	1408.65	1434.53	8642.45	2793.39	3713.28	9203.72	2868.68	449.028	2713.15	5865	4451.65	4286.5	4293.58
M170T396			0.584617	1.28622	0.0113721	170.041	396.05						5720.57	10251.7	8024.83	7862.88	9246.92	8941.02	7629.44	9693.58	12237.8	8510.98	7701.03	8087.43	7835.98	7978.34	7853.83
M324T279			0.620326	2.08372	0.0113829	324.057	278.959						2461.53	6125.89	2076.8	1282.66	6804.92	3581.76	3500.73	6842.58	2156.55	1837.32	3606.39	5255.37	3212.29	3097.29	3094.06
M661T206			0.22297	1.39372	0.011453	661.377	205.514						708.353	1610.63	840.233	861.278	915.009	1077.21	807.492	1334.52	1104.59	1046.66	993.991	1286.22	1098.18	1077.58	1077.46
M269T426			0.672023	1.49492	0.0114557	268.953	426.008						5627.42	7808.58	4620.31	5625.7	9918.73	8300.47	5042.09	5991.99	11416.6	7751.65	5291.93	7329.7	7003.14	7066.27	7045.59
M260T116			3.13092	0.414718	0.0114584	260.166	115.9						87148	13619.8	184286	112534	56646.1	30263.3	143711	20031.9	139191	140926	92674.7	55964.2	118117	118219	95412.5
M285T163			0.254115	0.57462	0.0114664	285.124	162.504						1030.05	477.522	1166.08	1105.1	598.788	163.255	777.9	613.562	1036.86	1129.66	1402.13	908.787	632.986	693.725	634.026
M599T446			0.27258	0.783089	0.0114748	599.231	445.884						3481.7	1823.52	3102.74	3086.5	3187.89	2033.73	3462.9	2628.66	2764.48	3070.38	3391.22	2906.7	2702.72	2507.14	2696.93
M618T443			0.163845	0.777404	0.0115097	618.224	442.946						1256.14	765.505	1186.34	1015.93	985.179	999.051	1463.77	934.486	1142.86	1202.27	1081.47	774.838	1170.79	1170.76	1110.06
M626T200			0.157668	1.30019	0.0115386	626.302	200.369						340.564	619.612	631.358	589.01	742.08	654.953	511.556	625.217	725.063	443.446	527.553	590.197	682.761	629.828	634.014
M408T160			0.221125	0.676811	0.0115784	408.29	159.839						1388.51	785.376	1790.25	1216.23	1181.27	1177.19	1110.63	1264.66	771.378	1745.28	1447.37	707.209	1199.42	1130.13	1206.67
M480T33_1			0.768696	0.448704	0.0115852	480.153	33.286						8505.16	1684.74	6667.57	7138.35	3256.75	1931.13	7644.47	746.67	8953.3	7828.77	5291.03	2755.47	4497.5	4720.06	4899.42
M616T33_1			0.653652	1.22082	0.0116643	615.566	33.357						11159.1	14126.9	11999.6	12231.3	16491.4	13823.9	8598.75	12903.4	14174.8	12285.2	13242.3	13346.3	9714.46	9840.99	8048.2
M199T33			0.506831	1.26412	0.0117522	199.168	32.835						5887.64	9334.41	5780.86	7360.7	7329.98	8192.93	6558.74	7197.65	6307.9	5681	5195.66	7732.73	5896.69	6133.17	5882.64
M606T172_2			0.158573	1.35432	0.0117882	606.404	172.384						418.19	596.517	533.191	512.63	528.204	672.579	577.343	886.134	699.018	402.824	561.278	687.895	464.423	473.46	618.518
M814T40			2.05039	1.18235	0.0118673	813.615	39.664						113504	129749	130769	127147	149778	173657	124484	155384	149789	119603	147452	143732	124780	124784	125646
M426T174			2.60743	1.44613	0.0118909	426.355	174.062						59331.3	151059	83114.3	97761.3	142627	147763	69356.4	104665	106987	109951	101680	100615	103025	102549	102033
M884T325			0.174438	0.703552	0.0119043	884.388	325.303						930.955	621.569	912.688	554.183	636.382	603.029	1090.7	652.631	819.547	1050.6	916.74	505.329	758.57	771.238	767.493
M275T427			0.39052	1.53969	0.0119163	274.979	427.426						1800.61	2714.63	1536.02	2673.68	3705.56	2513.52	1687.75	2092.99	3844.11	1995.02	1651.72	2596.7	2330.91	2505.41	2498.18
M884T33_2			1.06976	2.34917	0.0120379	883.728	32.8835						5963.2	13093.6	5571.91	7431.69	24906.2	10921.7	5297.73	12192	6449.6	3636.67	7196.85	14888.4	3175.44	3172.26	3403.37
M986T300_2			0.259745	0.704708	0.0120593	985.906	300.307						1750.06	1196.49	1801.49	2159.19	1210.16	1522.3	2237.52	1293.77	2255.88	2307.97	1980.57	1144.77	1663.16	1629.82	1630.04
M483T354			0.449888	1.45804	0.0120726	483.457	354.133						3104.49	3967.97	2513.12	1854.62	3289.19	3362.61	3603.6	3368.17	5234.72	2665.24	2167.3	3972.33	3057.87	2871.09	3063.29
M375T158			0.697572	1.93971	0.012113	375.127	157.572						930.161	7714.98	4530.06	5883.59	4862.27	9009.02	864.633	6533.79	8541.56	4539.81	5025.28	5572.63	2261.23	2400.17	2281.61
M573T362_1			0.162078	0.858329	0.012152	572.815	361.577						2529.2	2240.18	2311.45	2435.21	2183.9	2102.95	2863.76	2137.29	2047.56	2091.99	2693.22	2098.52	2110.9	2155.94	2110.92
M767T81			4.46107	1.39731	0.0121906	766.555	80.655						277837	557829	362849	440279	395784	520525	235198	401511	523689	434483	373183	568314	443920	444200	430848
M240T362			0.495054	1.48908	0.0122063	239.981	361.577						3136.54	4414.52	1701.12	2022.15	5242.75	3493.01	3861.82	4233.7	5233.89	3908.21	3164.42	3879.22	3692.95	3603.02	3609.42
M861T141			1.54602	1.11501	0.0122285	860.612	140.991						98902.9	118633	118274	110042	112287	125418	101658	123933	129328	111719	118214	124983	113263	114093	113262
M340T117			1.39596	0.424719	0.0122568	340.192	117.13						15906.9	3756.16	30725.7	42105.8	11320.4	5739.44	22927.6	7205.34	19792.9	33504.2	17771	21390	18511.6	18548.1	19620.6
M922T349			0.561349	1.76546	0.0124254	922.489	348.927						2772.01	4692.21	2869.22	3454.99	7178.75	2788.53	2225.63	4352.32	7217.34	2949.99	3156.44	4539.83	2988.88	2396.22	2962.98
M484T227			0.272926	0.559918	0.012433	484.301	226.907						2047.53	664.498	1597.71	1068.39	998.652	728.909	1057.38	585.759	970.701	929.797	1247.83	502.064	838.295	825.623	1011.02
M858T33			0.815493	0.741984	0.0124927	858.477	33.243						26291.8	23414.3	26362.9	23659.5	15604.5	18501.2	31490.6	22003.6	13554.8	20257.6	24712.6	20278.3	19821	20328.9	19821.9
M799T33			0.97108	0.617337	0.0124982	799.266	32.717						14655.2	7841.8	20036	20667	14763.4	10450	24321.8	10306.7	21948.8	26393.6	19407.8	12153.5	17200.1	17347	17522.2
M551T85			0.846237	1.37923	0.0125555	551.497	84.549						14006.2	17673.6	12517	12617.3	20213	14927.6	14937.3	16265.1	14578.5	12136.4	12348.6	24698.4	19207.4	20462.5	19226.4
M165T358			0.567607	1.53373	0.0125568	164.994	357.994						5657.87	7685.72	4925.66	4123.86	5930.27	5538.77	4190	8113.87	6758.62	3910.09	6323.32	10651.5	5211.79	4884.65	5488.85
M186T133			0.432116	0.47458	0.0125601	186.22	133.247						2298.71	846.31	4481.49	1555.93	1001.67	1525.73	3622.09	1839.63	2446.14	3422.15	2381	769.705	2459.59	2392.84	2457.7
M253T211			0.228841	0.712112	0.01258	253.091	211.442						1884.73	1026.47	2044.46	1651.9	1221.27	1745.2	1909.9	1648.33	1613.81	2529.1	1668.84	1068.76	1545.58	1546.67	1452.68
M203T385			1.98916	1.231	0.0125966	203.052	384.989						90671.5	109346	94449.7	86496.7	127874	101967	102231	110702	147561	105595	100040	115897	100837	100835	101116
M631T107			0.396052	1.45058	0.012654	630.521	106.579						1433.82	2818.28	2933.11	2302.06	3622.42	3407.14	1407.88	2950.33	3085.33	2259.95	2149.95	2229.49	2734.09	2628.97	2628.55
M234T125			2.17546	1.58794	0.0127091	234.205	125.342						50244.2	112387	84140.8	72227.9	74146.4	73846.7	77015.8	118743	104563	49687.3	28083.6	90196.5	87590.7	87591.9	86944.6
M329T423			0.35718	1.53579	0.0127352	328.921	422.941						1584.62	2256.34	1318.9	1693.8	3211.12	1911.98	1403.85	1737.58	3076.59	1690.9	1468.49	1875.08	1845.71	1845.84	1867.51
M1137T368			0.256875	0.877175	0.0127448	1136.74	367.514						8418.02	6719.6	8005.66	8751.58	8078.1	6950.07	8939.98	8182.56	6906.56	8226.47	9117.97	8302.27	8362.69	8362.42	8216.56
M425T174			0.218236	1.47276	0.0127572	425.019	173.999						486.522	836.565	594.084	531.02	1085.29	1076.87	492.59	749.158	671.589	666.061	642.454	606.651	729.841	745.287	745.284
M657T414			0.242208	0.70302	0.0127941	657.186	414.401						1941.16	1584.52	2126.25	1598.45	1451.86	1993.55	2048.95	1415.83	1352.42	2026.48	2363.71	711.882	1581.14	1482.89	1486.53
M426T430			0.236148	0.777121	0.0128161	426.046	429.814						2129.16	1349.89	1754.32	1782.83	1213.89	1413.35	1918.13	1189.41	1955.09	1885.75	1589.64	1473.19	1760.17	1758.94	1766.14
M241T297			0.581832	1.47604	0.0128547	241.078	297.282						3305.06	7884.56	5472.86	6481.71	6009.93	6852.81	3108.34	7469.72	8928.93	7291.79	5242.91	8467.54	6016.97	6017.58	5933.6
M830T396_2			0.211961	1.44161	0.0128679	830.124	396.01						404.426	1100.25	758.143	941.564	1093.93	988.596	589.692	875.304	1219.96	645.118	879.791	803.743	483.256	492.142	492.198
M255T408			0.206602	0.660267	0.0129201	255.179	407.785						1393.47	630.052	1209.02	1079.49	870.949	1035.31	1663.65	996.719	435.915	1386.06	1080.43	1189.15	1117.4	1114.03	1175.2
M622T167			0.746333	1.40237	0.0129367	622.404	167.32						6583.87	13241.3	9603.64	9457.93	12085.9	12150.3	6885.03	14522.8	9975.96	7241.68	13026.7	12067.5	15441.1	14806.6	14807.6
M667T502			0.560738	0.579302	0.0130224	667.226	502.388						6959.74	7343.63	7213.13	7242.28	2245.46	5780.09	6971.15	3536.59	4519.94	6475.87	6982.66	815.09	5150.93	5150.79	5080.09
M260T455			0.219538	0.756152	0.0130631	260.222	454.975						1869.1	1655.79	2190.6	1347.99	1242.36	1746.44	1919.02	1550.79	1260.35	2123.99	2066.85	1253.28	1537.26	1555.98	1556.14
M687T183			0.389874	0.661126	0.0131164	687.384	182.781						4050.32	4158.1	4358.02	3663.58	2568.93	2666.29	4481.93	2643.74	3085.69	3214.95	4885.4	1176.79	3494.59	3622.44	3622.39
M213T424			0.667238	1.47822	0.0131482	212.958	424.08						5529.73	7270.46	5108.42	5360.37	10195	7758.99	5647.71	6319.13	11389.7	8013.37	4785.76	7984.37	7368.9	7149.07	7282.52
M679T165			0.72179	2.15985	0.0131674	679.458	164.922						1548.78	4351.73	1272.17	5125.46	8019.31	4409.82	1857.46	9296.17	10325	5556.37	5241.47	8094.58	8821.03	7865.84	8807.6
M395T698			0.147955	0.814892	0.0132236	395.355	697.561						1337.76	1070.5	1337.23	1332.94	1347.59	1104.6	1562.23	963.619	1212.59	1146.45	1443.82	950.981	1512.22	1407.26	1408.75
M960T438			0.390905	2.64296	0.0132425	959.936	438.499						749.053	2094.18	572.143	537.101	2185.67	741.876	755	3277.83	898.986	703.864	907.535	1967.15	1275.52	1268.14	1155.99
M946T352			0.334096	1.29145	0.0133548	946.45	352.134						2505.03	2755.97	2401.25	2084.28	2891.89	3016	2152.4	2464.29	4012.11	2543.74	2466.66	3138.03	2420.16	2418.97	2201.78
M669T491			0.206293	0.714406	0.0133592	669.072	491.084						1685.21	1195.92	1895.89	1233.48	1331.13	1121.58	1533.72	829.576	1107.44	1544.16	1110.87	846.388	1414.48	1340.81	1414.28
M198T114			0.422681	0.656403	0.0133705	198.183	114.173						4307.86	2412.19	6818.49	5058.63	3822.36	3593.05	4674.22	4540.36	3175.19	4405.84	4268.82	1842.97	4644.37	4370.34	4631.77
M670T153			0.444979	1.78422	0.0134551	670.473	152.755						2227.25	4010.96	2446.97	1987.25	4681.02	2953.06	673.265	1902.03	2754.17	1717.05	2342.31	4028.37	2463.59	2456.78	2611.99
M408T34			1.86647	1.28837	0.0134591	408.291	34.062						76181.8	80788	65163.2	67627.3	110710	100740	76231.5	69457.7	87931.8	75054.1	57369.1	88429.2	69242.1	71195.2	71166.6
M512T244			0.187017	0.83225	0.0135008	512.295	244.254						2043.22	1569.77	1890.03	1841.4	1789.01	1531.93	2270.51	1799.58	2082.51	2260.1	2065.49	1522.76	1998.6	1913.83	1911.75
M991T366_1			0.2435	0.891279	0.0135078	990.754	366.092						6649.11	5974.11	7097.2	7086.6	6515.83	6881.76	7803.67	6461.5	5680.32	6937.1	7511.48	6887.39	6581.13	6581.06	6716.05
M362T309			0.452229	0.481852	0.0135172	362.084	309.171						3413.73	904.341	2522.6	3210.26	948.32	2321.29	3820.86	634.83	3710.58	3741.55	2498.47	735.784	2149.77	2149.75	2127.04
M412T245			0.359672	1.47138	0.013565	412.207	244.541						1458.84	3356.34	1921.53	997.558	2132.13	2929.44	1848.94	2642.54	2393.98	2254.65	2044.42	2033.26	2517.75	2521.24	2742.03
M1047T454			0.227505	0.600047	0.0135998	1047.21	454.275						1465.05	1195.18	983.623	1128.96	424.699	1208.71	1446.4	767.999	815.578	1587.9	1306.76	339.422	1227.71	1227.96	1147.09
M298T351			2.37293	1.37547	0.0136166	298.023	350.878						84847.7	140635	83318.7	72782.7	131811	105650	111479	103371	159842	110862	82308.2	109142	98933.9	97146.8	97148.9
M246T239			0.29625	1.52437	0.0136824	246.123	238.897						1371.29	1871.5	1412.95	1475.48	1465.67	1447.91	629.875	2000.64	2614.06	1422.38	1256.67	2137.63	1682.2	1684.03	1740.54
M136T204			3.90844	1.29361	0.013688	136.061	203.687						201114	382716	338690	274990	353682	430065	258724	352173	377637	343268	281378	300488	306801	301855	301842
M485T360			0.222725	0.925099	0.0136987	484.883	360.352						21454.3	18091	21400.1	20455	20522.8	20673.4	22707.9	21079	19774.8	22165.9	22196.7	20473.2	21038.3	20693.4	20695.2
M522T284			0.44111	1.86234	0.0137289	522.375	284.323						1749.73	4262.46	1248.83	2839.52	2118.97	3478.1	1003.86	4054.79	3138.26	1197.46	2139.52	1903.98	3801	3762.79	3762.18
M506T329			0.345287	0.735644	0.0138044	506.275	329.359						3767.56	2240.89	4004.37	4016.15	3624.96	2102	3685.89	2107.37	3300.68	3718.5	4271.02	3884.87	3748.25	3748.1	3665.31
M544T200			0.19816	1.44358	0.0139094	544.391	199.756						675.819	798.956	503.839	694.346	738.365	1124.58	662.506	641.079	1147.13	522.068	609.965	845.737	643.888	583.381	641.655
M208T300			0.280642	1.34523	0.0139846	208.062	299.991						1422.3	1475.62	842.748	1408.88	1859.54	1761.56	1453.89	1777.65	1871.47	1680.29	909.225	1635.71	1890.16	1996.76	1995.87
M293T297			0.303496	1.24535	0.0139873	293.011	297.216						1964.15	3118.03	1914.02	2141.05	2664.55	2676.02	2172.41	2707.85	3213.05	2775.45	2502.73	2395.1	2588.13	2599.01	2548.08
M666T487			0.320942	0.663203	0.0140679	666.24	486.624						3563.97	3185.2	2770.03	3279.05	1410.43	2898.3	3201.26	2011.65	2274.23	3214.73	3176.67	957.468	2756.81	2628.39	2755.16
M739T84			1.74705	1.49053	0.0140957	738.523	84.159						30047.6	48859.3	49724.9	47758.7	72899.7	47058.4	40197.7	81413.4	82750.6	56328.6	49988.5	75492.8	61084.9	63835.7	61039.5
M874T353_1			0.815489	1.24127	0.0141282	873.9	353.421						14975.1	15493.9	15951.4	16304.1	21009.8	22189.6	20419.4	22922.4	20564.3	15795.2	16887.2	22360.1	18103.1	17407.4	18136.7
M520T166			0.364975	1.51463	0.0141377	520.154	166.434						1847.79	3424.54	1485.81	1303.77	2634.16	2611.28	2572.54	2580.6	1757.37	1488.03	1419.63	2316.4	2386.84	2458.81	2385.51
M403T423			0.347116	1.82745	0.01415	402.927	422.788						887.158	1315	842.06	1259.67	2453.95	1642.22	698.772	1296.41	2669.72	1424.41	793.816	1415.41	1350.21	1398.39	1350.3
M463T34_1			1.60951	0.322243	0.0141982	463.127	33.588						29167.8	1878.24	18990.4	22955.6	3198.75	2542.69	29022.2	1416.39	35432.2	32933	21376.2	5300.53	15247.6	11524.6	15159.2
M184T352			1.33131	1.28278	0.0142873	184.093	351.969						38192.2	39690	27888.6	28940.8	44930	34520.9	38964.9	38164.4	51691.1	32428.3	30009.2	42972.1	36302.1	34736.2	36308.8
M947T35			0.340731	0.799106	0.0142944	946.606	35.273						6215.12	5441.37	6490.15	5340.14	3159.33	5349.16	6699.55	5271.67	5098.43	5648.39	5896.15	4679.21	5241.1	5730.19	5729.91
M876T365			0.16862	0.843497	0.0143659	875.771	364.627						2876.43	1764.51	2684.9	2653.79	2251.38	2544.35	2402.18	2621.02	2304.64	2881.65	2838.84	2294.97	2314.74	2322.58	2236.69
M309T427			1.05415	2.53016	0.0144135	308.994	427.328						4698.42	10621.7	3579.53	6030.49	18305	10948	4004.22	5979.76	22444	7927.89	4225.21	8784.7	7181.57	7232.54	7232.21
M184T238			0.3636	1.36074	0.0144525	184.179	237.84						2252.79	3891.75	2653.26	2850.07	3936.13	2830.96	2035.47	3570.18	2555.91	2087.78	2393.87	2637.27	2264.55	2184.6	2184.46
M504T486			0.24906	0.663484	0.0144689	504.19	486.365						2447.98	1896.65	1938.39	1756.37	1017.75	1581.6	1798.3	1426.68	1093.85	1606.51	1980.3	632.015	1848.81	1845.5	1866.73
M380T351			0.94023	1.44982	0.0144875	380.024	350.844						13340.6	20398.7	10485.2	8050.06	17654.6	12514.5	14130.7	16002.5	22602.5	14372	11287.3	14729.6	12451.2	12011.2	12450.5
M253T33_1			0.452521	0.58307	0.014494	252.995	33.3525						4870.71	2826.66	3966.57	6348.29	3787.83	2439	3792.52	2515.8	608.51	3490.42	5006.43	3842.03	3207.71	3334.57	3179.36
M452T203			1.03912	0.786614	0.0145408	452.275	202.972						46143.9	26804.2	36652.1	43492.2	31737.8	33891.2	47007.8	32824.1	46664.3	45367.9	41335	32597.3	36059.7	35257.9	35264.1
M237T425			0.820045	2.06755	0.0146027	236.994	424.8						4326.1	7197.48	3939.76	5060.44	13625.5	7566.6	3639.47	4634.77	13594.3	5793.03	3300.46	7260.31	5813.58	5637.46	5813.54
M228T312			0.248985	1.47394	0.0146239	227.966	312.01						1082.17	1672.01	766.061	1010.88	1563.15	1070.88	564.972	1044.52	1568.56	1062.32	1278.12	1577.45	1159.47	1091.3	1093.99
M130T430			5.68003	1.71218	0.0146495	130.049	429.831						177484	556549	540871	153877	490613	489628	204294	675158	706279	478134	495604	592184	412685	463875	463873
M202T46			0.794298	1.59913	0.0147973	202.085	45.926						6982.97	11002.8	7096.34	5972.88	15767.3	7946.38	9967.79	12186.5	10213.9	7690.01	9008.18	17591.5	8845.43	9131.6	9133.11
M261T442			0.5757	0.620887	0.0148054	261.153	441.988						8418.6	4250.99	5234.95	5128.85	2510.06	2871.27	8665.57	5018.65	5108.75	6065.95	4877.83	4077.21	5734.03	6126.68	6115.87
M521T35			3.86289	0.75305	0.0148661	520.506	35.2695						673804	337874	593238	483863	489376	435482	543245	298267	482858	458304	498169	404023	490051	481008	490073
M879T492_1			0.415809	0.567161	0.0148845	878.813	492.175						2796.06	1163.67	3475.29	2999.27	2141.99	1082.51	4216.83	1626.2	3578.62	2862.77	2568.35	1136.88	1895.2	1896.49	2054.94
M1021T351_2			0.557426	0.409114	0.0149361	1020.95	350.893						2732.71	2027.49	5643.52	6102.38	1441.75	1466.14	1288.78	2173.15	1665.94	6157.25	3284.29	1538.85	2025.75	1813.77	1813.95
M489T338			0.203818	1.18523	0.0149503	488.91	337.903						1323.48	1289.54	1213.43	1210.43	1484.34	1269.85	1195.09	1522.21	1624.85	1192.09	1006.84	1273.38	1301.66	1223.5	1215.04
M276T310			0.403187	1.43275	0.0149586	275.942	310.433						2852	4209.13	3032.59	1825.83	4001.73	3238.17	1874.73	2691.65	4742.11	3058.48	3160.4	3760.46	3624.24	3657.35	3657.22
M349T337_1			0.1393	1.0694	0.0149631	348.923	337.092						1145.88	1214.34	1259.87	1164.72	1260.58	1213.17	1207.06	1282.73	1359.13	1176.08	1153.47	1270.35	1212.19	1200.3	1167.95
M430T419			0.520579	1.13466	0.014993	430.159	419.45						9998.79	11592.8	9560.93	9086.21	11310.4	12167.8	9781.04	12382.7	11257.6	11442.9	11221.9	10607	13219.7	11667.2	11683.7
M696T33_1			0.493755	0.758027	0.0150282	695.561	33.3525						9529.66	8559.99	9203.99	9251.11	8029.19	4496.73	10778.3	6094.15	7197.84	8619.06	7322.68	7089.79	8208.32	8206.93	7864.72
M266T363			0.822123	1.3077	0.0150554	266.113	363.202						13498.7	23972.5	14202.6	18075.8	21195.9	16436.3	13715.2	17084.7	19909.3	15276.9	12621.4	15681.6	13608.3	14451.2	14445.5
M933T350_2			0.472157	1.57994	0.0151394	933.432	350.225						1065.85	3984.31	3897.79	2665.25	3573.48	4013.45	2911.37	4441.03	4951.23	3648.92	1410.74	3683.46	2511.85	2958.59	2953.93
M885T33_2			0.648625	1.95931	0.0152403	884.737	32.6695						3300.88	5606.93	3021.89	4926.64	9816.43	5785.16	1741.96	5018.42	3267.71	1915.24	3352.97	6281.59	2603.53	2601.87	2124.72
M165T327			0.870302	0.187139	0.0153194	165.111	326.584						11004.3	1813.84	1381.53	10180.8	1083.55	946.677	11510.9	1045.58	1727.04	635.921	8723.74	1512.14	1515.83	1402.98	1514.59
M636T506_2			0.28901	1.92959	0.0153418	635.878	505.913						564.56	1607.45	863.468	618.242	1520.12	511.887	937.643	1803.28	931.035	745.727	484.489	1757.74	918.592	872.046	906.347
M405T429			0.144758	0.790254	0.015359	404.816	428.828						817.376	663.996	986.969	837.813	646.438	831.268	955.667	657.634	643.086	710.558	1071.86	809.338	633.579	622.921	633.155
M683T455			0.380536	0.625965	0.0153648	683.114	454.699						3031.97	2045.51	4215.37	2451.02	1797.87	3575.08	3666.83	2142.78	2885.17	4552.74	3892	1205.85	2498.17	2647.55	2497.11
M816T195			0.89267	1.16049	0.0154179	815.557	194.661						23495	31896.9	27041.6	31764.1	32880.7	33407.5	26202.1	30066.2	28230.1	25253.5	29772	33291.8	30389.8	30061.4	30065.7
M905T362			0.178271	0.878046	0.0154283	904.79	361.56						4761.21	3623.08	4424.06	4959.71	4128.08	4608.59	4399.82	4634.62	3997.59	5064.73	5060.83	4181.93	4305.53	4303.45	4465.57
M889T140			0.460728	1.08031	0.0154453	888.641	139.898						14537.8	15833.6	14495.7	14540.1	14662.1	15414.9	14080.3	15623	13916.2	13184.3	13568.8	15736.2	13246.4	12572.8	13138.2
M105T345			0.702192	0.693022	0.0155024	104.669	345.079						11330.3	6969.5	15630.5	13528.6	10034.9	10277.5	16736.8	7497.75	15597.2	15133.3	13043.2	8809.21	12254.2	12278.8	11681.6
M586T34_2			0.504535	1.4562	0.0155221	586.436	33.625						4084.42	5838.17	1924.28	3400.59	6117.11	3768.78	3487.18	4866.89	4960.68	4367.75	2972.89	3917.67	5646.18	5543.62	5545.62
M949T365_2			0.206047	0.642365	0.0155223	949.262	365.396						1177.3	984.215	1117.82	1501.65	1062.97	1037.78	1132.02	383.036	989.23	1230.94	1283.74	324.191	1105.46	1107.42	1107.42
M341T365			0.486057	0.923676	0.0156229	340.881	364.672						58691	53720.1	64235.8	61964.2	58214.9	59145.3	67147.3	61535.2	59087.1	61463.7	66060.2	58889.7	59409.6	58934.8	59412.3
M650T228			0.221059	0.618423	0.0156446	650.397	228.034						1237.98	769.23	1253.52	1503.11	786.142	414.556	887.544	645.413	768.324	584.018	1079.47	664.311	817.174	771.3	807.621
M1009T444			0.319992	0.520073	0.0156855	1009.34	444.305						3078.9	2046.79	1639.21	2212.63	592.228	1862.16	1694.22	907.564	801.805	2136.12	1979.05	415.252	1453.89	1474.39	1453.88
M198T385			0.474316	1.43648	0.0156917	198.095	385.348						2515.14	4751.49	4065.43	4162.42	5860.49	4530.79	4041.98	4417.09	7276.33	3445.23	3427.57	4274.66	3591.83	3465.22	3631.84
M799T40			1.6487	1.25926	0.0157318	798.6	39.625						62467.8	64161.2	67483.7	64564.6	87529.2	91354	66040.2	82717.1	83347.8	69783.5	79039.2	106405	74110.2	71625.7	71848.5
M400T309			0.300311	0.478969	0.0157507	400.04	309.304						1507.75	405.262	1026.89	1041.08	358.609	678.185	1361.27	294.82	1580.59	1601.43	1073.4	328.358	813.829	790.272	815.299
M896T81			0.387188	1.6476	0.0157961	895.593	81.305						2198.08	3341.51	1385.23	2857.66	3096.71	1598.04	852.82	3016.54	3260.58	1669.71	1920.01	3618.26	3013.03	3012.71	2921.63
M307T425			0.625688	2.95741	0.0159193	306.939	424.817						1251.26	2925.56	1215.32	1713.85	6673.48	3423	1380.2	1834.83	7710.78	1845.86	1212.54	2922.39	2224.24	2178.38	2197.64
M552T33			0.562894	1.53916	0.0159684	552.43	32.717						5634.38	9304.28	3724.18	3633.23	5580.65	6466.95	3947.05	4210.11	7538.35	4435.68	5437.28	8167.19	4765.05	5209.56	4730.75
M285T427			1.18961	2.1934	0.0159796	284.958	426.953						7915.53	15160	6129.19	9403.45	24923.5	15642.8	6515.36	9205.12	30394.5	12452.9	6977.85	13015.6	10510.7	10649	10648.5
M376T190			0.404671	2.10541	0.0160386	376.187	190.275						965.224	3010.04	1275.65	1112.81	2593.18	1015.72	936.925	3874.29	1680.55	947.396	2080.62	3234.93	1822.89	1457.21	1451.78
M713T290			0.199162	1.37226	0.0160972	713.329	289.623						642.189	1070.89	698.196	469.814	1153.57	716.293	676.606	846.74	908.822	881.574	646.269	812.813	807.492	857.186	807.664
M1138T349_3			0.270674	0.756188	0.0161532	1138.45	349.466						3781.91	2972.61	3374.28	3023.01	1741.6	2792.44	3691	2651.67	1843.02	3064.05	2759.17	2890.59	2030.77	1879.08	1906.18
M647T32			1.20309	1.54593	0.0161675	646.569	32.2065						13784.2	42794.1	19058.3	22182.6	33127.6	23318.4	15156.3	20949.4	32383.6	26617.4	22642.1	32074.5	20962.2	19687.7	20233
M610T353			0.283137	1.31201	0.0161744	609.934	353.469						1724.92	1856.35	1713.99	1791.67	2392.92	1745.98	1590.82	1802.92	2463.81	1512.23	1042.62	2039.76	1873.3	1873.99	1674.24
M559T422			0.192806	1.34176	0.0162093	558.886	422.438						702.494	742.293	569.385	707.416	1066.91	958.185	592.719	676.99	974.52	812.55	509.4	805.88	690	687.884	744.663
M631T444			0.249213	0.682572	0.0162288	631.13	444.479						2241.98	1900.84	1776.68	1962.23	1245.92	2079.23	2016.71	1716.82	1102.81	2399.51	2538.41	783.815	1911.7	1866.78	1913.26
M283T236_2			0.351299	1.5279	0.0162553	283.073	235.599						903.583	3386.89	2199.04	1843.42	2502.26	2192.21	1932.97	2806.53	2968.77	1303.8	2035.46	1755.8	1989.37	2042.97	2045.46
M469T315			0.210347	1.18979	0.0163129	468.728	314.534						1136.66	1459.29	1456.88	1386.92	1804.51	1455.74	1284.91	1469.18	1828.75	1494.11	1321.54	1597.24	1408.72	1502.84	1501.51
M646T283			0.202527	1.45728	0.0163452	646.372	282.877						435.235	777.662	673.831	679.036	940.886	723.639	578.295	1273.55	1115.94	765.375	718.982	779.932	836.318	836.919	882.088
M679T41			1.30543	0.848571	0.0164441	678.503	40.568						129829	91010.9	96728	95762.8	83631.4	83440.2	109000	94954.1	91483.8	101891	103509	95781.8	99491.8	97553.2	97533.7
M893T351			0.511018	1.78062	0.0165958	893.467	350.67						2937.41	3905.69	1615.95	990.181	4506.22	2324.13	2382.23	2644.61	5461.46	2369.81	2061.56	3161.23	2904.46	2909.26	2667.5
M423T423			0.38773	2.14055	0.0166207	422.901	423.447						871.202	1393.3	892.222	1260.05	2930.83	1647.56	712.32	1156.2	3328.54	1114.74	793.836	1625.62	1400.39	1400.57	1362.64
M149T49			0.502323	2.46643	0.0166264	149.073	48.77						548.11	2797.27	863.511	1640.45	2711.91	3536.5	1110.06	2767.18	5681.93	2211.5	1211.64	1213.77	1029.95	1141.32	1038.67
M850T444			0.217324	0.697819	0.0167764	850.194	443.517						1472.31	1241.53	1630.02	1284.53	853.207	1485.02	1532.56	1225.88	1317.8	1713.84	1899.1	528.423	1347.88	1323.04	1347.86
M586T281			0.212189	1.4317	0.0169324	586.315	281.223						786.556	1403.2	1095.99	576.326	882.287	1049.01	524.862	1204.3	954.538	745.438	796.027	985.405	795.412	732.443	794.008
M425T363			0.234272	1.33178	0.0169522	425.363	363.096						974.973	947.151	1152.51	1110.17	1639.81	1291.42	1084.34	1688.35	1490.64	1199.68	836.679	1410.6	1084.21	1083.97	1054.54
M248T428			0.153439	1.27244	0.0169906	248.02	428.008						529.1	603.142	653.085	599.611	643.934	699.07	585.449	807.944	840.603	588.682	393.167	666.837	546.639	547.636	576.139
M133T329			1.1781	2.37537	0.0170786	133.048	328.608						3098.17	20421.9	9341.86	7923.16	9096.56	26267.2	5208.92	18545.6	12855.2	9136.1	4913.15	6929.12	12486.9	12484.5	12742.6
M435T97			2.51959	0.499883	0.0171104	435.284	97.081						150216	91076.8	73528.8	51749.4	27797.3	55211	147376	63795	62473.9	120955	108430	25697.3	94907.4	93992.6	94911.6
M845T145			0.900174	0.562088	0.0171419	844.666	145.088						13362.1	6717.7	11234.8	12555.2	8371.07	9007.6	26114.4	6253.19	13695.6	16942	15774.7	9905.78	10582.4	10108.5	10114.2
M417T235			0.475726	0.625435	0.0171759	417.122	235.293						4373.14	4958.08	5477.64	4536.23	2516.31	4109.51	5600.39	2997.44	4929.78	7395.67	6124.15	1445.46	4909.46	4841.34	4911.56
M360T113			0.599944	1.65384	0.0172226	360.36	112.999						1329.51	5891.72	3653.85	5056.3	5778.98	6642.39	1050.02	5157.44	4730.59	4561.58	4318.42	4825.51	4009.54	4009.67	3938.29
M556T33_2			1.66839	2.76059	0.0172666	556.489	32.7175						7457.35	42749.3	10938.7	36221.1	17715.7	36136.9	5792.33	42669.6	14744.5	7510.78	5446.09	48518.4	9953.82	10666.5	9980.84
M686T182			0.44552	0.824439	0.0174101	685.558	181.638						11077.9	6554.72	10442.1	10419.5	8119.12	8276.35	11333.5	9304.9	11147.6	9979.9	10371.5	9051.71	11401.2	11259	11258.3
M148T292			0.507469	1.28228	0.0174157	148.003	292.377						4919.18	7062.69	5274.32	5340.36	6689.07	6545.41	6272.35	7475.88	9774.53	7003.37	6150.01	7280.36	6131.69	6131.72	6140.28
M838T156			1.05979	1.10245	0.0176039	837.571	156.13						48212.1	54298.3	49663.3	50102.2	59158.1	60252.3	57005.6	53151.8	59099.8	49945.7	53215.5	53753.6	49914.1	49596.6	50354.1
M753T493_1			0.23195	0.554868	0.0176074	752.839	492.658						609.81	393.628	1234.9	1351.43	870.155	443.935	1568.12	767.254	796.54	1330.61	710.297	504.457	748.991	745.031	753.98
M775T40			1.4655	0.89835	0.0176077	774.595	39.783						412136	325074	360668	357644	362628	363864	429090	326367	350990	369339	383558	348454	360231	360232	358576
M759T295			0.228405	1.42711	0.0177964	759.413	295.166						838.045	1071.05	968.134	683.092	1431.88	954.569	789.935	1687.14	1155.54	826.943	980.515	959.041	937.851	815.641	937.368
M805T143_1			1.80816	1.24901	0.0177994	804.549	143.353						94309.3	91896.1	97772.9	111146	103119	126240	80087	128977	106950	79489.2	83119.6	124682	94994.7	97464.9	97476.1
M243T338			0.448654	1.24975	0.0179283	242.96	337.903						4884.53	6485	5196.15	4364.06	6976.13	4901.91	5413.1	5084.46	6777.9	4637.83	4095.3	5506.16	5141.58	5143.23	5464.79
M281T432			0.399391	0.686041	0.0179463	281.002	432.25						3103.46	3285.49	4937.81	4092.69	1868.16	3513.8	3619.44	2692.4	3828.63	4081.33	5239.71	2013.59	3234.22	3227.75	3003.47
M986T301			0.21804	0.710456	0.0179641	986.24	300.618						1468.89	1040.98	1356.04	1683.82	959.42	1466.34	2143	1032.96	1615.39	1992.87	1448.11	1055.34	1447.66	1449.6	1482.08
M244T3			1.39329	0.370987	0.0180943	244.189	2.911						35125.2	5598.88	41680.3	42752.4	10202.4	25963.1	31444.7	6150.78	12933.4	23768.6	4433.65	5634.1		18753.2	11418.5
M414T466			0.274514	1.50794	0.0181749	414.022	465.581						1003.43	1338.59	627.015	1229.1	1347.45	1800.26	771.242	1386.21	2119.77	1336.39	1117.74	1183.43	1246.82	1228.7	1228.18
M408T362			0.277868	1.3183	0.0181765	407.945	362.283						1308.34	2732.65	1944.41	1790.58	2256.1	1617.94	1661.68	2274.22	2319.93	1940.55	1372.3	2005.66	1481.45	1482.09	1536.52
M415T207			0.755192	0.174347	0.0182844	415.251	207.182						7024.01	1299.9	7882.43	7761.92	910.337	797.956	10811.6	1361.57	855.975	709.348	689.017	855.188	924.702	849.638	849.342
M675T41			0.758167	0.755173	0.0183793	674.506	40.969						21633.4	13049.4	17002.3	16261.9	15637.9	8717.27	17481	11509.7	15582.9	17358.7	13693.9	13611.2	14480.6	14570.6	12093.8
M427T362			0.236444	1.36063	0.0183992	427.395	361.782						1046.94	1668.88	1205.67	584.644	1333.11	1498.44	1064.56	1181.23	1534.27	1164.79	1021.62	1067.91	1006.57	1003.64	1072.18
M208T114			0.619058	0.687705	0.0184642	208.167	113.562						14156.5	4035.64	10605.8	10570.1	8523.32	10372.2	11318.3	9427.21	11892.9	15216.3	12570.5	6939.84	9217.37	8820.21	9243.97
M360T220			0.30872	1.30888	0.0184696	360.272	220.294						2047.06	3198.13	1695.01	1767.04	2454.07	1941.72	2272.32	2505.65	3120.45	2007.79	2056.84	2285.08	1964.7	1912.49	1926.65
M647T352			0.432985	1.32271	0.0185116	647.461	351.731						3992.44	6144.53	3653.37	4175.31	5962.34	4109.75	3679.74	4056.67	6052.99	3699.65	3870.69	4190.27	4323.16	4301.75	4736.75
M286T67			1.25159	0.808034	0.0185255	286.309	66.953						65962.8	79803.2	73476.7	78274.5	57777	50751.7	75635.7	63458.1	59125.1	82284.5	91181.6	66288	66930.4	66258	66267.4
M157T423			0.59176	1.33901	0.018528	156.962	422.67						6294.85	7321.67	6448.01	6106.08	10740.2	7832.68	6149.3	6547.34	10820.2	7568.99	5859.23	8191.26	7233.41	7185.72	7342.44
M184T298			0.571107	1.24696	0.018539	184.057	297.925						8454.61	8932.56	6943.93	8686.53	9070.56	10191.5	7044.94	9662.41	12835.9	9652.25	8206.03	10393.6	8589.67	8440.54	8589.46
M1075T366_1			0.208973	0.880591	0.01856	1074.74	366.257						6209.14	4990.9	6223.58	6468.02	5933.39	6680.94	6709.49	5756.82	5137.08	6200.89	6542.53	5274.75	6217.33	6120.55	6177.54
M567T34			0.446491	1.29452	0.0186018	567.416	33.882						5445.01	6356.89	3907.77	3630.6	5871.58	5809.2	5146.33	4311.8	4959.73	3808.37	4019.1	6292.82	5133.61	5011.12	5136.03
M298T434			0.490886	0.578564	0.0186372	298.098	434.087						7065.15	1813.2	4115.56	4830.08	2116.47	2429.06	6044.2	5045.75	2615.08	5998.62	3136.35	4025.83	2969.99	2962.05	3154.42
M266T293			0.15633	0.76778	0.0186392	266.009	293.087						1122.6	664.395	769.353	800.115	836.257	567.178	1148.85	796.503	732.366	902.526	1034.03	839.13	727.299	729.633	668.909
M665T422			0.373266	0.628824	0.0186519	665.21	422.214						4418.38	3705.73	3710.31	4032.55	1030.73	3639.82	3302.04	2798.94	2555.41	3909.58	4023.73	981.714	3322.51	3362.53	3439.77
M799T144_1			2.02836	1.16781	0.0187458	798.61	144.094						141737	169112	141567	138113	183634	140313	125804	182122	162719	166641	153003	174437	147530	147488	144343
M1096T349			1.0894	0.69098	0.0188021	1095.95	348.599						31322.8	18654.6	34477.8	33742.7	21687.8	18567.5	37457.5	15544.3	23436.8	23354.5	33604.2	36131.1	27034.3	24522.9	27020.8
M885T487			0.202745	0.66824	0.0188147	885.15	487.463						1509.13	1143.62	1085.72	1097.68	649.24	861.565	1238.79	963.785	985.924	1561.78	981.447	390.659	865.475	775.088	875.643
M643T444			0.251699	0.831686	0.0189777	643.272	443.935						3601.35	2943.82	3540.55	2545.16	2511.35	2503.64	3251.45	2548.8	3206.8	3536.96	3398.7	2814.66	3532.97	3574.76	3533.17
M484T458			0.40131	0.518445	0.0190007	484.114	458.44						3798.62	1614.11	1682.65	3030.82	1372.39	1081.82	3891.01	1410.07	1662.22	2725.84	1110.07	1278.43	2390.85	2391.13	2453.62
M793T77			3.12012	1.45794	0.0190315	792.573	76.665						111807	225364	217386	199765	260262	200796	122086	215602	314638	160108	233616	306542	244685	244166	263625
M507T88			0.286757	0.689166	0.0190489	507.339	87.915						2837.83	3130.14	2898.46	2358.9	1376.09	1999.53	3037.18	2158.39	1548.64	3104.49	2429.48	1273.08	1738.61	1486.76	1496.06
M501T419			0.282493	1.78119	0.0191912	500.766	419.256						440.732	1901.93	1012.01	338.772	780.996	1418.62	1008.39	1593.71	1144.63	843.77	749.132	984.515	1028.19	1028.17	1032.16
M610T384			0.247928	1.62022	0.0192726	609.871	384.32						503.686	1001.52	850.863	775.406	1794.63	830.891	630.841	942.522	1393.26	792.168	723.032	965.236	778.043	695.158	698.256
M811T193			1.24211	1.20014	0.0192763	810.522	193.461						39904.2	58623.3	53072.5	56092.4	54859.5	58845.2	44329.4	64661.7	66198.3	49987.3	61486.4	62701.4	54943.5	54351.4	54937.8
M595T252			0.188395	0.818309	0.0192996	595.281	252.056						2117.51	1470.15	2021.93	1964.3	1376.67	2003.3	2175.98	1509.04	2188.84	2100.8	2118.85	1680.33	1979.98	1908.75	1911.21
M156T481			1.07355	1.26041	0.0194434	156.075	480.538						27644.8	43880.9	26790.6	27359	33690.7	30558.9	31983.2	29365.8	41425	29287.2	24943.2	32837.4	27727.3	28197.4	28194.7
M486T215			0.236508	0.673559	0.0194728	486.326	215.01						2329.16	780.517	1537.11	1749.37	1885.15	1283.52	1871.07	1226.5	1275.53	2273.09	1364.23	1041.49	1650.65	1455.56	1608.68
M492T35_2			1.37969	0.788937	0.0195169	492.474	35.304						95041.3	57670.7	75486.8	75047	65849.2	64869.6	73461.6	48472.9	80567.5	68668.2	88101.2	57950.9	65598.7	65131.9	65136.1
M468T360			0.28797	1.33988	0.019564	467.938	360.256						1708.41	2525.29	1383.03	1334.59	1991.3	1741.29	1603.42	1592.52	2561.12	1620.02	1399.84	1713.48	1699.57	1696.9	1783.66
M313T336			0.12375	1.14774	0.0196113	312.891	335.675						585.195	659.849	557.199	602.164	594.016	802.701	547.843	680.546	682.624	641.418	623.832	663.527	500.453	514.946	514.726
M1132T454_1			0.27593	0.509016	0.0196632	1131.58	454.293						1499.12	439.473	1088.35	1052.03	375.626	1130.74	1995.74	485.163	1416.68	1525.7	1056.08	334.921	944.501	944.816	895.576
M258T68			0.593777	0.604222	0.0196995	258.277	67.73						5382.74	4999.94	5218.28	7571.94	4848.35	2477.98	8692.94	3364.78	5422.51	6560.51	11164	5828.98	4789.72	4809.88	5104.09
M288T356			0.323787	1.65297	0.0197379	288.04	355.578						1266.15	1984.87	714.284	654.767	2508.07	1195.76	912.39	1577.86	1851.33	1802.84	1536.84	2266.57	2287.13	2016.4	1984.04
M781T341			0.321364	1.62942	0.0197889	781.479	341.263						1181.68	1163.55	1321.68	1104.67	2099.08	1496.37	766.909	2350.52	2118.35	1798.77	551.028	1729.52	1414.48	1416.08	1309.02
M580T186			0.762318	0.699805	0.0198705	579.556	185.839						17771.1	10997.8	18733.6	14126.7	16727.9	9320.9	15489.9	8437.06	17583.7	20236.5	17236.6	9428.53	16695.8	16068.1	15979.2
M644T314			0.263268	1.28061	0.0198814	643.686	313.676						935.562	1656.14	1517.3	1657.04	2115.9	1920.07	1608.93	2001.24	2271.64	1702.07	1885.46	1952.79	1387.95	1592.82	1601
M222T280			0.405146	1.94696	0.0199611	222.114	280.378						1938.17	1811.68	519.203	1705.14	3638.15	2135.67	1053.18	1737.06	2682.72	566.62	1182.67	1555.23	1523.74	1294.83	1363.29
M709T60			2.0478	0.741476	0.0200359	708.54	59.83						126707	133266	155433	140235	58447.8	109949	164388	121920	85034.4	131443	147124	133004	137673	139099	137676
M996T345			0.707496	1.7849	0.0200403	996.06	345.411						5048.2	9636.01	3141.43	6111.66	7200.55	11858.9	5367.94	3259.77	9212.88	6182.11	3594.71	11390.2	8094.41	7989.78	7554.53
M705T41			2.59483	0.85904	0.0200878	704.518	40.5985						468836	385467	464126	472567	355487	323197	433375	423703	477194	472488	478290	431398	444024	435228	435279
M268T94			1.11877	0.452894	0.020251	268.262	94.324						29203.4	5857.41	14990.2	18751.7	4782.03	8912.06	7304.08	7604.82	6414.02	25671.2	21143.5	19447.4	11390.9	9213.36	9406.57
M743T29			0.39594	0.385724	0.0202652	742.723	29.42						1558.2	397.847	1537.75	2483.07	1233.04	147.216	1489.07	284.508	2441.33	3430.26	2318.84	439.947	807.673	849.797	849.541
M127T455			0.38961	0.774949	0.020326	127.037	455.178						6901.64	5302.86	7738.69	5732.15	4455.6	7068.44	6849.55	5734.24	6656.89	8651.6	7917.73	4718.05	5810.12	5948.32	5820.97
M737T503_3			0.284859	2.15531	0.0204586	737.378	502.629						372.807	689.306	641.808	776.845	1617.11	591.675	428.328	1684.79	1671.41	516.379	518.517	760.556	807.288	849.454	807.605
M474T312			0.281222	1.38524	0.0205489	473.874	312.151						1245.38	1835.64	1368.1	1489.73	2236.76	1362.76	1543.21	1565.88	2592.28	1598.82	1340.43	2299.93	1586.15	1586.18	1558.75
M819T347			0.699582	1.41172	0.0205845	819.465	346.845						5162.95	10872	6467.72	7732.19	10313.1	11481.6	7746.26	11113.8	6440.78	6312.08	6967.43	6796.14	7648.08	6870.04	7647.77
M1030T187			0.386423	1.45759	0.0206116	1030.08	187.092						2392.6	1735.87	2348.47	2715.23	3076.27	4032.02	2067.65	4233.33	4127.95	2406.62	2383.94	3659.19	2122.51	1999.27	2131.68
M578T153			0.426465	0.814803	0.0206166	577.515	153.297						15798.1	9235.28	13802	12394.3	12609.8	12124.3	13786.5	12590.6	8464.6	14145.7	14086.6	13429.6	15013.2	15014.7	15622.7
M1039T444_2			0.280689	0.60744	0.0206168	1039.31	443.535						2372.42	2327.21	1768.96	1965.73	776.626	1771.33	2035.69	1236.35	1258.43	2308.17	2242.81	340.775	1779.58	1804.83	1779.88
M1051T496_2			0.270978	0.547453	0.020665	1050.75	496.186						1009.17	727.378	1800.52	626.65	572.815	861.719	1836.87	589.162	1262.68	1843.56	1386.63	641.457	1210.76	1198.39	1186.59
M477T240			0.216424	0.76787	0.0207403	477.258	240.226						1799.06	1052.33	1521.18	1321.49	987.778	1196.56	1455.98	1040.78	1716.01	1766.62	1635.76	1301.38	1274.51	1275.36	1151.88
M223T273			0.45096	1.36513	0.0207831	223.106	272.8						4085.2	4733.97	3045.98	3574.81	6103.63	5314.94	4434.37	4125.34	4497.62	2674.81	2953.67	3576.61	4737.85	4546.63	4535.18
M297T380			0.249903	1.43255	0.0208479	297.003	380.177						988.584	923.453	984.596	1267.11	1687.26	1307.74	817.78	1835.32	1263.62	1170.57	914.241	1782.62	927.319	928.602	1057.23
M618T354			0.365434	1.32224	0.0209145	618.44	354.083						2436.8	3459.96	2200.41	2473.65	4294.31	2760.3	2764.88	3095.97	4161.32	2844.14	2722.03	2645.99	2741.71	2742.56	2503.72
M308T29			0.394366	0.462586	0.0209176	307.91	29.2515						1817.59	506.047	1801.49	2369.74	1846.99	238.785	2350.19	567.342	2739.75	3571.88	2670.2	846.09	1241.45	1240.78	1334.18
M525T364			1.24937	0.606498	0.0210175	525.14	363.857						51311.4	43575.6	34380.3	41978	13830.6	37597.4	36626.9	22565.9	26414.3	44478.8	42543.2	8440.4	33987.2	33604.1	33991.7
M653T349			0.351676	1.6781	0.0210706	652.517	349.264						1707.65	2864.87	1163.35	466.526	2010.09	1833.25	1225.61	1743.27	2590.48	1673.59	1093.33	1258.61	1190.89	1187.19	1117.87
M593T364			0.222608	0.931004	0.0211058	592.825	364.218						18672	18774.9	19687.9	20330.2	16614.3	19090.4	20694	17817.2	18331.1	19281	19017.8	18935.3	18922.9	18753	18752
M629T296			0.195298	1.20164	0.0211227	629.273	295.877						1093	1485	1112.27	1002.75	1540.86	1269.04	1118.19	1144.08	1124.91	1224.29	1162.38	1502.59	1317.31	1290.24	1314.66
M291T423			0.479831	1.28047	0.0211596	290.936	422.779						4968.14	5680.89	4387.64	5086.58	7346.54	5727.16	4834.49	4886.32	7940.85	5867.31	4699.74	6632.57	5490.12	5493.61	5818.15
M297T33_2			0.650984	1.71884	0.0212177	297.28	33.231						3766.88	9107.69	4879.59	4101.89	4518.32	9247.32	2471.21	8287	4908.1	5079.45	3319.54	4528.02	8085.92	8432.95	8086.57
M620T162			0.285261	2.1831	0.0212916	620.333	161.925						433.09	1207.76	530.409	399.685	768.292	1928.85	616.839	534.885	1795.53	604.258	679.548	889.951	1167.86	1254.4	1254.44
M799T330			0.0458742	0.945529	0.0213224	798.539	330.106						3219.14	3057.61	3110.79	3112.59	2748.57	2963	2981.58	3010.37	2930.08	3023.46	3263.61	2982.31	3035.48	2946.4	3034.38
M657T192			0.422476	1.22921	0.0213936	656.563	191.573						4405.01	5588.29	5461.43	5253.65	5694.76	5872.32	3923.45	6842.19	4909.41	5260.96	4947.26	7049.48	6491.7	6486.04	6770.75
M290T106			1.21394	0.362907	0.0214147	290.196	105.756						14469.3	1264.03	13982.1	17016.9	5502.64	2777.82	27359.1	1458.91	23084.2	12796.6	18292	3624.25	11692.9	12440.2	11939.6
M712T486			0.33063	0.676811	0.0215316	712.282	486.223						3523.13	3066.27	3003.39	4068.37	1599.12	2974.9	2862.91	2691.46	3157.9	3875.34	4123.87	1032.71	2961.1	3024.05	2961
M701T80			1.51671	0.729503	0.0215869	700.567	79.925						103382	59947.6	74516	68555.9	64845	54886.9	98633.5	57763.5	49937.2	96558.6	62682.2	80528.8	91931.5	91125.5	91119.7
M813T144_1			3.33667	1.07959	0.0215892	812.611	144.208						621291	690626	705098	688781	695458	729615	677782	754377	775063	689841	708632	771928	703446	703440	695589
M116T52			0.754401	1.61233	0.0217624	116.069	52.371						7222.18	5250.44	6670.23	5226.64	13133.7	8663.08	8450.69	11018.7	13522.6	6322.43	7502.98	15154.3	9330.99	9271.57	9037.68
M689T40			0.450945	0.790887	0.0218669	689.487	39.726						14108.6	8421.16	10163.9	14367.6	9726.78	13434.2	13880.1	9902.99	9132.34	12716.5	14067	12102.9	12604.4	12582.3	13850.1
M829T37			0.600672	1.26214	0.0218735	828.536	36.624						7122.97	10119.1	10562.3	9450.06	11400.9	9772.55	8432.3	14127.8	11916.6	10358.8	7815.48	10492.7	10341.4	10068.7	10042.5
M1002T365			0.149967	0.830134	0.0219041	1001.75	365.127						2119.97	1941.23	2039.88	2164.8	1811.06	1860.95	2390.18	2141.45	1630.95	2046.03	2069.42	1265.22	1912.84	1971.39	1911.48
M717T152_1			1.30349	0.903135	0.0219565	716.52	152.195						258362	223790	276295	281359	236773	252253	277695	241080	266522	261593	299716	274289	269473	264693	269466
M927T486			0.195594	0.620608	0.0219782	927.251	486.159						900.689	960.615	1085.74	1161.89	346.02	875.526	731.193	541.61	736.668	1061.19	961.143	202.297	702.395	746.003	702.219
M1046T496_5			0.235715	0.529468	0.0221389	1046.5	496.071						870.483	551.363	1043.4	548.797	397.149	727.343	1773.38	622.235	936.464	1355.5	1108.41	312.864	918.21	990.215	921.181
M507T291			0.230905	1.3863	0.0221744	507.142	291.265						859.85	1506.7	1096.86	936.165	1467.58	993.253	1120.18	1153.18	1659.41	902.592	692.371	994.284	941.017	960.121	933.177
M585T200			0.199042	1.43225	0.0222559	585.391	199.842						613.235	935.458	859.994	632.721	884.56	637.032	805.26	934.224	1325.1	613.916	492.218	1037.47	881.095	881.088	886.448
M608T32			0.582112	0.462107	0.0223814	608.263	32.058						3806.53	1477.51	4735.14	4823.84	1132.59	1431.62	6027.5	1404.26	6575.42	6745.67	3697.47	1766.09	3361.42	3529.83	3531.77
M682T422			0.900682	0.640374	0.0223823	682.236	422.467						27684.8	22565.1	21059.7	24683	8393.55	21494.4	20209	14954.5	18992.4	23450.1	25418.3	4856.38	18959	18958.9	18869
M607T455			0.236711	0.493508	0.0224023	607.121	454.705						743.601	406.516	1283.56	433.154	295.002	964.191	1033.18	418.557	659.269	1014.77	1346.23	145.709	609.9	601.152	592.771
M284T450			0.530618	2.14053	0.0225041	284.051	449.773						842.148	2553.08	2226.7	1827.25	5976.9	2455.28	2544.59	2616.9	6897.15	2242.06	2129.03	4784.17	2707.81	2655.68	2685.68
M273T2			0.392784	1.42771	0.0227013	272.968	1.772						2659.75	3403.36	2396.19	1377.99	3161.56	3119.36	3671.67	4230.41	4280.91	2013.71	2705.41	2969.81	3883.47	3263.32	3379.64
M391T408			0.25941	1.42186	0.0227735	391.005	407.687						709.969	1592.87	1575.28	1213.87	1141.54	1686.9	856.865	1774.33	1939.09	1536.27	1126.82	1845.43	1319.19	1316.71	1388.74
M401T169			0.126645	0.823772	0.0227899	401.371	169.17						1121.83	1018.1	1016.84	1007.68	907.876	1024.65	1441.96	870.465	1026.78	1129.65	1145.62	806.153	1037.94	1037.52	1093.07
M473T33_2			0.345897	1.19888	0.0228299	473.315	33.243						2714.68	4533.9	3846.68	3757.49	4411.28	3896	3635.03	4082.45	4052.69	3635.92	2833.82	3509.07	3997.35	4001.5	4229.68
M144T258			0.321844	1.59621	0.0228654	144.101	258.281						1284.14	2261.92	723.448	914.114	1310.74	1709.96	1850.31	1922.35	2442.42	1368.76	780.9	1401.03	1637.86	1645.08	1791.85
M176T248			0.998389	2.38581	0.0229079	176.036	247.526						4557.14	18228.8	8593.29	5761.44	7802.91	9867.05	4222.38	26571.2	10864.1	6807.22	4981.15	9984.57	9568.31	12002.1	11983.5
M896T367			0.187984	0.878034	0.0230051	895.781	367.261						4784.43	3935.07	4661.87	5094.46	3720.09	4488.07	4728.15	5084.32	4149.43	4750.27	5318.01	4382.08	4562.25	4498.2	4498.87
M81T456			0.421669	0.775459	0.0231189	80.9726	455.642						6561.48	5629.92	8967.59	6380.94	4562.52	7038.12	7217.84	6585.9	7102.41	8226.51	8788.58	4863.1	6328.31	6328.31	6285.66
M276T470			0.321209	0.646403	0.0231522	276.046	470.275						2040.92	1558.31	3539.03	3285.41	1063.82	1708.52	2087.14	1709.34	2553.53	2323.26	2146.39	1375.39	1420.69	1589.89	1587.97
M297T301			0.43891	0.451161	0.0231562	297.15	301.241						1067.06	659.966	4386.97	2633.24	1180	1390.11	3994.22	1481.48	937.136	1751.59	2180.64	1576.07	988.004	935.771	938.607
M591T292			0.137594	0.786824	0.0232401	591.347	291.66						886.252	876.834	886.526	783.486	615.687	757.717	1069.61	633.74	915.702	1041.38	887.924	571.268	883.54	883.286	751.958
M608T379_1			0.275983	2.00669	0.0232431	607.552	379.111						523.635	1460.9	643.326	359.24	907.785	1018.35	629.273	1948.11	589.517	429.601	784.813	837.675	602.224	601.326	638.33
M598T29			0.225587	0.423042	0.023315	597.783	29.128						592.573	141.947	507.279	719.877	424.148	45.3541	573.234	101.94	852.838	1146.87	767.036	255.76	328.21	335.034	328.21
M397T202			0.316254	0.734752	0.0233236	397.34	201.686						4378.23	2855.47	3293.07	3798.28	2588.37	3078.96	5075.81	2635.33	3133.77	2625.85	3450.07	2329.15	3483.98	3482.87	3622.74
M520T365			0.590174	0.616487	0.0234938	520.184	364.622						11734.5	9635.71	8702.88	8531.39	3166.91	8968.9	8387.33	5446.95	6470.07	9525.02	10760.1	1846.56	7634.39	7318.95	7631.88
M278T474			0.487171	0.793852	0.023544	278.062	473.808						12387	10046.2	13286.6	14558.4	9936.46	14261	12859.7	9846.74	13409.1	14255.8	15468.3	8244.06	13483.3	12090.3	13881.3
M226T312			0.449733	1.24953	0.0235787	225.969	312.145						4525.49	7359.43	4697.31	4510.98	6009.47	5181.88	5772.78	5871.76	7617.42	6201.67	4958.69	6279.29	5276.39	5276.43	5338.21
M203T305			0.315881	1.27154	0.023631	203.488	304.711						2439.22	2570.52	1736.16	1882.2	2837.14	2430.17	2818.94	2546.87	2862.23	1716.17	1701.19	2385.21	2278.54	2263.33	2278.69
M1013T365			0.167913	0.890986	0.0236538	1012.74	364.512						2873.07	2869.29	3442.77	3262	3242.04	2826.27	3710.75	3060.53	2776.64	3468.42	3217.68	3022.4	3346.21	3396.71	3343.7
M517T431			0.357474	1.9586	0.0237804	517.258	430.876						1041.53	1472.39	1370.97	784.725	1448.47	1294.93	674.899	3372.6	3191.34	1503.39	1381.53	2454.6	1717.87	1746.93	1729.63
M271T159			1.66035	1.48615	0.0238514	271.115	158.926						23839.9	64571.3	46146.6	34067	48125.7	64187.1	33317.4	60173.1	65990.4	53326.2	35098.4	32517.7	44329.8	43367.6	43308.2
M742T506_1			0.313133	1.74925	0.0238603	741.69	505.676						600.7	2496.99	1509.13	730.858	1661.98	962.158	1193.64	2537.86	1315.86	1046.34	1270.26	2134.49	887.259	1006.55	1044.68
M872T191			0.67807	1.16816	0.0238931	871.566	190.912						12568.8	16764.5	17207.1	15328.9	19343	17753.4	13203.6	16936.6	17053.1	14641.7	17906.1	18283.6	17188.3	16924.6	16921.9
M475T167			0.428322	1.47062	0.0239601	475.278	166.815						2717.36	4695.71	3011.06	3123.82	3929.11	4743.32	1861.93	3416.85	5683.86	3265.37	3011.74	2518.94	4011.9	4166.93	4009.65
M487T249			1.13933	0.372522	0.0240069	487.174	249.34						9312.09	11693.8	23763.2	4333.28	2508.37	10574.1	29453.3	7040.65	6968.81	24718.9	17513.7	1854.3	11188.1	11690.8	11188.2
M518T35			2.97396	0.72585	0.0240738	518.491	35.271						326614	172828	290903	220829	204279	219186	277146	139141	298919	240772	280157	153443	208317	207531	207161
M1026T444			0.671452	0.489226	0.0241556	1026.37	444.212						13636	8543.63	6719.27	8892.26	1437.77	7985.59	6607.66	3251.61	4230.76	9239.07	8170.46	609.079	5859.31	5859.2	5883.47
M737T503_1			0.332801	2.98899	0.0243124	736.71	502.586						387.686	582.437	503.892	571.766	1951.21	516.006	293.269	1156.95	2442.45	374.708	413.353	956.958	789.4	821.182	789.609
M501T436			0.421	2.1566	0.024339	500.911	436.46						929.285	2959.33	1363.56	810.814	2261.94	1750.98	1206.08	4653.63	1123.97	994.012	1786.34	2540.62	1309.16	1120.35	1305.94
M1042T195			0.647928	1.52035	0.0244434	1041.68	195.291						7973.64	7037.58	3297.75	9184.37	7638.05	8834.68	4493.32	8715.8	11141.1	4049.76	5118.22	8502.71	7805.48	7812.78	7416.33
M783T39			4.42075	1.20104	0.0244641	782.565	39.143						535723	555939	575629	549520	649591	856676	552966	712675	642675	554770	619737	651974	547287	538086	538186
M904T339			0.264596	1.18193	0.0244657	903.917	339.199						2415.55	2786.95	2392.58	3103.38	3085.34	3275.95	2408.65	2732.36	2893.95	2122.9	2285.66	2633.8	2640.52	2639.48	2580.86
M400T35_1			0.721405	1.30072	0.0245692	400.083	34.725						11975.1	13224.4	15159.2	11167.5	19521.9	14324	9462.9	13651.7	17133.7	10772.5	11316.5	13004.3	12001.7	11873.9	11995.9
M518T332			0.271847	0.644569	0.0246962	518.171	331.688						2938.84	1644.35	1890.15	1427.05	865.098	1474.87	1416.61	1193.46	1272.37	2142.17	1762.45	1012.2	1536.11	1536.4	1498.95
M624T442			0.31583	1.55135	0.0248075	624.312	441.883						941.121	2124.48	1335.95	630.696	1443.71	2289.53	1534.34	2453.46	1577.39	1373.57	1333.65	1202.53	1207.48	1207.27	1183.28
M325T487			0.345937	0.720908	0.0248373	325.111	486.624						5382.13	5261.91	4247.46	4942.56	2272.19	4175.05	4563.35	2995.62	3682.59	4711.01	4768.52	2241.44	3868.92	3866.61	3349.4
M492T364			0.304623	1.34575	0.0249216	491.927	364.161						1683.19	2982.17	1697.45	1750.01	2416.41	2396.61	2429.28	3124.56	2454.63	1451.69	2281.42	1823.26	2411.8	2371.1	2411.05
M386T159			0.430376	1.54394	0.0250203	386.038	159.378						974.776	4614.9	2938.75	2067.57	2969.5	4188.89	2225.68	2680.8	3584.35	2997.12	2113.37	2522.64	3454.89	3223.45	3213.99
M470T97			0.63502	0.562279	0.0251013	470.321	97.203						9457.52	3637.36	7261.37	3481.06	4659.18	6685.95	13340.6	6296.25	6600.18	11534.9	11277.7	3807.29	8564.59	9499.46	9509.69
M351T423			0.188699	1.29628	0.0252013	350.903	422.539						716.971	958.38	637.135	898.003	1076.29	1056.28	843.951	742.805	1334.82	925.813	808.946	1093.53	1080.99	1152.66	1078.39
M487T444			1.69691	0.60641	0.0252923	487.164	444.247						100004	79675.3	68452.6	77391.9	23706	74841.9	68501.2	41469.8	53111.8	82332.7	76871.4	14362.7	62126.5	61940.1	62126.4
M694T350			0.386619	1.82041	0.0253341	693.521	349.553						2055.63	3007.14	1032.72	674.962	2436.77	1390.66	1275.93	2447.17	2507.8	1447.08	610.995	1130.45	1499.82	1496.98	1713.86
M718T153_2			0.470589	0.718332	0.0253499	718.284	153.181						6797.48	6285.67	7448.74	6565.81	2525.45	4711.94	7159.74	3910.94	7149.24	6219.15	5996.62	4284.75	6898.24	6442.71	6884.84
M542T363			0.201769	1.25115	0.0253943	542.376	363.078						967.024	1143.18	883.498	910.143	1271.33	1260.78	1154.43	932.876	1306.12	1018.01	657.144	1079.95	1035.84	1005.09	1035.48
M366T34_2			1.09708	0.734416	0.0254249	366.37	34.275						47581.7	27795.7	45754.1	62595.1	36184.2	33070.2	32462.7	33189.2	47220.8	46038.2	49421	31005.9	31429.1	31417.7	30550.4
M289T292			0.49039	1.44834	0.0254473	288.982	291.697						2982.96	4607.48	3144.61	3068.12	5655.88	5222.7	3882.14	4815.67	8093.94	4809.86	4996.7	4748.66	4473.5	4388.19	4388.88
M727T318			0.198457	0.744461	0.0254954	726.632	317.659						1370.12	992.108	1441.14	980.04	547.326	703.497	1219.23	923.317	1151.45	1140.61	1131.98	1104.3	1374.82	1525.75	1526.02
M260T102			1.96423	0.460586	0.0255344	260.166	101.763						41078.4	8538.09	51838.1	53498.2	21646.6	7648.21	63024.7	11788.7	76581.4	64881.2	53347.9	24716.5	40594.1	39946	40579.1
M845T195			0.85206	1.28222	0.0255453	844.601	195.291						13007.8	17454.5	18957.2	17840.8	22511.7	21160.8	11721.4	21360.5	18975.1	18076.8	19522.7	25640.1	21183.8	20401.6	21168.6
M467T350			0.300608	0.699857	0.0255843	467.097	350.245						2322.23	1772.49	3253.98	2158.02	1233.97	2594.67	2098.44	1287.96	1626.94	2865.71	2845.02	2362.11	1858.91	2166.48	1825.62
M566T192			0.771678	0.824149	0.025701	566.451	192.098						39631.7	27420.3	38666.7	43224.9	30811.6	32097.2	44056.8	39394.2	34747.2	32723.1	47025.5	37716.7	36810.1	36126.9	36128.4
M1005T354			0.199164	1.20937	0.0258749	1005.22	354.133						886.067	1161.58	1182.13	956.886	1257.33	1472.34	1006.49	1084.85	1004.08	1039.56	906.836	1249.36	948.222	1002.73	985.666
M1050T353_1			0.271534	0.854619	0.025892	1049.88	353.385						6118.37	4579.78	5392.58	6029.08	5465.88	3792.21	5707.55	5178.74	5232.79	6331.27	5201.74	5474.76	5643.87	5412.41	5413.65
M1046T496_3			0.321464	0.481407	0.0259395	1046	495.669						1300.81	957.149	2285.69	672.442	760.41	860.548	2798.45	687.335	1658.24	2255.05	1632.53	345.303	1284.85	1237.05	1238.42
M316T202			0.230311	1.21049	0.0259677	316.283	201.802						1595.42	2010	1540.67	2181.88	2107.55	2171.27	1785.58	2146.53	2430.05	1451.75	1890.46	1779.1	1595.14	1464.6	1473.89
M493T167			0.712187	1.33953	0.026014	493.29	166.85						9363.14	13918.6	8850.6	11152.8	12218.4	16483.2	7735.64	10914.8	16314.4	13353.9	9859.28	10944.6	11742.1	12003.9	12007
M206T355			0.696543	1.67625	0.0260495	206.038	355.104						3194.96	11290.9	6473.62	3924.8	13999.7	6033.39	6094.43	5740.08	9450.89	6641.46	7326.16	9899.88	9060.44	8240.75	8281.24
M565T353			0.434446	1.28857	0.0260749	565.459	352.868						3747.68	5914.56	3197.44	3141.34	5112.42	4596.23	4486.95	4851.95	5577.96	5332.76	3564.45	4190.44	4660.63	4567.08	4660.59
M633T225			0.455769	1.50199	0.0261498	633.324	225.176						3256.25	5141.04	2563.13	3972.96	6548.49	2719.82	3128.33	4669.5	3685.15	2806.38	2372.91	4422	3798.1	3798.08	3734.94
M839T32			0.310188	0.593995	0.0262237	839.231	32.038						2082.38	807.191	1633.7	1706.49	740.037	551.628	2327.27	1080.03	1695.63	1037.48	1205.22	1061.01	1481.62	1481.59	1527.4
M748T163			0.233445	0.737207	0.0262569	748.195	162.504						2329.46	1396.26	2206.4	2085.37	1904.65	2505.35	2343.48	1016.6	1992.86	2347.36	2895.63	1658.28	1875.93	1874.14	1862.62
M245T458			0.317637	0.675514	0.0262756	245.076	457.876						2612.11	1081.29	1896.71	2726.81	1798.77	1243.46	2750.51	1254.3	2782.86	2346.7	1994.38	1517.54	1872.27	1922.33	1817.81
M174T251			0.934111	0.647164	0.0264913	174.037	250.711						29746.5	13207.9	22047.5	28780.7	23539.1	12726.1	14012.3	13548	21827.8	27471.3	23876.4	9594.8	14270.5	13623.2	13653.8
M316T95			4.69073	0.516202	0.026664	316.229	95.318						347751	76367.2	300065	399069	200841	55646.8	287345	92500.3	447204	369334	298321	160817	220424	188008	220843
M525T404			1.12458	0.51363	0.0267796	525.139	404.247						13041.6	23241.7	21304.2	23314	8373.7	21529	22467.3	5299.36	6117.13	24828.3	25590.3	2491.27	11898	18056.3	18068
M1098T344_1			0.386142	0.784355	0.0268956	1097.67	344.416						6273.69	4331.41	5628.63	4958.85	4385.47	3794.52	6117.23	3445.84	5390.53	6741.28	4820.33	5743.85	5296.86	5570.97	5303.56
M219T426			0.372986	1.19474	0.0269171	219.096	425.531						3922.4	4355.86	3685.29	3045.95	5069.4	4325.36	4581.1	4258.5	4592.65	4114.11	3062.27	4173.75	4211.77	4211.81	4196.22
M836T156			0.812732	1.15468	0.0269338	835.557	156.126						23754.1	33384.8	24448.6	27673.9	26736.2	29690.5	28277.9	33687.6	31218.9	26594.5	25437.6	25628	26077.8	26467.8	26066.7
M436T33			1.03007	1.31846	0.0271046	436.34	32.825						22776.3	31739.4	22611.4	23049.7	41250.9	21574.3	22629.7	27693.5	26211.7	23386.7	19952.1	28739.6	22820.8	22420.8	22829.6
M1126T262			0.114801	0.873722	0.0271684	1125.68	262.073						1453.96	1392.11	1351.37	1463.82	1473.03	1306.77	1559.76	1337.23	1175	1668.91	1767.37	1411.06	1550.56	1531.39	1531.58
M142T212			0.163599	0.794124	0.0273244	142.121	212.17						1723.45	1088.59	1595.76	1997.03	1205.46	1457.17	1291.41	1151.18	1285.02	1273.56	1676.09	1402.26	1388.67	1405.35	1279.44
M490T33_2			0.597087	1.4744	0.0273734	490.384	33.357						4110.48	7534.4	3599.13	7045.72	11189.7	6910.78	7394.79	6243.6	8103.9	4386.9	5215.14	6832.85	6409.61	6407.53	6101.28
M1139T357			0.192657	0.793612	0.0274486	1138.81	357.497						1770.66	1083.87	1762.88	2182.27	1459.15	1691.7	1948.56	1406.04	2014.04	2228.29	2077.22	1844.64	1620.1	1455.05	1620.8
M111T35			0.465445	1.47678	0.0274535	111.079	34.723						4323.87	5945.37	2169.5	2890.49	4054.64	5694.92	2816.37	5621.14	5476.27	2998.95	5276.44	3445.6	4392.52	4391.96	4461.97
M520T31			0.240128	0.639631	0.0276061	520.135	30.7745						958.895	728.43	1525.97	1131.44	556.673	481.218	1363.99	678.13	1437.49	992.095	1492.62	892.918	947.044	947.024	1124.55
M637T437			0.165447	1.23895	0.0276751	637.133	437.361						629.462	833.666	861.3	667.507	876.754	890.841	729.518	895.137	1201.57	855.253	722.412	834.496	826.347	818.248	818.192
M620T207			0.251602	1.55897	0.0276834	620.34	207.106						970.023	1572.85	814.697	1155.7	1912.44	969.252	999.374	1188.83	1017.98	582.931	1029.03	1993.69	1008.37	1022	1027.04
M537T32			1.4866	0.748528	0.0276899	537.162	31.8855						64254.2	49405.8	74783.4	65019	49485.8	32030.6	71795.8	51473.9	79826.5	83020.9	68969.7	58030.1	65485	67511	65484.9
M670T292			0.212416	1.46224	0.0277246	670.035	291.759						530.467	734.739	690.465	832.25	1263.67	951.304	860.752	912.499	1567.44	655.417	857.375	1043.3	872.127	872.157	890.365
M256T287			0.29336	1.77402	0.0277591	256.127	286.907						825.419	1953.35	844.937	1065.96	1099.22	1232.19	886.7	2696.07	1061.49	833.501	829.591	1335.32	1430.85	1430.25	1397.69
M289T448			0.482929	1.41349	0.0277878	289.07	447.875						4040.7	6550.89	3543.16	4469.06	7486.4	3811.37	4236.91	3888.52	6856.86	4415.12	4229.16	6650.05	5503.2	4393.19	4423.77
M870T348			0.44757	1.40885	0.0278023	869.505	347.646						3280.96	3923.03	1971.51	3451.97	5583.82	3834.22	2605.85	3806.25	5827.24	4257.17	3525.36	3924.36	3694.65	3810.03	3692.14
M439T200			0.260306	0.68288	0.0279005	439.384	200.355						1742.33	1106.81	2294.52	1542.98	1004.18	1120.93	1781.79	638.842	1936.03	1764.95	1399.63	1381.34	1962.93	2180.56	1955.12
M421T59			0.417379	0.432806	0.0279496	421.268	58.813						3756.72	1588.1	1014.65	1831.73	864.6	478.172	2406.03	569.557	1707.36	1785.63	1661.25	183.25	1531.27	1518.71	1402.1
M1137T182			0.357899	0.66051	0.0280569	1136.9	181.565						4224.55	1668.73	2476.93	2870.48	2264.56	2520.6	4536.04	1498.41	2730.15	2216.65	3207.69	2218.86	3073.22	3180.77	3167.13
M507T357			0.333768	1.4909	0.028114	507.418	356.839						1433.94	2510.05	1281.51	1375.73	2485.48	1803.06	2243.88	1663.98	3278.84	1482.82	1301.52	1854.69	2009.71	1957.93	1957.55
M1051T496_5			0.280181	0.557914	0.0281144	1051.5	496.044						1462.62	795.483	1845.56	685.42	442.015	856.132	1985.18	592.982	1652.38	1523.11	1392.16	623.126	968.695	975.25	988.597
M359T35			1.26199	1.22862	0.0281664	359.313	35.364						41213.7	43977.3	46931.2	41874.9	68588.1	50201	44487	51908.9	62692.6	42852.8	48891.7	49752.7	30282	30792.9	30172.2
M705T182_2			0.260491	0.740336	0.0281727	705.027	181.569						1393.26	1463.11	2359.96	2404.91	1741.96	1783.51	2562.35	1083.99	1513.42	2115.25	2264.18	2112.34	1859.65	1957.13	1859.88
M350T312			0.208544	1.31748	0.0282371	349.937	312.202						832.492	1256.55	1117.04	815.924	1282.5	1054.27	944.764	1000.95	1440.64	1061.68	564.727	996.029	1215.02	1162.9	1166.71
M507T198			0.273788	1.64245	0.028244	506.779	197.813						915.767	1680.25	819.004	828.687	1575.24	1004.31	1030.76	955.751	1977.28	674.641	602.137	807.552	990.57	1118.55	983.079
M1045T495			0.173452	0.559196	0.0284518	1045.5	495.492						573.065	321.625	843.492	244.914	332.609	363.416	952.807	392.775	536.693	827.442	521.786	269.257	468.187	456.689	465.415
M815T457			0.261406	1.4456	0.0284573	814.905	456.627						1082.92	1940.6	1231.12	928.319	1404.15	1439.16	1298	2538.23	1930.48	1142.68	1923.58	1743.5	1409.6	1408.56	1283.51
M975T34			1.80266	0.570401	0.0285255	974.635	33.987						63029	25996.3	83910.5	86959	28730.8	43507.4	60438.4	25726.4	81866.2	51522.2	53565.5	22005.4	40574.6	41703	40586.6
M881T156			0.674898	1.2215	0.0285376	880.636	156.385						8237.74	13859.9	12580.1	11048.2	12552.4	15299.8	8669.84	13245.4	12992.8	12974.2	12818.7	13070.4	11369.4	11338.7	11058.6
M667T486			1.27265	0.643617	0.0286067	667.226	486.206						56826.2	54360	47896.5	52856.6	17433.1	47147.4	45747.9	31527.3	35683.7	51782.1	49840.9	10119.7	41158.9	40821.7	41153.1
M448T34_2			1.03857	1.35451	0.0287888	448.385	33.898						22056.7	30734.4	23313.9	18277.6	39206.2	20671.9	21304.9	28366.2	21700.1	23066.4	20251.2	33064.9	19291.4	18887	19885.3
M240T123			0.321421	0.471609	0.0288016	240.088	123.296						2108.31	683.33	1888.12	3253.89	2189.64	447.282	951.057	519.893	1157.84	1964.34	1678.79	587.994	1638.57	1657.9	1420.84
M135T423			0.679474	1.45332	0.0288132	134.98	423.39						6643.09	9373.6	6106.9	7674.49	12323.8	9472.79	5853.77	6356.2	13872.4	9716.13	5833.11	9390.05	8026.69	8028.12	7894.86
M846T196			0.522101	1.17791	0.0288212	845.602	195.971						7764.24	10486	10624.8	10326.9	10022.5	10834.6	7736.45	11235.9	10320.3	10377.2	8233.46	11960.3	13998.3	14009.8	12845.9
M811T292			0.22534	1.41566	0.028833	811.02	291.697						490.908	1281.13	1144.49	1228.93	1638.36	1020.54	1063.48	1111.74	1618.65	862.844	809.295	1257.23	1225.75	1201	1225.88
M295T295			0.23309	1.31283	0.028842	295	294.558						1308.1	1784.09	1222.78	1503.56	1353.85	1636.43	998.006	1421.44	2284.38	1316.55	1241.19	1484.46	1530.93	1583.62	1580.76
M244T235			2.29404	0.570537	0.0288607	244.092	235.216						77871.7	94832.6	141525	59699.6	33587.6	88039.8	145145	69792.8	78649.1	147119	115370	26903.5	92557.9	92561.6	90991.9
M302T444			0.589698	1.90811	0.0288685	302.062	444.239						3212.22	3335.12	2655.32	2065.87	6917.47	3267	2316.87	3377.96	8943.61	3356.26	3049.05	5939.61	3917.98	3870.53	4573.32
M104T50			0.593205	2.50644	0.0289317	104.069	49.817						1038.66	8114.05	1345.94	1257.64	5742.52	1582.69	2072.97	6229.78	1668.75	2888.3	2694.41	4979.73	2691.92	3134.21	2939.18
M658T204			0.191369	1.32996	0.0289396	658.434	204.373						698.979	1330.7	948.903	638.412	830.142	1151.79	782.781	966.351	1396.37	991.561	1000.62	1055.92	907.691	907.758	881.695
M520T443			0.541124	0.530512	0.0289899	520.185	443.072						7512.54	5905.77	4651.71	6603.96	2281.15	2766.96	2552.63	1874.24	4432.49	6316.24	6538.36	869.852	2840.83	2510.58	2503.11
M603T456			0.197325	0.803757	0.0290212	603.011	455.848						2373.72	1782.13	2584.04	2141.41	1538.43	2571.58	2077.74	2078.31	2034.22	2625.68	2697.35	1649.77	2108.43	2107.8	2047.68
M654T355			0.263268	1.28256	0.029027	653.948	355.414						1800.97	1909.05	1221.5	1467.4	2034.07	1733.34	1638.44	1502.05	1959.23	1233.49	970.116	1548.47	1644	1584.8	1644.06
M549T84			1.87745	1.45537	0.0291899	549.484	83.931						33295.1	99501	68459.7	79901.1	77293.1	77410.6	36974.9	81243.3	85087.7	56631.7	90033.5	111106	73056.9	72947.8	75283.7
M1050T344_1			0.451685	0.771748	0.0292613	1049.52	344.419						8623.62	4834.89	8072.35	6224.52	6691.07	4309.31	7555.56	5318.33	7032.86	8944.39	6272.38	7076.88	6440.57	6442.39	6253.02
M231T468			0.350371	1.41282	0.0293703	230.963	467.956						2409.4	3686.1	1834.9	2817.7	2653.25	2785.98	1820.45	4222.12	2308.92	2511.3	1642.62	2761.72	1380.58	1383.4	1593.5
M817T195			1.35691	1.24419	0.029406	816.569	195.333						37858.4	58615.5	55206.3	57896.6	62784.2	59346.8	38949.7	59392.8	59560.6	54435.8	58528.2	77133.1	59604.7	59604.4	59914.3
M860T193			0.756554	1.12142	0.029475	859.528	192.818						22249.5	29070.6	27462.9	28053.3	27095.2	29342.8	23462.3	29250.8	26816.9	24923.8	28026.6	31322	27913.2	27568.5	27910.1
M767T142			3.8989	1.20606	0.0295958	766.563	142.346						368914	627958	479679	582627	543670	532243	376478	591049	579469	552160	500043	574831	544507	544688	524631
M536T32			1.91507	0.762666	0.0296195	536.162	31.881						118503	95639.7	142489	130752	111531	64534	139290	97959.9	150523	160260	128711	105202	128042	128084	130227
M382T34			0.614502	1.33947	0.0297347	382.315	34.078						7173.54	10222.1	9190.47	8602.93	12375.1	8011.99	7277.86	10119.4	13240.6	7862.8	5923.07	7687.31	8424.82	8411.56	8256.58
M789T452			0.154704	0.802475	0.029772	789.08	452.225						1420.93	1361.75	1285.89	1206.84	1107.9	1298.19	1574.56	783.148	1325.76	1569.19	1523.94	1009.56	1386.73	1311.01	1391.26
M798T432			0.235475	1.47913	0.0298022	798.086	432.474						731.986	1107.03	714.937	632.799	1651.23	908.325	868.368	819.287	1604.65	1052.01	963.471	1251.25	891.854	942.719	904.818
M888T312			0.22929	1.46062	0.0298076	887.638	312.435						888.685	970.824	469.232	723.329	1208.97	776.778	766.281	985.892	1477.27	991.352	916.405	1525.94	1036.5	1036.53	1027.78
M401T448			0.2737	0.626797	0.0298461	401.133	447.817						1241.47	676.947	1502.16	2307.46	1903.2	1110.51	2218.81	1083.91	766.032	1655.44	2445.76	1586.76	1958.18	1954.64	2007.93
M708T351_2			0.206224	0.818003	0.0298612	708.444	350.883						2728.28	2526.28	2873.14	3040.82	1994.22	2180.66	3685.43	3069.59	2547.45	3059.01	2612.12	2404.86	2488.96	2466.65	2716.77
M541T350			0.698729	1.5989	0.0299066	541.498	349.779						5994.17	10871.7	4514.15	4091.98	9064.01	7426.47	9379.79	6879.99	11918.5	5094.8	3542.17	5990.66	6855.83	6856.16	6722.83
M425T422			0.28396	1.23443	0.0299801	424.91	422.467						2034.11	2320.67	1964.19	2196.42	2936.33	2373.1	1866.87	2171.31	3239.21	2524.76	1979.2	2470.71	2261.86	2255.24	2260.61
M327T31			0.392963	2.4945	0.0299924	326.963	31.4065						729.401	2169.33	650.355	912.015	2495.88	3003.98	556.979	544.895	539.323	521.365	1102.16	2402.69	1203.09	1054.49	1803.32
M744T150_2			0.823581	0.616052	0.030106	744.253	150.239						9535.87	13136.1	17150.5	19948.7	7642.87	8240.26	18504.5	7166.23	18192.2	17379.8	14701.2	5515.22	11939.2	13957.7	11923.3
M688T41			0.724057	0.764348	0.0301232	688.482	41.454						30662	16953.1	31474.5	31971.9	20077.6	28207.4	33586.9	24258.2	20869.3	20066.4	24293.6	21144.5	23709.1	25322.3	25323.1
M339T455			0.216088	0.837999	0.0302019	339.013	455.272						3384.86	3061.5	3811.75	3176.92	2664.22	3651.21	4199.55	3005.34	3655.13	3886.39	3831.34	2642.28	3252.31	3159.14	3155.19
M572T168			0.456592	1.44555	0.0302206	572.329	168.001						1701.57	5153.67	3742.81	3104.16	4351.71	5440.72	2145.01	3668.34	5061.38	3426.02	4977.99	3930.61	4406.91	4100.2	4402.34
M203T217			1.0076	0.236935	0.0302416	203.047	217.496						17322.3	1545.49	4471.57	7325.15	2817.08	909.566	19168.4	920.799	5669.75	8860.59	1598.1	2056.35	5629.09	5435.65	5434.01
M537T200			0.416135	1.6574	0.0303528	537.34	200.357						1493.91	4296.05	1811.49	2375.73	3946.64	3111.85	1628.07	2153.48	4588.44	2663.87	1957.19	1676.81	2757.53	2755.99	2706.54
M783T144_1			5.40825	1.13285	0.0303835	782.566	144.208						1.23553e+06	1.4012e+06	1.40793e+06	1.4555e+06	1.32191e+06	1.6003e+06	1.27774e+06	1.75156e+06	1.50475e+06	1.35807e+06	1.36436e+06	1.59538e+06	1.38618e+06	1.39515e+06	1.38559e+06
M669T389			0.19262	1.45038	0.0304501	669.339	389.42						608.555	1323.77	749.168	433.865	949.034	660.489	765.212	1027.29	730.782	567.137	638.391	765.438	815.276	793.541	793.571
M562T244			0.205885	0.865185	0.0305638	562.243	244.254						3936.86	3222.37	4011.92	4305.87	3304.51	3858.38	4138.32	3303.74	4486.92	4676.51	4122.74	3619.99	3621.99	3670.07	3642.9
M526T355			0.38021	1.40551	0.0305807	525.981	354.798						2182.68	4219.67	1779.71	2621.66	2915.11	3699.48	3161.13	3285.66	5036.73	2862.95	2920.15	2668.47	2045.11	2440.3	2440.32
M1147T39			0.894191	0.715366	0.0305865	1146.75	39.102						32509.4	20294.2	25173.2	21647.3	11561.1	19137.7	36002.2	21574.1	17899.1	21991.4	23761.5	24768.4	20564.4	24235	20710.5
M540T398			0.345529	1.4207	0.0306767	540.299	398.042						1282.2	3585.02	2792.05	1501.28	2626.5	2149.96	1862.38	3374.17	2487.21	2721.9	2047.67	3120.28	2299.49	2259.08	2260.63
M731T32			0.687479	1.69317	0.0307183	731.208	32.038						5134.68	11492.5	4849.1	4757.22	9133.34	6192.28	3777.54	11463.8	3142.08	6592.89	4933.56	9447.22	6236.42	6217.08	7366.99
M521T444			0.236654	0.628693	0.0307622	520.562	444.132						2240.98	1669.45	1431.98	1645.47	605.546	1579.75	1416.83	918.927	1179.1	1720.51	1581.34	357.485	1463.5	1463.2	1401.32
M702T413			0.380629	0.643005	0.0308484	702.203	413.332						5781.73	3356.22	3493	4366.05	1849.86	4202.13	3434.64	2310.18	3711.11	3887.54	4725.67	1088.42	3866.38	3866.35	3539.55
M621T169			0.30634	1.39571	0.0308754	621.384	169.096						1284.76	2360.14	1322.83	1651.01	2005.7	2906.69	1189.61	1555.72	1742.21	1855.01	2006.91	2423.8	2639.55	2639.97	2528.03
M446T178			0.22889	0.676879	0.0309544	446.333	178.495						1818.6	957.9	778.188	1249.49	1022.87	737.797	1221.32	839.934	1194.11	1733.78	1264.66	707.114	1011.04	999.63	1087.27
M634T184			0.604965	0.878869	0.0309902	634.477	184.027						40759.4	34719	32550.2	33541.4	29705.1	29007	39825.4	30889.6	30872	34961.2	32936.8	33390	35416.8	35461.9	34010.2
M841T360			0.223451	1.1074	0.0310088	840.813	359.535						2381.96	2903.2	2464.51	2551.83	2647.15	2664.15	2649.99	2921.18	2674.75	2776.38	2572.77	3240.64	2934.9	2906.22	2906.17
M1071T33			0.463378	1.55014	0.0310102	1070.75	32.812						3018.37	6462.54	2250.99	2646.06	4904.21	3130.91	3350.57	3395.13	4257.13	4523.82	2620.35	6388.45	3765.46	3760.63	4042.65
M626T142			0.136535	0.939805	0.0310394	625.514	142.494						10454.2	10169.9	11151.9	10988.6	10545.2	9930.4	10611.6	10583.8	9567.97	11574.2	10185.1	10257.8	11031.7	10981.9	10678.5
M725T293			0.20357	1.32598	0.0311766	725.036	293.097						886.271	947.038	549.133	871.555	1045.05	860.352	684.583	1051.38	1394.72	876.173	752.557	827.854	811.92	805.386	856.526
M256T328			7.13757	2.36685	0.0312978	256.081	328.047						113789	787565	327135	263278	312442	1.07765e+06	148210	706481	437928	327004	324119	236574	449862	451682	450356
M1086T345_5			0.247712	0.875309	0.0313255	1086.31	345.123						6410.53	6181.99	7199.66	6135.54	5964.31	6516.46	7784.89	6018.86	6052.27	6113.24	7664.39	5423.61	6849.12	6275.27	6281.09
M359T167			0.31715	0.491489	0.0314281	359.233	166.711						1452.1	270.758	1794.86	2355.04	487.724	1302.4	1067.38	440.369	2122.79	1555.63	2355.19	576.002	1131.03	1132.71	971.384
M180T28			0.253499	0.57813	0.0314982	179.996	27.885						984.818	834.183	2267.33	1162.08	595.456	808.169	1098.34	1036.08	1005.96	1741.35	975.854	478.024	5442.05	5442.51	5550.39
M414T175			0.646334	1.27969	0.0315098	414.354	174.646						6590.1	11606.7	8182.51	8730.75	11413.1	13525.9	8379.28	9066.02	8475.74	8588.15	8342.54	8378.24	8495.73	8455.5	8548.32
M649T487			0.534689	0.659446	0.0315282	649.214	486.726						11061.6	10265.5	9022.23	9653.49	3678.22	9371.8	9451.33	5905.7	7218.38	9929.33	9356.17	2120.92	7676.97	7696.77	7840.32
M797T191			0.51664	1.19954	0.0315554	796.557	190.962						8978.63	11172.9	8075.28	7211.62	8386.04	11609.4	10284.5	11155.3	9557.96	8975.6	9568.65	11807.3	9142.38	8410.06	9147.73
M934T192_2			0.571565	1.25634	0.0315898	933.616	192.168						5542.97	9238.12	7394.12	9046.28	9544.93	10331	7590.65	9911.38	7637.14	6443.89	9738.39	10823	8668.63	8784.35	8785.1
M465T174			0.650333	1.36851	0.0315943	465.385	174.264						3161.53	9930.43	5210.24	8023.36	9745.15	10374.9	7243.84	8975.61	9954.87	9800.65	9270.24	9467.95	6976.45	7457.65	7014.37
M476T202			0.414384	0.763277	0.0316378	476.273	201.691						8428.38	4746.29	5004.43	5323.92	4565.67	4937.46	7852.9	4637.89	5132.33	5679.42	5553.98	4865.06	5188.75	5189.37	5306.07
M1052T496_1			0.211195	0.605347	0.0316907	1051.74	495.894						1324.95	670.143	1363.92	452.318	524.187	538.788	1068.33	875.423	897.364	1351.73	869.881	387.161	870.628	872.449	899.807
M521T159_1			0.298521	1.58813	0.0317478	521.093	159.11						905.078	1700.87	1544.82	1070.59	1709.07	2147.78	665.544	1650.57	1910.14	1461.45	603.718	809.312	1782.29	1747.8	1723.25
M380T474			0.294083	0.716024	0.0317524	380.093	473.887						3903.81	2887.98	3192.52	3664.19	1392.87	2956.59	2814.82	1949.2	3045.34	3318.43	2495.9	1651.5	2849.83	2965.07	2849.73
M733T359			0.174269	0.916849	0.0317752	732.869	358.841						12534.3	11877.7	12310	11927.3	12218.6	11908.5	12823.5	12424.7	10934.3	13157	12869.7	9969.91	11853.5	11605.1	11853.4
M776T348			0.630771	1.70548	0.0318022	775.523	347.643						5092.85	6857.59	2980.33	525.289	7560.03	4756.71	4167.2	4944.94	8431.51	5831.68	3117.95	4484.33	3647.76	3455.13	3647.08
M588T312			0.338815	1.8774	0.0318529	587.895	312.225						736.272	2024.09	1169.19	1001.95	2147.66	1070.26	965.787	1268.95	3627.56	1317.58	1265.24	1982.01	863.84	924.639	840.823
M343T444			0.518249	0.663042	0.0320008	343.121	443.517						11121.5	9107.8	8502.87	8754.43	4120.96	8779.67	8201.38	5739.7	7415.8	9642.12	9341.78	1677.41	7338.58	7298.66	7299.02
M787T454			0.351416	0.642619	0.0320817	787.183	454.009						4838.39	4190.95	3205.9	3884.32	1365.62	3964.3	3777.77	2129.97	2515.37	3817.38	4305.1	1146.66	3353.78	3411.6	3352.39
M266T250			1.26362	0.571147	0.0320893	266.073	250.03						30464.5	31837.7	39347.9	17389.5	12146.9	30176.7	57272.8	24107.9	21056.6	46483.1	38266.9	11595.2	30623.4	29267.9	30620.6
M817T380_2			0.292915	1.7122	0.0322074	817.061	379.603						942.431	2168.81	1473.59	761.967	1469.34	1169.27	938.55	2696.72	1165.41	765.393	944.408	1306.31	1045.8	977.912	978.771
M1197T185			0.862824	1.35843	0.0322176	1197.08	185.187						13852	17075.4	6875.58	11812.5	19225.8	17778.7	21155.3	17482.2	18148.9	12779.2	12738.3	17893.9	12661.3	13331.4	12658.8
M412T175			0.37961	1.29068	0.0323092	412.339	175.079						2212.68	4240.3	3021.03	3351.21	3759.97	4494.48	2108.55	3673.52	3484.62	3132.65	3683.61	2946.57	3281.61	3280.46	3376.52
M718T152			1.03192	0.887676	0.0323519	717.522	152.404						117354	97763	138307	133561	111943	120106	134948	122195	131628	130597	143191	124693	114090	111988	112835
M730T356			0.0982779	0.863435	0.0324555	730.4	356.095						932.558	806.402	864.836	1139.18	858.045	845.148	985.8	916.727	974.044	1075.09	1184.11	937.016	1026.34	1030.27	985.592
M665T349			0.579685	1.45036	0.0325114	664.501	348.953						5584.58	10426.7	4487.51	4688.27	7789.12	5753.39	5964.39	6312.15	10313.3	5513.36	5385.76	5271.48	6202.23	6188.19	6351.38
M1180T357			0.201273	1.21006	0.0325763	1179.81	356.839						1063.09	1035.22	1294.09	1323.4	1478.38	1680.49	1242.03	1641.72	1431.69	1141.61	1165.8	1481.25	1289.27	1245.18	1244.71
M573T252			0.453168	0.831978	0.0326217	573.3	252.099						12424.9	8053.21	10611.2	10690.3	7724.84	9846.11	11592.7	8306.73	12235.5	10296	11509.5	9679.87	9935.92	9784.43	9838.03
M491T200			0.868148	1.50259	0.0327688	491.25	199.726						10650.8	16827.6	10844	15449.4	25810.8	11532.1	9638.23	16573	12101.2	10992.9	10098.2	18841.3	13724.7	13493.9	13724.6
M433T344_2			6.00305	0.91362	0.0327855	433.003	343.822						5.39931e+06	4.93039e+06	5.61247e+06	5.16652e+06	5.11961e+06	4.66881e+06	5.76429e+06	4.88871e+06	5.53919e+06	6.12124e+06	5.45036e+06	5.47253e+06	5.45463e+06	5.40798e+06	5.45449e+06
M334T427_1			0.357934	1.63821	0.0328055	334.07	427.359						1294.26	2889.15	1348.57	1520.59	3082.58	2369.78	1528.24	1267.04	3543.49	1859.59	1363.35	1451.93	1711.16	1684.8	1705.2
M312T131			0.889828	0.742742	0.032965	312.325	131.115						31066.2	24944.3	28293.2	27058	13389.7	13976.4	35459.5	27892.1	22573.1	25536.5	25016.5	25295.4	30823.9	30151.2	30152.8
M356T294			0.163773	0.781273	0.0330352	356.012	293.839						1622.63	1178.34	1320.65	1088.1	1146.02	1296.89	1659.28	987.335	1305.71	1810.65	1267.71	936.701	1328.26	1271.18	1271.76
M1089T513			0.12802	0.697919	0.0330555	1089.3	512.723						725.37	659.461	566.721	650.877	244.468	496.636	583.314	557.807	482.101	624.057	633.781	200.538	457.327	443.103	443.247
M462T349			1.34399	1.34573	0.0331039	462.027	348.953						32918.7	53626.1	30796.7	28368.3	49211.4	38182	40270.8	35482.7	58601.6	39931.5	28505.3	35106.2	30974.9	29330.1	30984.3
M314T88			0.486558	1.53351	0.0331102	314.303	88.32						3538.88	6694.98	4711.74	3478.98	6368.59	3603.28	2764.08	4178.71	8156.27	3974.94	5541.05	7817.26	5485.8	5832.34	5883.62
M768T432			0.209371	1.33712	0.0331997	768.085	432.49						971.005	1121.78	1126.3	1047.56	1138.89	1308.03	1052.37	1092.77	1828.24	1013.68	979.206	1787.22	1327.11	1324.04	1244.27
M1074T346			0.557794	1.33927	0.0332537	1074.29	346.367						3573.94	6902.88	7479.01	3943.2	8302.29	7697.99	6481.65	6626.62	6048.05	6423.6	4397.37	7678.82	7591.91	7592.32	7752.61
M1056T343			0.345429	1.59652	0.0332847	1056	343.148						1378.72	2744.07	817.304	980.764	1982.23	3229.41	1867.78	2061.73	2842.7	1539.45	3125.97	2642.02	2791.41	3121.14	2653.53
M116T410			0.209815	1.17612	0.0333629	116.033	410.283						1230.82	1460.37	1458.41	1495.82	1812.91	1770.44	1693.66	1509.93	1805.82	1547.59	1182.32	1765.31	1310.38	1085.08	1129.65
M272T96_1			0.450376	0.65132	0.033626	272.221	95.903						8044.74	6307.68	4227.67	5305.89	2270.76	3297.99	5765.68	5786.2	3389.33	6500.24	6791.09	2809.36	4213.16	4213.94	4043.26
M313T374			0.268453	1.43777	0.0336521	313.099	374.08						832.68	1815.36	1753.02	649.699	1607.2	1495.98	1701.03	2403.51	1956.59	1244.21	1561.07	1852.15	1495.76	1478.05	1495.98
M990T208			0.116975	0.825891	0.0337011	989.6	208.383						1033.7	832.659	1116.82	953.037	721.201	1069.96	1315.96	901.3	855.603	1126.6	915.247	955.654	1168.95	1170.63	1228.17
M682T341			0.333974	1.38088	0.0337062	681.936	340.633						2080.46	2214.13	1978.39	1645.19	2849.16	3799.89	1688.84	2157.33	3524.86	2562.79	2383.16	2493.07	2436.95	2361.02	2360.45
M442T294			0.20024	1.27487	0.0338061	441.992	294.436						541.447	1131.77	889.353	1214.41	1101.28	1296.53	990.365	1306.87	1328.36	932.603	1103.7	1066.1	1114.62	1115.85	1046.75
M1096T356			0.421879	2.33754	0.033849	1095.85	356.054						1468.55	2993.74	867.853	1035.58	3363.95	2382.3	1088.45	875.457	3739.56	693.869	831.588	637.214	1562.79	1559.8	1973
M603T445			0.305871	0.634989	0.0339764	603.144	444.958						3755.66	2454.93	1896.81	3188.63	937.309	2294.98	2620.27	1828.06	1786.51	1855.97	2844.82	961.004	2408.74	2279.75	2408.11
M295T714			0.353976	0.739518	0.0339974	294.95	713.766						5147.46	3646.51	3823.9	3796.23	3858.59	2886.65	5619.04	1819.31	3380.45	3918.44	4610.53	4313.05	2553.07	2925.21	2924.31
M63T455			0.15947	0.728429	0.0340248	62.9624	455.359						664.642	839.025	863.084	823.782	708.145	546.623	872.872	419.595	858.954	1144.88	1074.22	592.844	895.216	903.092	895.235
M632T255			0.143407	1.19344	0.0340472	632.413	255.212						455.251	613.597	590.594	580.16	613.855	824.428	544.652	635.958	581.383	625.231	535.801	706.961	644.355	645.401	690.737
M256T355			0.793201	1.42212	0.0342284	256.013	354.784						11535.3	20202.8	10594.4	4927.53	16852.3	13374.7	11624	14556.3	11013.6	12674	10603.5	12112.8	13849.3	13481.4	13505.7
M323T339			0.190925	1.45122	0.0343558	322.968	338.998						605.967	1444.09	692.09	554.079	724.251	731.988	837.767	891.021	1179.37	636.649	681.479	845.807	853.268	895.451	852.677
M560T195			0.270653	1.40438	0.0344264	560.303	195.329						1235.85	2589.52	1132.64	1841.15	1909.79	1721.7	1113.34	2112.14	1930.23	1524.11	2350.27	2653.23	2385.88	2201.37	2231.92
M603T35			0.71187	0.78353	0.0345646	602.582	34.655						26961.3	14799.7	26527.9	22506.6	24424.6	16909.8	23078.1	12637	21320.9	20944.7	22798	21809.1	22463.6	21986.7	21984
M793T39			3.63322	1.28063	0.0346307	792.582	39.102						181027	331379	266670	243572	389803	392685	237498	270093	323187	344822	312917	324577	273312	273532	285124
M134T352			1.8541	1.40607	0.0346682	134.017	352.491						61962.2	86488.1	52331.9	53691.5	88714.6	72249.8	51325	67552.4	108899	63954.7	50086.2	44812.6	67963.1	67964.8	66408.4
M165T464			0.478012	2.02951	0.0347242	165.074	463.633						3479.66	2587.71	1547.27	1447.07	1658.06	2460.85	363.374	3680.89	5157.64	1174.92	1251.96	3256.7	2046.47	1947.83	2042.98
M663T33_3			3.30924	1.34585	0.0347537	663.452	32.583						176582	353387	227010	218635	333304	189793	274956	385715	304465	301846	210748	330687	311549	304239	304321
M231T295			0.189911	0.737103	0.0347766	230.999	295.105						2423.23	1593.43	1555.88	1805.57	1235.09	1931.88	2446.63	1816.61	887.541	1967.52	1819.41	1394.13	1727.95	1728.1	1626.56
M243T397			0.290956	1.5949	0.0347892	243.025	396.73						1120.91	1515.46	956.26	1894.25	2544.93	1528.88	612.719	1174.78	2259.17	1133.77	988.834	1673.39	1147.8	1254.12	1152.31
M694T144			0.589874	1.74551	0.0348228	694.473	144.432						5427.59	6615.12	2691.39	2877.11	6872.43	9835.25	2801.46	4059.18	5848.05	2105.82	5282.07	3749.36	6144.1	5837.54	6137.92
M781T40			2.34438	1.14265	0.0349415	780.549	39.504						203617	205424	221645	207075	241235	291926	227682	263938	250506	212490	237411	243747	207998	198822	209321
M607T361			0.206275	0.673022	0.0350012	607.141	360.904						1699.66	1534.99	1218.84	1542.6	635.918	1378.61	1251.69	835.915	1248.16	1784.16	1533.3	443.971	1222.19	1188.66	1160.77
M680T154			1.49597	0.868732	0.0350543	679.507	154.257						310414	222856	241518	231037	218879	246652	287880	220261	215423	235992	247843	226532	244734	244765	239018
M326T420			0.0886693	0.848758	0.0351913	325.997	420.066						786.868	583.582	827.28	869.865	874.106	763.213	751.297	572.528	641.792	853.028	812.122	724.082	768.544	767.143	804.56
M1087T193			0.138013	0.790751	0.0352572	1086.65	193.38						1308.09	915.698	1364.07	1387.37	1113.54	874.987	1302.72	945.109	800.572	912.034	901.798	1024.58	1242.87	1249.41	1347.06
M757T40_1			2.55828	1.11162	0.0353331	756.549	39.783						290233	362424	363503	342872	369322	347120	305046	367301	406564	350065	365395	389526	336068	331968	331955
M246T121			2.9329	0.502201	0.0353793	246.15	120.912						114773	28598	117842	138277	106736	78997.7	230320	32951.1	169282	276282	140248	94547.1	108984	104437	104195
M793T142_1			5.83015	1.22161	0.0354282	792.585	141.748						705441	1.15622e+06	1.09884e+06	1.00559e+06	1.18638e+06	1.167e+06	744834	1.11574e+06	1.34587e+06	1.18501e+06	1.11695e+06	1.18334e+06	1.05427e+06	1.05427e+06	1.04965e+06
M182T253			0.183076	0.724787	0.0354375	182.127	252.593						2123.78	1066.17	1520.83	1286.74	1600.3	1546.65	1467.27	1003.89	808.709	2098.6	1647.57	1327.1	1026.32	1070.06	1070.6
M286T82			0.581082	2.08228	0.0355214	286.101	81.872						1714.31	8508.45	5389.55	2593.62	6400.41	2034.89	4030.75	7762.1	7438.72	428.547	2972.02	3522.41	1937.77	1869.18	1868.73
M374T363			0.26666	1.29246	0.0355333	373.976	362.573						1951.03	1865.95	2067.54	1529.09	1919.93	1963.71	1393.19	2822.22	2657.51	2041.17	1460.28	2266.95	1411.06	894.778	1413.87
M1050T496_4			0.352698	0.515521	0.0355853	1050.26	496.209						1752.74	1721.64	2683.16	1043.07	864.957	1847.03	4014.66	1158.3	2005.06	3741.65	2512.76	521.458	1834.19	1838.17	1890.76
M584T434			0.203187	0.688034	0.0356122	584.154	434.419						1264.44	667.701	1659.94	1499.48	881.347	640.086	853.95	645.22	1084.75	1031.69	993.208	1105.41	802.134	905.115	797.506
M1096T172			0.198002	0.727642	0.0358099	1095.74	171.596						1334.96	936.656	1795.16	1080.84	957.551	1150.43	1736.31	824.355	1526.8	1239.86	1345.04	812.578	912.1	891.948	911.807
M150T56			0.524595	1.47964	0.0358358	150.054	56.314						4326.93	5699.67	2991.06	6400.69	7942.68	3767.93	3759.33	7628.7	8207.33	4164.43	4423.36	5321.6	6628.24	6659.66	6628.24
M739T366			0.28389	0.909248	0.0358978	738.808	365.841						14865.1	12474.7	15624.8	14688	14374.6	15055.8	15832.6	14498.9	13328.8	15181.3	17299	15273.7	14335.3	14314.3	14335.2
M683T80			0.825013	0.737722	0.035911	682.557	79.794						32498.6	19948.1	22832.1	18790.4	19098.8	16049.7	30900.8	17911.3	16026.8	29211.4	19183	24143.8	29442.3	29382.4	29553.9
M604T152			0.886039	1.34243	0.0359497	603.53	151.518						20060.7	28477.4	19010.3	23189.6	21728.4	17044	16424	27348.1	26973.3	21167.6	17075.6	35396.3	20009.6	19811.6	19817.8
M216T301			0.272306	1.17864	0.0360023	216.053	301.277						2445.38	3489.68	2086.7	2587.34	2668.98	2798.92	2696.79	3002.98	3421.03	3109.22	2672.82	3003.11	2573.19	2459.2	2463.37
M621T35_2			0.777747	0.814402	0.0361466	620.594	34.668						37444.3	23305.1	39387.6	35878.9	35218.8	21628.4	34148.1	25965.3	30574.7	32648.9	31442.9	35106.4	34932.5	36435.9	34949.4
M338T321			0.416825	1.56288	0.0362256	338.073	320.907						1163.86	4470.48	1382.15	1027.73	3511.62	3181.1	3662.8	3198.23	3108.77	3175.02	2891.19	3320.48	2512.16	2497.09	2512.11
M896T157			0.519793	1.14929	0.0362488	895.633	156.928						8886.49	12446.9	9531.53	11111.2	11456.8	12385.4	10137.3	12361.1	13405.1	11942	11299.2	10243.6	10539.3	10546.2	10343.3
M891T192			0.744359	1.19041	0.0362659	890.579	192.168						13920.9	18756.7	18249.4	19977.4	21943.4	21802	14129.5	18849.6	18866.6	17471.8	19895.7	23161.6	19318.1	18685.6	19302.5
M462T178			0.190034	0.746275	0.0363214	462.33	178.496						1792.59	1002.02	1440.76	1130.15	892.178	1257.28	1805.26	1107.93	1093.66	1002.71	1725.5	1286.51	1584.11	1486.59	1472.79
M449T170			0.291699	1.53912	0.0363368	449.261	169.685						1181.05	1665.51	1063.69	1108.56	1719.67	2828.49	1123.75	996.624	2045.61	1359.31	1094.3	1411.17	1578.93	1580.16	1617.32
M944T35			0.330431	0.691249	0.0363586	943.653	34.638						3598.86	3298.85	3905.92	5416.89	3916.03	2063.33	5323.99	2333.26	2361	3290.41	2879.47	2904.77	4345.63	4339.62	4579.76
M696T144			0.453615	1.19005	0.0363862	696.49	143.576						6886.34	7846.12	7623.64	5424.67	8723.79	8258.73	6784.31	8514.76	6488.98	5602.87	6837.01	6768.76	7792.51	7518.73	7855.24
M638T178			0.255108	1.56289	0.0363997	638.432	177.859						880.282	2058.98	502.025	1257.56	1882.82	1256.21	960.685	894.676	1318.86	779.143	1456.98	1710.57	1290.48	1260.76	1260.65
M390T33			0.767083	1.29611	0.0364184	390.058	32.955						13567	18162.1	13548.8	13542.8	22375.6	11758.8	14295.6	15642.6	17337	15044	9437.86	17681.8	15383.1	15455.9	15971.7
M760T357			0.215698	1.19192	0.0365409	759.911	357.416						1416.38	1700.12	1069.41	1274.26	1552.13	1486.73	1544.8	1635.66	1846.08	1443.84	1223.95	1282.06	1320.53	1276.75	1276.3
M541T352			1.17465	0.843435	0.0367499	540.945	352.193						107305	92360.4	120764	111234	118217	100193	119281	113813	70945	112917	120015	87721.2	105674	100593	105927
M538T455			0.20939	0.710503	0.0367746	538.091	455.128						1517.89	1193.44	1791.45	1073.64	822.795	1726.49	1821.1	1306.57	1256.15	2273.19	1771.84	976.582	1348.89	1348.43	1328.25
M798T143			2.2884	1.20944	0.0368371	797.617	142.97						118739	184255	171693	164893	194351	191920	129184	173474	224211	193918	179616	190485	178970	179004	176514
M698T353_1			0.19385	0.933931	0.0369271	697.911	353.468						28162.2	26492.1	25917.1	25598.2	24937.8	23511.1	25818.8	26570.9	25009.4	28482.1	26958.9	23783.2	27024.7	25852	25836.5
M1047T444			0.27365	0.582506	0.0370081	1047.29	444.233						2899.51	2144.44	1750.29	2120.17	577.449	2204.93	1827.45	1089.61	1137.88	2055.95	2047.79	244.183	1702.82	1731	1702.89
M599T33_1			0.819977	1.28558	0.0370274	598.538	33.4335						12319	19015.3	14858.1	12990	24427.6	17203.2	15935.4	16676.2	24294	19937.2	16802.6	17739.9	18210.8	18186.6	17431.1
M281T448_2			0.245313	0.618851	0.0371978	281.107	447.757						1717.19	930.217	838.246	784.998	617.606	573.698	1799.49	592.164	835.744	1025.54	1281.21	1058.95	1462.64	1016.69	1476.51
M583T34			0.35187	1.23469	0.0372172	583.414	33.758						4076.67	3469.4	2916.1	3637.58	4017.02	5273.68	3703.08	3958.54	4841.71	2971.88	3255.68	3826.03	3512.45	3445.76	3464.39
M538T32			1.27934	0.702527	0.0372905	538.159	32.077						44826	29534.7	50534	44189.1	31971.4	34408.5	50843.5	28245.4	60171.9	72883.6	50149.9	35858.5	49161	47968.3	49156.2
M534T355_1			0.87441	1.11408	0.0373053	533.906	354.784						36732.8	40197.7	38812.5	38503.9	45522.1	39081.4	37644.8	49690.7	41856.7	38647.2	38292.1	38366	38245.6	38213.4	40623.5
M141T315			0.198675	1.15445	0.0373313	140.916	314.98						1373.48	1457.02	1349.65	1408.31	1678.81	1573.13	1587.2	1796.99	1816.47	1511.33	1191.5	1399.73	1458.65	1416.55	1419.51
M539T292			0.275626	1.59078	0.0375158	539.014	291.631						849.024	1291.04	769.337	921.377	1617.31	891.386	925.034	1410.19	2473.45	1103.99	988.147	1156.43	1119.27	1057.68	1053.91
M660T313			0.250227	1.40095	0.037548	659.689	313.384						1004.27	1587.55	1163.51	1107.29	1805.66	1376.82	800.736	1162.83	2023.58	1834.13	1132.31	1909.42	1041.28	1040.26	1067.19
M498T34			0.397873	1.35147	0.0376974	498.481	33.988						2959.04	4381.23	3772.33	5033.34	3636.97	4747.23	3381.05	6130.45	4623.39	3617.64	3575.26	6670.84	3777.51	3686.62	3863.79
M342T486			0.224657	0.681445	0.037828	342.138	486.492						2201.1	2025.12	1609.59	2046.49	739.997	1798.25	2047.61	1496.36	1481.2	1969.25	1881.94	470.12	1615.43	1615.39	1637.43
M100T200			0.482676	1.45995	0.0379165	100.111	200.379						3964.1	6436.09	3984.62	5226.15	3925.69	6853.86	3051.86	7371.8	5048.74	2777.15	6497.54	7594.72	5098.34	5059.13	4879.88
M647T246			0.263626	0.788738	0.0379623	647.314	245.938						3701.49	2013.41	2550.35	2749.67	1926.44	2655.27	2968.64	2023.19	3082.87	2547.47	2992.22	2109.5	2552.15	2486.08	2553.1
M697T33_1			0.428601	0.814364	0.0381036	696.583	33.4335						9552.05	6202.53	7665.36	8891.62	7676.36	6173.26	8418.66	4880.69	9012.18	7792.13	8655.46	7567.41	7760.93	7332.37	7754.73
M554T302			0.216092	0.659064	0.038119	554.107	301.888						1732.28	1513.42	1369.18	2094.46	685.875	1149.86	1036.39	1040.02	1053.86	1155.32	1679.55	532.837	1564.48	1797.09	1794.67
M405T354			0.297211	1.53133	0.0382229	404.986	353.688						1300.39	2623.47	1870.5	1774.81	2339.19	2171.89	1335.99	1208.5	2006.22	1003.74	534.098	1624.98	1776.68	1736.46	1634.8
M798T39			1.8226	1.34297	0.0382691	797.617	39.102						26604.8	71495.2	56592.5	61823.2	86101.8	82248.7	45664.9	63117.7	68438.4	70318.5	74427.1	79072	65927.4	64875.8	65942.4
M441T171			0.27229	1.36657	0.0383626	441.373	171.025						1598.22	2746.17	1495.33	1364.62	2201.07	2473.87	1331.17	1468.38	2304.24	1404.47	2397.28	1913.21	1461.45	1372.09	1379.03
M484T240			0.116949	0.818646	0.0386542	484.182	239.562						689.378	729.586	913.07	593.686	561.31	721.961	932.31	609.045	646.396	776.577	847.661	622.464	581.03	579.762	601.233
M99T210			2.15685	0.64056	0.0386995	98.9744	209.579						112175	55902.6	122953	116407	57459.5	113981	123389	26097.5	75763.2	132970	140672	150297	119592	121452	121488
M723T143			1.38042	0.87982	0.0387239	722.507	142.97						221846	158637	177264	176556	177514	173517	230582	173786	184215	187686	194742	178151	182706	179281	179291
M107T358			0.36481	1.82687	0.0387813	106.97	358.125						1012.64	2272.68	2307.09	1170.74	1798.88	2051.01	275.274	3134.14	1650.91	1976.33	1413.74	3991.99	2490.95	1954.47	2520.07
M930T345_1			0.518381	0.723846	0.0388077	929.632	345.077						9200.22	3472.52	12930.2	9142.49	9138.54	8923.49	8875.8	6732.97	5738.15	8757.64	10695.7	9137	8993.44	9021.27	7871.82
M591T429			0.20763	1.27723	0.0389408	591.257	428.548						1386.5	1478.65	1500.24	1502.15	1400.66	1506.35	911.983	1616.53	2021.79	925.745	1196.41	1456.95	1525.52	1151.31	1513.29
M848T495_1			0.196837	1.39168	0.0389564	847.956	494.589						456.552	921.596	1060.26	511.623	1094.54	863.635	494.573	949.967	801.336	601.66	914.261	989.821	785.48	800.123	809.625
M577T186			0.324767	0.645138	0.0391132	576.56	185.594						3883.98	2858.2	2388.06	3098.06	1852.73	1508	2458.62	3460.27	1528.19	4957.5	3807.7	2078.54	1513.92	1691.27	980.41
M157T415			0.866088	0.526824	0.039134	157.082	414.755						26061.2	14556.2	9501.78	13428.7	8406.6	10363.2	11136.8	8198.29	9150.61	22242.3	15099.9	674.919	9445.22	9487.36	10310.9
M410T193			0.269297	0.694754	0.0391887	410.264	192.805						3538.69	2016.76	2405.42	3108.79	2201.82	3248.68	4217.2	1996.95	2235.85	2183.69	3211.32	1267.61	2422.84	2468.45	2468.66
M634T166			0.380121	1.41466	0.0392929	634.403	166						2640.68	5755.63	2110.27	3802.23	3503.96	2743.16	3406.58	5096.47	3714.94	2741.39	2852.24	4017.83	4259.44	4155.82	4257.3
M154T279			0.242541	1.55353	0.0393023	154.083	278.844						677.188	1877.31	1131.6	848.574	573.673	1537.24	805.89	1800.76	1657	832.434	1374	1362.07	1444.04	1455.91	1456.18
M626T443_1			0.180255	0.75155	0.0393207	626.173	443.169						2184.01	1913.94	1304.77	1816.12	1324.7	1578.61	1651.64	1098.29	1195.1	1918.34	1842.43	943.938	1592.33	1592.21	1539.01
M705T455			0.175026	0.687755	0.0393848	705.098	454.695						878.289	739.318	1302.27	650.842	429.498	1000.7	866.335	743.771	720.153	1110.1	1094.85	426.165	783.636	804.128	805.004
M887T487			0.118293	0.747342	0.0394332	887.135	487.322						768.492	656.51	698.758	750.76	442.797	761.467	565.834	630.016	508.633	922.815	753.333	333.718	789.737	789.648	744.939
M427T220			0.337291	0.711959	0.0394529	427.386	219.606						5166.59	2769.92	3937.89	3123.93	2379.13	3165.26	5267.42	2837.9	3056.25	2989.5	2794.32	2365.69	3240.88	3290.98	3240.62
M487T487			0.479319	0.681693	0.0394786	487.163	486.719						9864.72	9247.42	7896.56	9460.19	3411.88	8603.64	8125.69	5726.44	6906.41	8859.19	8736.55	2195.01	7139.37	7007.69	7097.9
M821T142_2			3.81085	1.2026	0.0395686	820.616	141.74						331178	545920	494822	467904	562564	524748	386567	503383	637206	546648	532055	544348	489342	485037	489343
M682T191			0.145958	1.17098	0.0396147	681.572	190.925						772.175	1027.84	740.023	883.441	915.731	889.554	917.693	1101.11	771.713	790.731	843.906	1088.01	824.973	854.012	855.204
M1086T345_2			0.212927	0.909831	0.0397343	1085.64	345.099						10574.8	9823.54	10198.3	10611	10465.5	10311.4	10927.7	9854.35	9593.02	10463.2	12825.6	9637.7	10771.7	10484.7	10460.9
M95T235			0.241468	0.658362	0.0398144	95.0228	235.457						1843	1900.38	2336.8	1212.72	1142.19	1550.79	2305.9	1097.59	1082.26	2705.97	1350.77	965.941	1523.01	1514.86	976.46
M689T486			1.07636	0.694029	0.0398967	689.207	486.214						49400.9	50252.2	43859.1	49051	19629.4	41801.9	42375.1	34475.7	35742.4	46737.7	46539.6	11013	40409.8	40401.7	41176.4
M666T443			0.164367	0.751767	0.03992	666.242	442.878						1853.82	1642.54	1377.89	1411.99	971.684	1376.81	1241.4	1113.12	879.287	1540.94	1589.35	794.035	1361.12	1380.78	1380.39
M823T366			0.231543	0.907716	0.0399686	822.79	365.837						12304.5	11576.2	12852.1	13363.7	11085.6	12142.6	14026.8	13450.8	11219.3	11738.1	13483	11117.1	12377.5	12345.3	12322.1
M376T321			0.474263	1.84585	0.0399805	376.029	321.189						1775.98	5855.97	1572.09	1259.34	4042.76	3778.41	2474.83	3639.64	1549.88	2201.35	1929.59	1831.2	2701.93	2575.01	2576.4
M986T300_1			0.180504	0.76337	0.0400149	985.573	300.472						1572.5	967.306	1080.68	1394.32	929.296	1320.27	1747.97	1118.95	1497.74	1985.71	1458.24	1219.55	1198.07	1242.57	1243.68
M233T392			0.229705	1.33004	0.04021	233.075	392.466						1084.78	2053.52	1191.05	957.654	1422.39	1373.68	1283.46	1796.7	1731.18	1287.29	1226.92	974.245	1330.75	1309.62	1331.07
M924T158_2			0.299073	1.41119	0.0402509	923.665	157.96						2141.7	2255.45	952.051	1301.98	1906.31	2097.6	943.243	1703.55	2496.61	1524.52	1532.49	1388.8	1753.31	1754.07	1890.34
M982T371			0.311725	1.41466	0.0402554	981.801	370.852						1021.38	3141.03	2823.04	2134.66	3140.52	1789.08	1529.72	2692.88	3071.85	1748.63	2577.43	2906.99	2463.9	2468.14	2370.93
M379T427			0.29874	2.31739	0.0402975	378.939	426.688						528.083	1031.35	541.062	489.949	1544.1	987.465	465.458	452.74	2469.23	688.231	426.444	789.945	597.613	610.033	596.793
M344T87			2.64845	0.611518	0.040342	344.26	87.104						130912	55734.6	138476	213601	108593	47402.6	187064	65322.1	127635	168598	158584	205141	120944	134442	134480
M913T351			0.365788	0.647039	0.040352	913.446	350.852						4899.82	4823.58	5501.65	3572.28	3525.17	2395.07	4825.19	2422.94	2230.16	5415.64	2440.71	1850.1	5487.13	5407.57	5388.19
M264T35_2			0.331608	0.725468	0.0404372	264.267	35.252						6135.85	3207.07	5951.88	3657.71	4126.4	3979.65	3853.99	2328.81	3384.45	4018.2	3939.51	2965.44	3797.44	3799.39	4004.89
M1054T498_2			0.141936	0.672924	0.0404595	1054.25	497.543						698.997	618.288	614.294	1082.07	345.095	522.113	529.065	593.079	536.331	942.94	565.391	368.007	729.416	728.929	695.965
M741T87			1.14057	1.40101	0.0405662	740.523	87.341						31494.7	33975.6	27380.5	30315.1	24808.4	47097.9	19481.7	47236.4	31757.2	17403.5	29220.7	32695.8	30249.8	29953.9	30248.3
M564T193			0.952959	1.67705	0.0405761	564.437	193.427						8358.96	16299.4	8410.34	16013.5	16266.4	21297.3	7002.76	18653.9	8372.52	6400.17	7441.48	9046.17	11004.3	12921.4	12955.6
M575T196_1			0.677332	0.890037	0.0406155	575.452	195.971						69485.5	66321.5	78113	70073	67525.9	70495.1	85835.8	65479.4	60694	64773	71655.2	61043	61876.3	48425.7	61735.5
M1149T348			0.211998	0.769012	0.0406866	1149.3	347.689						3950.28	1981.45	2521.02	2892.16	2053.26	3128.08	2477.19	2277.85	1853.74	3079.43	2739.27	2285.88	2648.46	3001.17	3001.63
M560T407			0.209497	1.33263	0.0407094	560.039	406.584						655.904	1332.46	1430.03	1123.74	1119.35	1433.39	1008.55	1075.58	1531.27	1065.62	695.272	1475.89	1240.28	1240.4	1323.49
M785T592			0.256581	1.13432	0.0407642	784.58	591.887						2249.66	2642.61	2616.37	2769.13	3390.87	2847.01	2701.76	3227.33	3150.54	3026.2	2857.76	3141.28	2498.55	2648.03	2645.68
M451T98			1.49	0.605955	0.0409673	451.28	98.261						37694.5	52284.7	62157.2	52281.5	25406.4	15189.2	32879.5	38415.7	25470.3	38006.8	68401.8	19821.8	39557.2	37064.1	36986.7
M563T397			0.18666	1.25937	0.0410518	563.065	396.502						664.358	954.399	1201.84	956.745	1085.82	1232.83	958.379	1170.42	1373.22	983.031	702.033	1067.51	912.688	886.257	956.72
M248T277_1			0.385731	1.44914	0.0410937	248.041	277.453						2084.53	2786.91	2225.28	2460.45	3259.31	2268.3	2968.18	4401.3	4820.78	3406.52	1703.11	3980.37	2487.15	2486.63	2152.06
M370T80			0.562467	0.687622	0.0411146	370.275	80.031						8121.56	5907.86	11455.2	13281.7	11835.3	3377.42	13162.1	7250.65	7332.36	10661.1	9295.4	9663.6	9969.61	9972.82	9767.82
M700T353_2			0.372949	1.40149	0.0411541	700.442	353.433						2788.49	3324.35	1455.76	1869.81	2919.54	2818.19	2140.58	2082.9	4408.43	2389.94	2357.47	2668.88	2604.58	2558.27	2568.01
M1063T350			0.381697	0.59881	0.0414171	1063.26	349.911						2403.29	767.032	4480.27	3406.5	2732.5	2251.6	2562.97	3140.79	3156.65	3627.65	4959.1	789.768	2138.88	2557.21	2514.8
M798T360_2			0.380029	0.635634	0.0414473	797.846	359.582						2217.64	2336.43	4620.2	2069.03	2007.64	2339.14	2120.21	1810.79	1958.6	4219.05	4133.39	1865.7	2545.13	2764.49	2773.63
M421T358			0.599182	0.502847	0.0416701	421.325	357.994						7391.87	4519.5	6640.39	14869.6	5190.47	2193.24	5867.49	3250.81	2684.02	5010	5249.78	4804.74	3979.46	3995.2	3318.67
M631T487			0.187162	1.5039	0.041711	630.777	487.333						579.757	1192.08	472.411	441.542	527.401	820.162	702.61	1109.85	793.687	559.937	559.393	543.223	1075.63	1075.94	1114.27
M129T52			0.874013	0.720316	0.0418214	129.101	52.2945						25722.2	11780.2	21771.8	26922.2	10751.5	15190	25536.7	24736.6	25433.9	27514.5	30594.2	25962	18159.8	17767	17660.9
M413T314			0.526011	1.12403	0.0418703	412.762	313.676						10491.2	12197.8	11204.3	10746.2	14430.5	11596.3	12393.8	11815.3	14411.1	12301.5	11532.6	12736	12311.7	12312.7	11902.6
M437T47			0.380141	0.382559	0.041958	437.371	47.31						3774.44	837.399	942.769	1363.04	1008.09	1688.39	984.42	849.511	787.912	3258.81	4413.33	466.392	1359.57	1419.02	1422.05
M729T145			0.609892	0.889299	0.0419921	728.553	145.426						75112.2	54732.4	61153.2	78259.8	66901.8	60561.2	67371.9	57931.4	61081.6	65048.7	65029.2	65160.6	62409.5	62429.1	61344.3
M951T312			0.273681	1.43944	0.0421206	950.644	312.435						995.641	1394.49	922.725	986.988	1679.93	1564.44	1739.6	1537.2	2690.41	1501.42	1360.95	1939.83	1745.88	1689.78	1745.96
M99T455			1.11314	0.772747	0.0421971	98.9832	455.178						60553.5	48836.6	70418	51311	37262.4	69277.2	66898.3	48825.3	64114.1	75282	72856.5	38711.7	55138.7	55138.4	54982.4
M148T396_2			2.79627	1.20593	0.0421983	148.06	396.155						207290	333166	283614	268718	291098	305384	242035	288015	380935	285580	241217	244614	275457	272980	275454
M1001T33			0.327125	0.773249	0.0422079	1000.56	32.698						6096.22	4369.2	5021.21	5631.29	3556.17	3677.89	7147.7	4813.02	3848.58	4598.15	3855.72	4749.94	5100.41	5100.32	5287.63
M306T456			0.416121	0.6749	0.0423994	306.092	455.655						5998.04	4081.62	6382.97	3373.31	2671.46	6340.25	7169.66	3919.06	5541.75	6956.91	7177.92	2456.85	4615.85	4647.42	4708.67
M121T339			0.439692	1.26224	0.0424684	120.965	338.995						4967.7	7059.5	4708.34	4729.73	6102.32	4878.09	5479.42	4534.23	7714.58	5370.75	4107.99	6775.57	4785.87	5101.75	5210.76
M500T350			0.3215	1.86764	0.0424898	500.494	350.223						1018.43	1580.45	584.81	569.461	1406.06	842.271	941.319	1715.37	2981.51	977.696	1042.15	1062.54	846.344	850.08	912.282
M817T139			2.02528	1.32507	0.0425253	816.589	139.016						53556.1	127134	114011	116201	115329	120948	70503.3	124503	165501	114477	115944	121345	102176	101247	101252
M197T33			0.335005	1.37833	0.0425519	197.079	32.583						2267.51	3731.61	2346.57	2088.5	3538.85	2182.45	1701.03	2178.02	4173.28	2706.64	2450.38	2886.87	1877.97	1734.67	1882.63
M506T201			0.371848	0.516808	0.0427588	506.261	201.172						2014.5	1322.27	4184.69	4247.09	1299.33	1286.69	1162.08	1013.91	1743.63	2060.58	1872.27	1366.01	1497.23	1710.77	1708.83
M188T259			0.837904	1.37872	0.0427925	188.069	259.477						13026	21354.9	12804.8	10286.2	15924.2	17451.9	14755.6	14498.8	25169.3	15312.9	11100.5	12156.8	12521.7	12640.8	12521.3
M430T423			0.418373	1.27562	0.0428159	430.226	422.539						4262.57	5213.88	3639.58	3495.32	5971.03	5070.29	3798.92	3851.97	6016.62	4703.23	3436.23	3643.85	3960.13	4139.48	4139.58
M226T368			0.351752	1.45745	0.0428284	225.966	368.204						1511.53	4170.57	2427.42	2507.25	3007.35	3563.22	2266.55	2100.19	4881.27	2265.99	3031.6	2696.76	2054.87	2082.69	1781.05
M772T486			0.116182	0.766858	0.0428679	772.268	485.995						665.498	610.419	701.067	818.589	437.701	780.88	637.357	597.255	638.868	952.221	726.99	387.06	695.827	705.598	695.849
M855T156			0.783353	1.18374	0.0428699	854.622	156.329						13933	24334	22380.2	22970.6	22908.7	22585.3	18125.2	24553.8	22759.1	18573.6	23688.9	24519.4	19812.7	19276.2	19825.8
M136T161_1			1.10454	1.22521	0.0428759	135.641	160.825						28241.9	48921.9	39776.2	34888.5	41211	46313.2	30880.5	39080	49831.2	41015.1	35492	32296.8	38591.7	38249.4	38590.3
M622T156			1.34703	1.14122	0.0429132	622.477	155.974						56496.8	80050.7	67693.4	60709.4	74982.6	85015.3	66273.5	65700.6	73555.9	71271.4	66040.6	64040	65946.2	65155.8	65139.8
M585T313_1			0.164405	1.24779	0.0429803	584.725	312.966						764.356	765.726	934.717	714.931	1086.62	853.658	721.194	861.438	1223.12	668.396	725.323	860.56	721.35	668.292	669.188
M1034T33_1			0.281568	1.46357	0.0429989	1033.56	32.7075						687.734	2902.37	1365.08	1604.09	1689.49	1399.1	1925.92	2207.53	1790.75	1555.54	1143.21	2131.45	2443.63	2571.74	2579.48
M877T157			0.292427	1.14704	0.0430001	876.602	156.721						3030.98	3156.24	3510.01	3215.39	3995.14	3943.04	3317.57	3938.18	3270.09	3210.45	2621.06	3382.54	3449.82	3285.63	3305.28
M260T428			0.376761	1.65995	0.043046	260.069	427.5						1113.68	1650.25	768.022	1782.72	3902.37	2345.74	2127.07	1803.86	3904.28	2176.94	1885.06	2749.82	1852.38	1857.83	1786.97
M340T35_2			1.45645	1.74359	0.0431286	340.29	34.705						14198.2	36280.7	30258.2	25113.6	51970.9	23446.6	26017.5	32007.1	72889.2	24377.8	23007.4	32691.4	32749.7	32152.4	32420.5
M112T365			0.653923	0.641499	0.0431683	112.111	365.264						16612.4	6903.89	6811.58	15173.1	5394.91	6278.5	8073.57	8044.62	7398.15	9618.8	9142.61	7954.54	7157.25	6942.94	7161.17
M834T32			1.95993	0.730183	0.0431959	834.236	32.077						140632	62243.8	96317.9	135775	92704.5	45039.5	103095	80876.1	106677	92616.7	99006.4	99814.6	90819.4	83665.1	90818
M567T314			0.22211	1.19021	0.0433371	566.703	313.569						1235.02	1861.76	1863.87	1645.94	2212.72	1789.99	1856.28	1682.41	2196.84	1666	1466.73	1841.58	1760.8	1760.67	1773.57
M745T357			0.174556	0.859295	0.0433823	744.872	357.393						2771.71	2484	2408.09	2652	1969.12	1970.17	2709.49	2373.35	2606.38	2625.28	2230.44	1827.55	2214.05	2212.72	2310.19
M415T113			1.63271	0.486207	0.043431	415.209	113.22						31134.7	18201.9	85976.5	28802.2	22182.1	20837.7	66324.8	25886.5	21636.2	24817.6	37013.3	24510	26218.1	26282.9	22886.1
M488T403			0.165621	1.36747	0.0435931	488.048	403.024						532.756	779.382	749.74	842.775	1045.45	828.061	497.41	605.638	953.701	406.643	551.629	684.607	697.624	685.54	691.735
M532T301			0.237608	1.34413	0.0437843	532.287	300.712						1326.56	1971.78	1085.57	1130.75	1600.95	1408.19	1500.61	2120.4	1342.06	1034.76	1026.12	1105.8	1635.53	1641.94	1638.75
M441T360			0.149946	0.798762	0.0438404	441.294	359.878						1842.26	1812.43	1624.68	1937.39	1196.38	1416.84	1433.66	1546.92	972.998	1699.99	1558.7	1119.27	2482.87	3100.58	2413.24
M617T252			0.113872	0.777834	0.0438453	617.264	252.061						767.446	361.135	623.774	701.484	394.231	684.712	616.759	442.628	688.36	729.857	626.23	591.26	627.634	627.129	643.294
M779T161_2			0.418445	0.466628	0.0438655	779.482	161.38						3846	2216.47	4318.84	722.165	1296.15	1988.06	4607.83	1645.46	1080.86	6329.28	1919.21	1919.05	3857.87	4434.39	4443.61
M557T107			0.371	1.54136	0.0439092	556.505	107.44						628.231	3285.93	2662.23	1852.36	2787.87	2580.45	603.589	2324.38	2306.03	1909.33	2627.96	2566.22	2325.31	2233.06	2227.92
M383T300			0.163122	1.25109	0.0439254	383.151	300.016						862.356	867.474	883.233	898.67	872.882	912.729	544.992	985.119	1185.4	770.414	578.852	854.502	752.319	751.916	773.483
M152T274			0.686316	0.751944	0.0439618	152.055	274.233						22988.1	11358	13414.1	18041.6	16423.6	11653.2	20425.6	11484.6	14200.2	15102.5	12906.3	12239	16848.5	16104.7	16848.1
M733T313_1			0.241123	1.44815	0.0440392	732.679	312.812						616.328	1491.71	1136.04	787.041	1717.59	1293.19	845.957	1044.22	1109.54	1019.49	686.683	717.059	1413.87	1416.93	1406.48
M674T183			1.17145	1.0905	0.0442296	673.523	183.413						70065.1	92118.1	82895.2	80485.6	80366.2	83668.7	81948.7	81948.3	93607.1	83163.6	81567.5	91870.3	80765.6	79589.2	79590.6
M414T321			0.358536	1.8753	0.0442338	413.984	320.607						964.652	3367.82	922.958	657.377	2541.55	1985.77	1439.4	2003.39	837.315	1298.65	1009.41	1064.39	1490.12	1445.19	1489.99
M563T82			0.741376	1.33785	0.0444831	563.499	82.209						8918.66	16361.9	15341.9	13283.2	17512.7	13822.4	13541.1	23500.4	21311.7	11602.8	18795.9	16503.6	16375.3	16057.8	16377
M218T126			0.875843	0.637646	0.0446496	218.118	125.542						14744.8	11560.5	17842.1	27811.7	11783.8	12122	18609.2	4416.83	13747.5	14414	24019.2	21255.1	12029.2	11592.6	11296
M828T144			0.601121	1.17379	0.0447133	827.635	143.58						13750.4	14058.2	11564.4	13796.6	12963.2	18131.8	15667.9	17052.6	16637.2	14659.5	13004.5	17928.5	13457.2	13456.3	13593.9
M533T163			0.310182	1.70164	0.0447519	533.281	163.008						924.283	2397.55	1629.53	1008.95	1823.72	2634.28	1072.21	974.33	3022.8	1085.57	1299.24	1092.48	1188.18	1193.23	1056.78
M719T402			0.166645	1.32493	0.0447795	719.158	401.808						676.377	913.579	610.245	835.073	876.675	626.3	605.614	661.904	1168.13	646.116	642.476	1074.19	639.159	651.052	639.333
M994T392			0.214114	1.37199	0.0448441	994.457	392.451						829.347	1580.33	734.585	671.158	1243.12	1162.32	929.762	1484.23	1081.01	942.196	1223.29	762.145	832.295	835.789	883.399
M550T242			0.170011	0.781803	0.0448704	550.309	241.902						1928.56	1078.29	2033.54	1905.8	1478.44	2010.44	2375.82	1905.85	1942.23	2134.87	1798.57	1104.89	1822.28	1821.77	1902.06
M1073T362			0.119305	0.907837	0.0449518	1072.75	361.707						2974.58	2486.49	3130.05	2906.01	2648.94	2872.6	3007.46	3032.63	2904.83	2983.35	3535.31	2882.87	3058.53	3146	3061.8
M232T128			1.53466	0.507823	0.0450068	232.135	127.932						31014.5	8599.13	28569.7	64315.1	20006.3	13219.6	68922.5	10546.1	36693.8	40388.9	34966.7	47121.8	39423.1	39421.9	39106.4
M817T186			0.382415	0.660301	0.0450914	817.071	186.194						6394.69	3291.44	6863.86	3114.78	3758.06	5044.25	3557.99	4244.97	2293.27	6665.24	5418.42	2507.54	2078.94	1460.85	2064.1
M305T299			0.429525	1.30837	0.0452614	305.123	298.598						4081.94	8102.58	4232.24	5586.63	5444.34	5554.47	3872.92	6760.59	6431.61	4843.54	5171.94	4064.93	4705.77	4706.15	4672.58
M509T318			0.180693	1.18022	0.0453908	508.662	317.789						1351.47	1190.18	1373.54	1207.57	1526.92	1229.71	1201.83	1625.16	1456.51	1054.72	978.976	1431.44	1272.24	1213.81	1277.92
M936T442_2			0.273756	1.45138	0.0454176	936.467	442.078						878.631	2194.59	1459.13	587.475	1365.66	1773.69	1386.44	2366.82	1589.3	1420.04	1549.45	1277.68	1343.81	1336.71	1255.12
M515T344			6.46767	0.901918	0.0455011	515.006	344.399						5.57439e+06	5.06282e+06	5.8657e+06	5.20102e+06	5.319e+06	4.84937e+06	6.02068e+06	4.89849e+06	5.74982e+06	6.60363e+06	5.75953e+06	5.71012e+06	5.57262e+06	5.53656e+06	5.57297e+06
M555T252			0.320584	0.836732	0.0456373	555.289	252.052						8328.65	5727.07	7422.37	7100.95	5281.72	7097.76	7956.29	6265.07	8083.06	6363.05	7994.23	5336.76	6996.3	6996.66	6945.59
M625T442_1			0.260559	1.80308	0.045697	624.648	442.052						398.883	1798.76	788.503	231.726	719.235	1374.53	926.617	1648.77	1269.99	776.867	946.817	526.191	803.849	801.096	831.684
M1087T357_1			0.081469	0.90547	0.0457523	1086.83	356.851						2569.12	2021.16	2325.04	2605.19	2032.78	2593.98	2532.9	2409.41	2245.24	2371.73	2451.67	2148.77	2514.35	2485.07	2515.08
M925T613			0.331372	1.24141	0.0457717	924.788	613.437						3038.26	5004.29	3508.11	3974.24	4053.39	3677.88	3559.82	4697.68	4513.57	3083.84	2871.04	2925.22	2872.41	2849.69	2074.86
M422T312			0.253217	1.4823	0.0460469	421.921	312.406						814.845	1560.18	999.228	842.569	1891.26	815.832	1002.65	1189.27	2115.91	1504.24	977.396	1530.27	1111.21	1079.44	1113.21
M263T170			0.376506	1.66087	0.0460869	263.094	170.298						1843.82	5257.72	1759.91	1967.24	2454.88	2381.19	1199.66	3272.78	3720.33	2244.18	2254.43	1629.81	3837.89	3766.1	3762.45
M937T202			0.167366	1.21936	0.0461355	936.504	202.292						670.028	983.278	786.283	1090	951.28	1214.34	756.735	902.18	1129.08	1018.11	795.205	1058.54	1083.24	1083.59	1064.89
M549T154			0.261826	0.803988	0.0461586	549.483	153.985						6107.53	4313.54	5537.11	4594.71	5898.7	5362.25	5041.5	3572.14	4165.55	6892.41	5877.57	4064.27	5307.85	5474.49	5472.36
M840T312_1			0.183437	1.33132	0.0462629	839.503	312.435						668.617	1495.61	710.998	689.109	1012.34	801.228	861.963	879.068	1157.26	978.327	795.378	917.532	770.025	770.025	760.799
M520T33_3			0.213892	0.775534	0.0463205	520.436	33.232						2725.45	1902.3	1674.84	2370.91	1439.94	1647.03	2785.14	1857.39	1502.12	1841.7	2343.98	2308.62	1860.17	2052.54	2615.37
M853T312			0.268223	1.37823	0.046329	852.671	312.274						648.155	2432.34	1316.86	1786.39	2110.49	1540.95	1451.41	1856.11	2481.81	2029.31	1664.08	1839.27	1793.13	1795.71	1699.16
M576T80			0.283052	1.17373	0.0464844	575.701	80.437						3000.79	3736.15	3784.68	3719.89	3966.58	3721.99	2555.8	3541.14	3754.16	3231.12	3618.16	4649.56	3928.71	3671.48	3925.85
M436T292			0.286381	1.29416	0.0464968	435.979	291.885						1669.96	2199.95	1421.63	2008.42	2739.9	2658.74	1866.15	2295.86	3374.47	2472.63	2680.45	2415.37	2357.6	2360.75	2336.2
M268T219			2.48662	1.90579	0.0465099	268.103	219.107						86713.5	89754.2	34094.4	47144.3	147504	61619.6	86319	100589	59894.5	48506.4	34798.4	183988	76429.8	76430.5	76991.9
M523T35_1			0.746088	0.858297	0.0466835	522.514	34.687						59820.7	40486.5	61799	53210.8	55892.9	49042.6	54279.7	39543.5	54714.6	48115.6	55406.1	45816.7	47656.8	45159.4	47658.1
M327T34_1			0.769251	0.724326	0.0467515	327.007	33.893						22380.2	10785.8	21990.8	30210.7	20560.9	13075.8	19071.2	12503.7	24082	19624.2	20122.1	15616.6	16979.5	16983.2	15808
M213T460			0.287478	1.34771	0.0468322	212.953	460.313						2051.41	2368.3	2010.23	2101.05	3234.02	1443.46	2178.51	2827.38	2476.61	1503.62	1741.76	3265.53	1147.74	1149.42	705.029
M257T67			0.42478	1.70267	0.0468462	257.101	67.149						1452.79	4969.01	2021.88	2727.49	1687.06	3861.55	1004.13	5284.6	3262.31	2051.86	3693.38	2987.61	1812.26	1811.06	2116.87
M969T368_1			0.250986	0.902878	0.0468941	968.772	367.514						12195.5	10359.8	12069.2	12337.7	11443.8	12171.7	12713.6	12921.6	9447.18	12907	13082.8	11648	11884.8	11953.3	11953.5
M533T35			0.383594	0.776686	0.047008	532.503	34.638						7389.93	3754.07	8869	7151.77	5473.08	5936.18	6123.35	4731.54	7919.82	6532.06	6464.85	5218.49	5262.96	5653.57	5658.56
M490T33_1			0.491226	1.28166	0.047049	490.335	33.432						5775.69	8748.12	4302.77	6482.9	8140.46	7079.46	6873.88	7023.86	5757.81	6218.35	3777.75	6097.75	7980.44	7990.02	7626.55
M585T34			0.447857	1.43861	0.0471776	585.428	34.085						4072.5	8262.76	5201.04	4426.51	4363.85	4096.41	3962.54	8230.29	5011.93	3311.27	4874.6	7220.72	9026.41	9025.93	8900.7
M902T360			0.089437	0.899636	0.0472042	901.834	359.582						1906.74	1675.73	1860.12	2003.96	1805.4	1801.11	2005.65	2001.38	1917.36	1914.43	2256.41	1547.23	1909.51	1954.65	1954.14
M721T396			0.215453	1.3364	0.0472468	721.108	396.36						728.503	1134.64	1062.93	1284.66	1510.26	1502.03	1028.52	1154.84	1935.6	1116.07	995.694	1070.18	1243	1243.13	1201.84
M869T187			0.236033	0.697715	0.0473208	869.075	187.077						1698.32	1303.36	1512.12	1909.93	1972.07	1821.16	2548.44	1636.1	1671.27	3235.05	2829.81	1178.24	1936.79	1939.12	2066.1
M780T144			0.429439	1.09036	0.0474817	780.098	144.208						8958.37	11899.7	10749	9673.18	10340.6	10951.2	9143.02	10665.5	10573.6	10165.2	10746.7	10375.5	10418	10162.6	10421.4
M429T313			0.575438	1.23392	0.0474856	428.793	313.237						8380.31	10365.2	8521.52	7622.02	12231.5	8926.48	9456.31	9473.27	14139.5	11160	9128.43	11827.1	9584.9	9541.41	9541.27
M411T201			0.567043	0.738687	0.0475538	411.355	200.988						14475	9377.29	10658.3	10823.4	8362.34	8678.98	17175.2	8221.61	10082.2	9244.57	8873.47	7909.02	10328.9	10260	10184.9
M444T492			0.361919	0.656	0.04786	444.028	492.476						4255.34	3472.59	4756.01	2057.32	2213.65	1345.93	4020.3	4398.09	2400.47	4224.21	5148.33	2216	3214.08	2885.86	3213.61
M299T427			0.242164	1.30715	0.0478747	299.014	427.485						1168.97	1824.6	1302.66	1451.51	1969.92	1787.71	1078.48	1250.92	2033.1	1803.52	1017.55	1359.19	1102.7	1166.39	1166.21
M811T72			0.633269	0.594173	0.0478956	810.673	71.548						13682	5333.78	9419.03	5145.47	3847.14	5225.73	8581.8	3984.48	4677.52	12521.4	5972.95	9802.54	9316.64	8542.95	8537.81
M589T359			0.285894	1.74023	0.0480249	589.368	358.78						924.287	2590.7	1030.79	1050.98	911.893	2299.82	1153.04	937.564	2617.91	801.929	1180.64	1330.05	1337.97	1455.99	1297.56
M605T442			0.152568	1.33079	0.0481115	605.238	442.055						446.795	1006.98	762.31	651.331	640.819	644.222	467.174	788.153	1053.53	765.908	687.303	897.788	642.789	627.243	642.88
M378T312			0.215802	1.34636	0.0482577	377.928	312.096						681.24	1215.83	957.681	988.992	1493.95	1257.19	943.385	932.17	1677.24	1496.82	948.175	1523.71	1008.95	958.672	986.484
M645T352_2			0.810518	1.25617	0.0484287	645.431	352.166						17173	25808.5	16956.8	18260.7	18555.2	25467.3	17937.2	27826.8	20981.1	17436.2	27336.8	25947.5	25479.7	24966.1	24958.6
M911T348			0.433441	1.49106	0.048499	910.503	347.663						3614.53	5413.58	2873.3	2465.97	5113.06	3176.26	1012.29	3592.12	4606.12	4698.68	2509.11	3706.11	3217.96	3394.59	3397.21
M245T318			0.823978	0.737449	0.0485081	245.113	317.894						27840	28573	26959.5	28087.5	15556.6	14978.2	25614.7	19839.3	11368.8	26614	28441.8	30299.4	23674.6	21983.4	23744.1
M1051T496_1			0.292787	0.609762	0.0486867	1050.5	496.097						2726.31	1245.39	1920.36	1001.83	936.803	1695.05	2496	1277.1	2239.76	3125.62	1928.42	653.852	1725.2	1768.28	1781
M732T313_1			0.208373	1.39483	0.0487279	731.689	312.868						735.565	1569.04	1174.25	917.276	1122.16	1222.13	1387.07	903.41	1478.39	733.294	563.832	1392.19	972.621	941.69	944.143
M1011T368			0.117404	0.886007	0.0487767	1011.27	367.506						1953.07	1714.96	1933.81	1812.19	1705.18	1432.47	1553.58	1697.15	1683.79	1995.11	2121.1	1839.33	1870.79	1791.18	1882.18
M189T292			0.259705	1.32669	0.048795	189.016	291.885						1192.07	1842.39	1596.62	1702.68	2247.49	1851.02	2059.37	1472.1	2662.29	1732.33	1172.24	2468.96	2051.81	2051.82	2028.74
M1041T455			0.365486	0.635246	0.0488031	1041.12	454.697						3425.58	2120.95	4659.15	2187.44	1625.27	4287.13	4620.41	2272.95	3962.99	5067.91	4715.96	1406.32	2833.17	2995.63	2996.11
M255T328			0.440927	1.86038	0.0489212	255.283	328.245						977.611	3847.11	2048.17	1565.1	1431.91	4747.39	1128.02	3693.52	1975.46	1717.2	1845.16	1571.31	2174.67	2397.2	2397.65
M112T250			1.48241	0.642963	0.0490714	112.049	249.825						47994.1	59284.1	75593.5	33459	25797.4	54852.2	86969.7	47810.1	40640.2	78906.3	67109.7	22392.5	57300.9	57891.2	58481
M796T50			0.614127	0.688763	0.0491654	795.513	50.341						13253.6	8432.36	7923.98	8801.42	5134.03	2371.03	9237.59	6941.31	6317.53	8068.81	8181.88	9007.54	8604.77	8416.2	8412.69
M272T156			1.97938	0.428388	0.0492167	272.13	155.974						41401.1	3270.62	49312.7	61521.8	20136.1	3526.3	60884.3	2935.22	87958.2	66292.4	48770.9	22763.2	34274	36056.1	36039.4
M592T195			0.285228	0.826812	0.0492227	591.53	195.475						6106.18	4735.35	6232.82	7393.52	5217.62	6590.89	6569.36	5298.82	5061.33	8451.17	5838.23	6657.36	7407.23	7429.39	7104.22
M739T200			0.399902	0.47077	0.049229	739.33	200.268						2597.4	1150.74	3126.03	1949.57	641.385	3871.82	4770.57	503.279	3331.71	5085.55	3148.08	235.269	2422.78	2423.34	2494.82
M283T474			0.53458	0.821733	0.0493137	283.017	474.014						23160.3	18242.7	23429.4	30463.6	21160.3	21957.3	19843.6	22490	23968.1	25747.8	27083.5	15218.3	23092.2	23303	23881.9
M418T297			0.205109	1.26482	0.0493433	418.024	296.582						1101.5	1748.89	907.508	1248.65	1275.98	1396.82	1111.92	1402.38	1948.23	1333.32	1376.75	1182.15	1459.12	1395.92	1458.74
M1006T496			0.187444	0.581709	0.0493805	1006.34	496.082						1282.57	601.475	881.268	1082.95	342.943	541.896	426.828	484.685	628.29	511.9	663.114	221.2	743.63	672.689	742.083
M509T235			0.866896	0.425043	0.0494828	509.156	235.315						4983.09	8791.61	14527.5	2841.19	1255.22	9432.77	17136.3	5340.48	5753.39	20324.4	14501.3	1013.05	7588.85	7588.87	7632.18
M1013T514			0.172807	0.704127	0.049486	1013.31	513.514						1634.68	1406.5	1023.89	1384.18	655.272	999.833	1200.51	1004.56	870.987	1093.54	1233.57	393.352	1037.73	1038.27	984.486
M415T441			0.183773	1.21482	0.0495079	415.12	440.873						1088.44	1156.97	921.053	771.694	967.354	1072.36	1213.15	1176.34	1373.66	818.98	825.436	1103.41	1133.92	1163.81	1163.17
M430T299			0.416163	0.776967	0.0497008	430.158	298.598						11383.7	6017.78	7685.59	14040.3	7298.23	9414.34	9066.03	7870.94	8858.67	9996.65	10906.3	9549.94	8961	8897.62	8746.08
M1171T358			0.13464	0.799008	0.0497499	1170.8	357.542						1406.89	844.044	1549.49	1299.19	1308.39	1196.68	1226.64	840.523	803.302	1290.07	1074.02	1276.31	1333.49	1363.45	1334.08
M606T437			0.109817	0.842333	0.0498167	606.222	437.12						1728.8	1381.72	1463.53	1268.65	1203.8	1443.67	1388.84	1480.67	1209.98	1706.81	1576.48	973.282	1262.03	1391.35	1209.66
M129T305			0.126133	0.934443	0.0500188	129.137	305.088						14795.6	11882.8	13240.8	14203.7	12936.5	12930.3	13829	14121.2	12971.6	13260.3	14632.9	13615.6	12478.6	12477.6	11751
M582T201			0.322941	0.658574	0.0500208	582.444	200.954						3948.14	1134.3	2222.85	2114.06	1467.64	1218.75	2834.48	2391.32	1735.35	2529.98	1560.01	2069.24	2052.04	2050.98	1967.48
M188T276			0.814329	1.32467	0.0500602	188.069	275.555						16104.6	26720	13656.9	19370.7	18786.2	17071.5	16856.4	19532.4	27981.7	13056.9	15826.6	15582.4	15407.2	16083.1	15503.3
M686T37			1.30426	1.76979	0.0500758	686.463	36.5915						31736.2	39984.8	13302.4	713.715	33976.2	27965.8	2308.57	31408.6	26375.8	29766.6	30874.4	32668.2	34785.7	34366.8	34356.4
M467T240			0.189964	1.36375	0.0501554	467.156	239.749						855.949	1107.74	948.843	1078.97	1015.84	1244.44	635.751	1008.55	697.815	484.453	709.817	1354.07	871.639	824.772	823.87
M192T247			0.215913	1.54442	0.050167	192.086	246.594						896.757	1303.86	395.35	609.008	664.328	1214.62	816.894	804.132	1559.76	466.215	999.374	914.54	1110.01	860.651	863.479
M481T318			0.214203	1.18068	0.050361	480.738	317.71						1143.41	1298.62	1397.33	1355.04	1871.4	1719.68	1251.63	1732.58	1488.74	1678.2	1463.53	1675.82	1105.05	1104.34	1142.16
M270T267			0.594835	1.52677	0.0504104	270.201	266.859						5526.42	5313.84	3083.69	5236.9	10334.9	6595.86	5449.43	4278.82	9114.22	4722.73	3052.11	5694	5230.25	5043.23	5047.73
M1047T410			0.254129	1.68089	0.0504523	1046.51	409.597						626.141	2171.09	916.79	496.577	1231.24	669.157	1209.88	1617.97	1852.61	919.103	853.757	899.794	1061.88	1031.13	1061.14
M527T354			0.45356	0.536591	0.0504798	526.93	353.8						5355.8	2855.45	8423.87	4999.47	2931.7	2101.49	3045.87	3202.69	1159.11	3755.9	2062.45	2582.75	4121.03	3758.02	4131.42
M679T204			0.174382	1.18196	0.0505549	679.364	204.382						1031.89	1088.97	1161.78	938.62	1267.77	1249.42	1014.31	1116.82	1516.57	1304.5	1066.13	1463.58	1094.85	1096.25	1053.77
M622T367			0.191921	0.850122	0.0505792	621.852	366.667						2791.65	2105.35	3589	3533.02	3116.81	2509.54	3468.97	2709.39	2919.91	2878.09	3232.69	3210.77	2782.88	2898.2	2896.56
M555T186			0.471148	0.76801	0.0506257	555.051	185.868						8561.06	6128.56	11597.4	11510.3	9826.73	9620.44	8447.41	4624.8	7561.23	11248.2	10585.4	9816.25	8804.06	7380.56	7326.46
M268T204			4.23044	2.12734	0.0507477	268.103	203.708						191163	187551	137105	120769	373567	154679	220205	446992	120967	94717.3	81065.1	513892	183365	190684	183321
M815T317_2			0.233309	0.838845	0.0508699	814.576	316.656						4069.48	3797.01	4387.9	4058.42	2809.22	4248.53	5032.09	3464.81	2908.03	4040.79	4157.68	4369.61	4296.64	4308.1	4008.25
M1118T350_1			0.410575	0.695302	0.050939	1117.6	349.682						4652.76	3235.61	6167.25	6263.5	1770.62	5301.92	6457.64	3303.83	5275.46	3308.91	6254.16	4129.97	4174.8	3445.84	4198.68
M675T151			0.922846	0.751272	0.0510292	674.507	150.879						39247.4	23174.6	31460.9	24249.3	25216.8	19755.5	40848.4	19921.4	24817.4	24257.3	22875.3	24550.9	25065.6	25067.3	25381
M176T294			0.279252	0.620883	0.0510856	176.121	294.411						1064.48	736.053	1572.73	2382.83	946.965	850.659	2041.75	1847.42	647.158	1567.96	2455.74	1854.55	1298.66	1721.36	1720.44
M989T296			0.167513	0.778089	0.0511903	989.485	295.91						1032.09	922.994	1469.43	1380.66	1116.25	854.632	1918.69	1156.43	1262.65	1477.97	1235.75	1312.15	1251.86	1251.78	1245.82
M988T143			0.402348	0.614019	0.0512678	987.803	143.018						2347.09	1554.46	5547.69	3717.05	2370.7	1301.07	5548.04	2340	4029.98	3102.94	3110.29	2755.32	3109.35	3596.71	3591.24
M438T310			0.159218	1.35579	0.0513422	437.993	309.707						561.747	1014.5	521.054	523.704	904.499	572.368	597.972	560.635	553.467	633.064	427.437	821.154	619.331	567.662	560.962
M505T487			0.348075	0.589717	0.0513849	505.174	486.579						2777.48	2725.44	5131.03	2499.26	972.709	2159.35	2254.69	1688.04	1900.29	2780.16	2063.77	877.968	2263.56	2263.63	2316.78
M674T163			0.415803	1.44467	0.0514907	674.435	162.557						2638.01	5409.96	2497.19	2993.47	4857.77	3250.76	2436.42	5934.9	2801.05	2911.54	4377.5	3538.83	3951	3700.47	3959.65
M979T301			0.160199	0.684541	0.0515274	979.247	300.568						752.678	686.218	1035.2	947.256	579.864	847.757	1343.28	487.896	999.741	1133.17	638.383	403.067	824.915	839.693	824.836
M803T455			0.472531	0.762944	0.0516692	803.073	455.128						10757.4	7811.57	12410.4	8690.72	7120.34	12379.9	12661.4	8336.2	12129.3	13961.9	13171.3	6889.94	10006.8	9814.74	9814.27
M137T302			0.698329	1.24097	0.0517001	137.07	302.195						12802.4	13816.8	11296.9	10980.4	16335.5	10936.5	13789.4	14702.3	20306.4	11986.1	12338.6	14734	13265.1	12947.2	13266
M695T33_1			0.368602	1.21352	0.0517285	694.622	32.7715						4214.96	3901.62	4384.61	3719.02	5064.7	4983.87	3868.74	4786.76	6245.2	4144.46	3463.48	3893.81	4070.54	3906.66	3915.95
M573T206			0.365324	1.57228	0.0517935	573.326	206.492						2180.4	1971.87	1975.88	2454.3	3231.49	3143.09	1264.7	1562.61	4299.16	1889.73	944.846	2630.73	2530.31	2530.59	2613.63
M317T34_3			0.246157	0.716921	0.0517972	317.244	33.9065						2823.03	1807.14	2286.51	2504.47	2441.35	1416.22	2828.2	1169.61	1888.67	1735.51	1616.32	1166.25	2631.65	2632.99	2877.74
M908T193			0.908347	1.18782	0.0518399	907.602	192.658						19359	25880.5	26283.8	26167.3	32859.5	30697.3	20368.4	26884	25020.2	27051.9	27616	33086.3	31705.2	32019.5	32199
M557T338			0.164701	1.15994	0.0519101	556.918	337.999						903.042	1291.06	1006.7	1067.59	1387.25	1017.52	1130	1064.72	1127.6	1136.24	865.945	1198.51	1125.91	1092.07	1091.7
M343T393			0.386766	1.29306	0.0519471	343.122	392.755						2930.01	6904.8	3671.77	3195.77	4720.59	4182.57	4260.82	4398.75	4853.99	4535.19	3904.42	4030.48	4197.99	4339.92	4340.18
M818T195			0.935573	1.21427	0.0519498	817.573	195.345						18145.9	26918.8	27096.9	27322	32429	30298	18699.5	28967.6	27746.1	27970.7	30002.3	34854.3	29738.3	30164.5	29737.8
M443T222			0.105877	0.787211	0.0519802	443.381	221.686						918.978	709.725	693.484	757.931	524.558	763.875	922.572	534.666	610.021	660.325	607.72	447.632	731.21	726.54	795.779
M382T399			0.389881	1.42377	0.0520486	382.055	398.767						2120.41	2914.39	4662.67	4264.02	3981.64	4249.51	2255.8	5343.55	5949.6	3005.93	2802.56	4771.49	3329.31	3352.25	2596.38
M524T171			0.808565	1.41099	0.0520767	524.331	170.882						5878.56	17988	9971.62	12491.8	17207.9	16671.1	9798.26	14634.6	14995.6	9400.78	20510.7	14523.1	7630.57	7515.41	7572.76
M281T305			0.506607	0.494185	0.0520935	281.088	304.712						3472.02	2558.8	5666.68	10693.1	3188.18	2912.86	3732.95	1945.16	2915.69	6933	2324.06	2699.35	3214.95	3275.86	3213.12
M663T315			0.309828	1.23573	0.0521891	662.673	315.168						3123.06	3128.27	2809.08	3273.32	3452.01	3746.88	1765.89	3429.36	4076.99	3450.06	2448.45	3013.03	2969.27	2885.72	2968.78
M729T186			0.376723	1.65562	0.0523393	729.398	186.496						1057.23	2612.49	1058.78	1489.68	2711.38	2543.29	930.883	2509.34	851.451	2815.1	1316.66	3123.54	1270.99	1271.57	1355.69
M1062T344_2			0.378994	0.785377	0.0524323	1061.68	344.435						5970.23	5405.34	8490.95	7531.39	4614.95	4802.78	5666.77	5244.57	7175.12	8913.74	6100.18	6271.84	5105.74	5028.39	5030.36
M177T423			0.396042	0.590507	0.0524725	177.032	423.45						2868.02	1683.44	2522.42	5985.89	1683.71	2851.24	5284.49	2442.36	2395.22	6313.94	2956.41	4256.55	1968	1966.88	1700.85
M123T331			0.473202	0.589024	0.0524901	123.043	330.866						4712.16	1590.07	2721.76	2511.54	1517.91	1480.74	4315.85	881.8	4730.81	3551.15	3444.52	2319.55	4174.34	4107.34	4174.3
M225T455			1.02737	0.771487	0.0525873	225.014	455.178						51875.7	39821.2	61212.2	43589.6	33056.3	60834.3	60607.7	43210.8	58110	66765.8	65173.3	34389.6	47905.5	46954.6	46941.3
M510T167			0.659741	1.85304	0.0526832	510.448	167.189						3047.08	3637.32	3309.69	2991.75	11505.1	9242.55	2979.43	4593.17	3399.32	4332.34	4884.87	7546.57	5046.95	4907.24	5049.69
M806T175			0.584034	1.13276	0.0528392	805.616	174.793						12360	17914.2	17597.3	15997.1	15880.3	18559.3	15683.4	16638	19258	14291.9	17067.2	17093.1	15742.7	15736.6	16154.6
M864T361			0.189449	0.816783	0.0528473	863.787	360.531						1761.79	1850.14	2148.9	2543.14	1105.19	2052.54	2069.02	2023.1	1604.76	2272.86	2075.8	1877.49	2075.25	2075.76	1978.58
M1055T498			0.16717	0.474582	0.0528824	1054.5	497.565						354.351	211.027	684.368	284.696	192.987	399.494	373.187	261.851	328.653	1114.72	487.676	171.632	452.038	455.199	469.749
M757T439			0.337064	1.55158	0.0530829	757.404	439.433						1443.91	3503.83	1845.33	901.663	1677.55	3489.33	1719.81	2254.43	2868.68	2012.64	1828.46	1336.91	1842.97	1769.18	1846.19
M309T385			0.233884	1.2262	0.0530857	309.015	384.98						1461.55	1955.33	1633.59	1629.38	1963.4	2021.51	1814.8	1773.06	2892.22	1961.77	1897.3	2144.97	1770.25	1822.1	1770.04
M888T412			0.217004	0.624087	0.0531341	888.482	412.349						1234.58	959.182	1477.67	1247.89	693.962	1763.6	2215.38	766.912	1235.55	2218.03	1153.06	538.708	1077.21	1031.91	1032.89
M879T155			0.425264	1.16803	0.0531538	878.621	155.206						6597.12	9218.49	7812.35	6447.08	9608.06	7809.4	7201.53	6200.39	8836.43	7065.11	7436.1	8037.89	7857.86	8690.3	7867.05
M232T362			0.216087	0.81791	0.0533494	232.114	362.492						2407.94	1899.93	2847.55	3347.87	2594.44	2443.63	3126.08	1960.55	2985.97	3318.04	3277.39	3103.57	2694.62	2646.57	2644.43
M544T350			1.34619	1.43438	0.0533636	544.03	349.582						32354.5	51591.1	30213.2	27221.9	50193.9	22898.3	23545.7	38878	62765.9	42350.7	30231.2	40348.7	35407.6	35419.9	35419.9
M613T313			0.444215	1.68535	0.0534973	612.808	312.85						1808.6	3559.52	2070.72	1777.65	5074.55	1959.6	2587.31	2274.5	6041.23	3284.18	1740.35	3453.2	2500.65	2526.33	2526.33
M345T426			0.30071	0.63781	0.0535037	345.103	426.311						2406.24	1344.17	886.578	1872.16	1218.48	530.037	2834.86	1759.41	2019.88	2504.98	2144.62	1195.95	1073.86	1317.99	1316.25
M666T362			0.16394	0.928108	0.053596	665.815	362.462						5962.92	5306.12	6429.87	5911.46	6011.67	6307.91	6153.89	5835.61	5220.32	6364.01	6545.23	5999.36	5967.2	5956.48	5889.6
M903T138			0.455041	1.38241	0.0537148	902.689	138.428						4590.04	6702.24	5691.48	1408.92	6318.47	5102.48	3412.03	6377.86	6583.47	5203.91	5622.62	4759.89	5888.66	5570.17	5574.39
M926T432			0.184811	1.27404	0.053769	925.992	431.74						868.47	941.426	752.062	782.403	1163.48	819.625	860.254	1030.7	1225.96	1169.69	736.498	1404.79	911.295	951.497	950.263
M687T33			1.35928	1.25725	0.0539095	686.567	33.432						48228.2	56138.7	45110.6	48825.1	70332	77812.9	46672.8	44737.5	66105	50830	46887.8	45143.2	41493	43056.5	42962
M761T364			0.0939055	0.930163	0.0539137	760.79	363.754						6700.84	5441.21	6489.42	6571.9	6024.44	6142.84	6355.2	6832.4	5758.33	6306.16	6798.58	6283.73	6399.8	6398.75	6246.56
M339T396			0.388597	1.25329	0.0540372	339.076	396.369						3386.08	4844.28	4517.79	4369.49	5428.67	5983.28	3816.77	4412.57	7151.05	5011.18	4601.09	4392.59	4829.27	4748.75	4828.44
M498T511			0.124818	1.21675	0.0541087	497.827	511.106						287.208	438.781	401.642	452.435	440.401	591.786	351.312	458.46	402.754	427.948	440.436	540.544	442.772	440.764	428.888
M851T313_2			0.252146	1.3332	0.0541497	850.69	312.85						1272.68	1740.12	1315.63	1124.11	2217.68	1309.92	1257.55	1303.26	2362.65	1709.44	1223.12	1602.04	1392.7	1303.41	1301.34
M233T317_1			0.629234	1.07606	0.0541642	232.84	316.707						23231	24617	23874.7	25138.9	28543	25916.3	26372.9	25501.3	27736.4	23741.6	23329.7	24455.5	26218.2	25855.7	25859.7
M121T33			0.723749	1.22494	0.0542569	121.027	32.668						17641.6	21848.4	19345.8	18775.6	27320.1	15539.5	17503	22042.4	19357.3	17623.8	17777.5	27003.4	17842.2	17477.8	17856.6
M819T141			3.82919	1.21134	0.0542584	818.601	140.572						329917	565141	535472	487083	572737	549838	389036	527261	691611	574686	549423	564647	515247	512650	509535
M1050T496_2			0.276343	0.629605	0.0543929	1050	496.141						2034.28	1548.04	2644.6	1069.68	1144.7	1899.98	2885.2	1188.92	2421.61	3198.32	2248.19	661.742	1886.82	1823.08	1888.07
M809T296			0.180077	0.880964	0.0545837	808.578	296.184						4963.21	4579.34	5060.55	6370.94	4116.94	4626.46	5193.85	4915.55	4252.12	5064	4688.55	5119.97	4678.8	4685.96	4500.76
M240T106			0.234719	0.732511	0.0546117	240.194	105.647						1929.49	1880.75	1745.23	1900.41	1224.03	1384.41	1854.84	1854.35	1814.78	2525.38	3317.19	1563.97	2054.87	2052.25	1833.62
M234T277			0.443899	1.88981	0.05476	234.062	277.377						1229.02	3761.74	474.563	1725.22	3817.27	4156.97	4026.74	1689.69	1749.47	1793.42	1223.19	4615.24	1385.75	1558.88	1556.46
M380T455			0.459061	0.746182	0.0548153	380.092	455.128						12319.7	8826.35	10526.4	7225.86	7213.15	10978.3	14660.6	8574.76	10122.5	13096.2	10661.2	5390.85	9577.46	9818.8	9575.76
M369T407			0.284698	1.32772	0.0548759	369.023	407.308						1336.54	2453.37	2862.39	2456.25	3051.45	2153.94	1380.8	2776.44	3529.91	2263.2	2310.66	2777.17	2338.89	2291.32	2291.37
M223T313			0.316234	1.27384	0.0548893	222.899	312.537						2331.55	2857.48	2449.31	2417.45	3902.28	2674.13	2719.85	2504.52	3850.67	2466.39	1872.11	2371.58	2299.84	2411.11	2408.41
M633T442			0.249402	1.46847	0.0549438	632.788	442.049						851.795	1991.47	1296.35	514.796	894.009	1913.4	1242.53	1603.04	1406.38	1170.13	969.479	1068.71	1017.53	1020.51	916.485
M769T39			3.52979	1.31658	0.0549733	768.582	39.107						183218	340718	239861	230725	319754	398464	162416	264442	300021	369241	296034	327108	238982	234782	237487
M833T292			0.221984	1.38163	0.0550127	832.999	292.132						898.736	909.715	607.544	752.696	1558.22	793.84	912.549	1007.63	1443.29	1048.08	656.363	1024.1	917.709	917.613	1006.99
M1126T346_1			0.607551	1.30009	0.0550952	1125.97	345.695						12584	12686.4	14188.1	7712.81	14610.5	13214.8	6416.85	13132.2	13490.4	7692.15	13534.1	13637.9	11576	11758.5	11757.4
M595T344			0.351957	0.88482	0.0550953	595.132	343.829						14223.2	11987.5	15020.8	13474	13605.8	10173.8	14079.1	13510	14634.1	16386	13806.1	13058.7	13605.8	13453.7	13453
M666T191			0.187896	1.37304	0.0551009	665.539	190.942						667.559	1161.06	640.282	657.189	785.951	902.971	737.748	1273.68	503.001	775.814	738.744	1163.89	722.523	773.124	721.2
M444T35			0.612841	1.15075	0.0551187	444.382	34.723						18776.7	18430.7	19069.5	18341.2	22001.7	22486.5	14982.9	17264.9	21574.1	15748.6	20538.2	21898.3	17746.2	17746.3	17924.8
M158T408			0.240415	1.41742	0.0551641	158.09	408.359						1425.53	1410.42	1445.62	1142.39	1456.14	1459.08	628.074	1062.87	2024.07	981.519	584.118	1385.72	1022.35	899.485	1023.31
M583T338			0.172767	1.26594	0.0551773	582.895	338.012						807.775	929.403	827.653	799.463	1007.94	768.595	820.98	1223.08	1354.77	760.408	771.394	777.111	683.816	723.407	720.02
M710T423			0.110087	0.822228	0.0554327	710.268	422.793						1239.71	1158.14	1024.08	1188.86	806.698	1021.62	1199.72	975.571	897.217	874.731	1178.84	654.55	950.371	950.191	962.665
M130T380			2.31418	1.55013	0.0554951	130.049	380.241						23923.8	103089	106627	127650	111860	106753	34302.2	169496	158324	95148	109633	121334	103455	106690	106690
M652T345			0.444074	1.45005	0.0554971	651.984	345.086						2908.71	3493.68	2983.62	5659.58	5211.61	5511.68	3721.36	4712.34	5503.78	3993.9	969.661	4911.37	4741.22	4734.4	4888.57
M543T455			0.845959	0.786187	0.0557355	543.046	455.178						39168.6	31116.7	45457.7	32532.7	25886.9	45356.5	46532.3	32957.3	43504.3	50767.9	47995.2	27516.6	38043.4	38043.2	37857.7
M751T338_1			0.375641	1.05227	0.0557634	750.894	338.049						12963.2	13976.8	12413	12481.6	12594.7	14203.4	12905.3	13488.6	12985.1	12202.5	13068.9	12760	12745.6	12928.3	12926
M332T369			0.59819	1.30621	0.0558076	331.93	368.862						8730.93	10765.7	7875.66	4248.15	10713.4	9371.51	9057.62	7896.16	13595.5	8242.51	8516.21	8619.72	8234.09	8217.72	8745.48
M445T455_1			0.389347	0.622459	0.0559254	445.068	454.909						3849.99	2180.24	5424.65	2395.25	2677.68	5711.53	5884.91	2474.46	3465.85	5822.81	5306.88	1345.15	4369.63	4256.22	4369.77
M468T98			0.668505	0.624835	0.0560188	468.306	98.404						18447.4	7411.89	11612.3	7949.78	8562.7	9874.91	8937.75	6448.43	8306.87	9016.38	19917.7	6808.51	9701.63	10782.2	10779.5
M981T351_2			0.22827	0.725894	0.0561017	981.258	351.267						1937.17	808.758	2248.8	2104.53	674.651	2124.44	2079.49	1615.39	1830.38	1906.51	2295.49	2072.3	2017.6	2595.98	2096.41
M620T360			0.20756	1.19245	0.0561936	619.868	360.174						1546.66	2253.33	1786.08	1626.82	2035.17	1472.93	1690.54	1796.23	1836.02	1571.45	1154.88	1787.26	2000.58	1895.61	2000.19
M637T345_2			0.451818	0.477081	0.0563154	636.998	344.824						3677.93	925.664	2182.35	5410.51	3158.31	1879.54	931.333	1966.18	2749.86	6516.38	6772.32	1481.64	1931.01	2693	2038.93
M785T346_1			0.192521	1.22822	0.0563634	785.305	345.659						1062.51	1663.98	1446.76	1416.38	1751.32	1254.81	905.021	1554.33	1868.56	1380.37	1556.54	1447.29	1544.4	1541.29	1649.21
M890T155			0.251452	1.30711	0.0563718	889.593	154.951						1125.01	2186.87	2265.17	990.731	1912.33	1842.42	1320.26	2266.52	2204.19	1657.85	2048.56	1884.44	2340.07	2360.95	1867.61
M870T191			0.434507	1.13183	0.05652	869.549	190.927						7001.88	9509.41	8924.62	8288.06	9310.11	9407.88	7111.12	9258.02	9115.31	8089.93	10295.5	9663.79	8056.03	8327.13	8326.75
M511T396			0.208756	0.712609	0.0566156	510.984	395.888						1649.78	775.808	1846.67	1773.58	1690.73	2152.34	2570.26	955.312	1655.59	2634.13	1820.8	1531.9	1879.83	1784.3	1778.49
M597T344			4.96867	0.892458	0.0566222	597.009	343.829						2.91834e+06	2.60514e+06	3.06868e+06	2.75108e+06	2.75892e+06	2.47441e+06	3.12441e+06	2.48126e+06	3.0657e+06	3.54618e+06	2.96405e+06	3.01149e+06	2.84771e+06	2.83123e+06	2.83125e+06
M524T244			1.14711	0.824473	0.0566696	524.296	244.308						86863	59558.9	85700.5	85978.9	61529.3	81487.4	84938.2	59233.9	102392	96215.7	86772.1	69857.2	76911.9	76459.4	76459.5
M147T383			1.58096	1.49871	0.0567273	147.075	382.599						20906.1	59812.1	64452.3	68968.8	62812.1	48560.2	24038.8	89921.8	87897.8	49417.1	46770.7	62473.5	45998.9	40079.4	45897.2
M403T298			0.136768	0.839285	0.0567904	403.149	297.962						2142.86	1553.55	1581.01	2527.47	1941.73	1927.66	2357.53	1566.85	1906.73	1985.68	1955.54	1636.58	1835.16	1835.32	1635.35
M372T167			0.755229	1.73483	0.0569591	372.075	167.356						10150.7	7943.33	4538.32	2909.85	12920.6	7586.41	10122.1	10924.4	7692.65	5413.48	4631.85	18450.5	8662.06	8663.18	9017.74
M322T493			0.235255	0.550083	0.0570362	322.015	492.709						1411.66	456.131	603.568	1781.03	1258.13	1258.12	2483.88	1158.3	550.692	2711.24	1214.66	932.791	1328.02	1321.18	1512.72
M646T161			0.271619	1.88128	0.0570528	646.351	161.04						742.139	2235.89	847.273	590.593	1051.14	1750.65	303.817	1000.89	1478.14	1047.2	656.997	362.111	1019.56	1133.38	1017.57
M683T260			0.128595	0.82341	0.0571063	682.556	260.317						1620.28	1098.89	1219.75	1321.93	918.095	1326.38	1736.42	1229.7	1129.8	1186.2	1184.19	1105.72	1330.36	1330.5	1317.17
M594T351			0.474109	1.3412	0.0571875	594.479	350.837						4726.52	9833.69	5522.08	3311.26	7005.4	6365.55	6601.68	5103.5	7327.44	5501.92	5096.11	5619.01	5125.81	4955.75	4963.67
M137T162			0.477132	1.53762	0.0573264	136.641	161.622						6689.1	3981.64	3239.24	2758.69	4586.5	6339.93	2244.74	5821.02	4657.92	1309.82	3755.81	5361.47	5576.7	6056.56	6038.03
M1051T496_4			0.227397	0.628485	0.0574033	1051.25	495.829						1137.39	1101.84	1649.33	500.47	599.696	889.738	1605.35	792.054	1315.41	2110.05	1721.29	784.092	910.496	1016.73	1015.51
M485T168			0.537962	1.50096	0.0574587	485.283	168.419						6374.26	5662.36	2817.01	4039.05	5103.29	10162.5	4012.61	8434.23	7122.1	3967.18	5988.21	4339.27	5315.43	5645.39	5313.44
M227T248			0.345916	1.87212	0.0574658	227.084	247.785						1010.15	3917.64	1626.28	742.687	1613.57	1691.9	1208.66	2932.01	1325.4	1702.02	589.308	1398	1524.15	1584.24	1586.56
M741T353_2			0.289455	1.32147	0.0577247	741.445	353.171						1403.52	3429.58	1664.21	2439.08	2342.9	2912.72	2342.19	2531.43	3658.04	2300.24	3225.13	2799.21	2662.67	2823.55	2821.17
M278T362			0.71135	1.69832	0.0577816	278.062	362.375						2317.68	10243.3	5984.82	5051.2	5014.36	12868.2	4003.65	12345.4	9440.11	7159.03	7114.82	3808.52	7713.57	7502.04	7594.09
M870T156			0.554028	1.23403	0.0580373	869.612	156.151						9588.8	11964.8	10610	7513.02	9978.73	11757.6	6833.1	11011	9641.97	11487.4	6330.75	10263.4	8848.47	8256.71	8840.1
M850T154			0.555441	1.4266	0.0580381	849.592	154.439						5751.72	10917.9	7479.85	6583.51	5681.19	12626.5	6972.22	6152.29	12392.7	5347.4	7080.17	8173.12	9995.39	9480.11	9338.03
M538T195			0.70426	0.719171	0.0580479	538.419	194.678						24367.4	14933.8	12717.5	15434.2	12850	15040.6	27517.4	14803.2	14805.9	14442	21674.4	11100.4	18536.5	19896.6	19954.6
M788T348_1			0.457356	1.26889	0.0581839	787.505	347.642						5213.36	7207.53	4705.39	3366.11	6369.06	6634.33	5150.59	5286.42	6711.22	7462.23	4144.05	5911	4911.49	5079.07	4897.87
M767T38			2.25427	1.26133	0.0581917	766.564	38.476						128648	151918	134402	127706	170043	224566	97524.1	127632	160923	149275	132375	136052	142319	138771	142245
M399T35_3			1.37049	1.29191	0.0581951	399.323	35.281						47934.8	57602.6	52585.8	55129.4	77566.5	58441.7	45705.7	43033.2	89226.9	46215.8	54007.9	63741.5	46201.8	43017.8	43680.8
M544T192			2.21519	1.39671	0.0582029	544.336	192.2						105510	124409	100157	166700	128783	169897	62425.4	148267	221242	100699	129599	136341	136427	135774	135775
M693T423			0.203302	1.33513	0.0582494	692.858	422.539						1002.44	855.333	1099.75	771.602	1390.5	1542.02	675.417	899.217	1563.29	1109.35	929.337	1210.18	1253.91	1211.89	1253.46
M537T423			0.211203	1.50785	0.0582932	536.9	422.668						592.74	764.389	687.853	802.184	1451.27	940.562	553.83	632.898	1530.77	898.357	565.984	863.749	873.528	832.409	873.671
M641T333			0.20258	1.31918	0.0583347	641.357	333.074						748.659	1352.21	950.352	614.238	994.104	1173.55	971.901	1598.81	847.522	940.889	1046.14	988.746	1085.35	1052.21	1052.43
M395T35_2			0.565648	0.68292	0.0584751	395.358	34.623						12982.1	4969.55	12667.9	17628	8195.57	10867.8	7459.26	7301.26	10790.5	8253.65	12973.9	7021.58	9201.01	9094.68	8859.83
M1078T349			0.772531	0.383818	0.0584967	1077.95	348.928						2062.64	2958.56	3455.78	10667.2	11700.1	1593.43	15502.9	3854.24	1087.47	15824.9	14360	2554.31	12232.9	12387	12232.9
M976T345			0.471938	0.780102	0.0585107	976.309	345.083						10325.1	9643.75	11593	10876.3	5250.58	9704	8879.79	6340.64	11622.2	13300.8	11494.1	9291.5	9435.01	9314.04	9380.63
M731T33			0.260662	0.844266	0.0585953	731.409	32.537						5906.73	4809.05	5840.62	6884.9	4982.24	3715.34	5599.74	5503.4	5222.94	6738.83	5128.52	6244.46	5935.02	5558.62	5935.9
M812T144_1			2.62977	1.06682	0.0586887	811.599	143.58						479767	523063	540162	543946	530816	560770	543248	590235	581638	517163	546303	595918	530264	525551	530259
M238T312			1.40357	1.39623	0.0587368	237.986	312.145						33113.8	49476.4	37762.5	32636.4	61061.3	35210.8	40751	39155	79486.5	50100.8	40477.3	63502	43174.2	42468.2	42473.1
M788T487			0.154548	0.718903	0.0587921	788.225	486.853						1184.35	1207.84	1241.49	887.154	648.181	943.971	1199.36	795.155	685.825	769.535	1178.05	363.088	1132.56	1132.41	1100.69
M1023T247			0.0237203	0.94374	0.0588405	1022.66	247.355						1100.57	989.894	1101.22	969.744	1036.78	1011.6	1043.06	930.036	972.49	1094.41	1001.37	1014.56	1167.5	1118.35	1167.51
M254T327			0.250244	0.589161	0.058901	254.159	327.079						984.984	695.53	1089.22	1945.67	570.338	648.967	1883.91	615.831	1357.57	632.875	1970.22	1123.69	1465.6	1575.67	1640.53
M261T455			2.66848	0.755353	0.0591345	261.037	455.178						336941	257101	403523	259611	200844	390246	386163	266406	373009	435130	412193	199521	305776	305786	303296
M278T337			0.856546	2.11817	0.0593714	278.062	337.181						2013.36	11110.9	4427.93	3888.68	5128.83	18158.8	2363.12	11640.5	6444.37	6299.71	7721.57	4102.12	7542.12	7553.33	7913.53
M149T32			0.492203	1.33695	0.0593905	148.562	32.188						5076.65	6318.78	5288.85	5177.24	11001	4749.94	5901.65	6660.95	7666.05	5582.12	5533.71	7134.6	6931.57	6872.43	6901.03
M440T297			0.153747	1.20394	0.0595078	440.006	297.171						668.184	1146.02	816.024	772.275	1004.85	931.233	698.786	925.913	1045.41	845.791	979.212	701.756	818.575	795.817	797.783
M508T195			1.52043	0.796669	0.0597354	508.337	194.616						162592	88238.8	100649	136277	87886.4	131136	128610	90789.3	133728	131743	118740	88516.1	125103	124087	124100
M823T348			0.296014	1.45968	0.0597358	822.965	347.643						1687.79	1901.7	1448.06	1617.85	1768.81	3762.1	1322.13	1705.05	2338.71	1210.07	2028.1	2119.11	2038.52	1934.46	2040.6
M360T480			0.194372	1.12121	0.0598494	360.031	480.155						1691.5	1837.08	1851.77	1584.33	1909.62	1896.63	2012.47	1959.67	2388.78	1715.37	1809.81	1966.22	1922.81	1933.5	1961.63
M165T300			0.575872	1.17981	0.0598601	165.053	300.3						11680	17041.8	11103.2	12479.6	12891.6	15278.3	13852.3	13601.6	16266.3	12668.3	11118.2	10930.7	12071.9	11515.4	12073.7
M213T415			0.310561	1.40049	0.059898	213.121	414.741						779.802	2402.87	2153.95	2717.49	2404.86	2949.3	1917.61	2676.64	4179.75	2440.62	2372.87	2727.96	2685.01	2380.92	2376.41
M423T455			0.592231	0.704638	0.059955	423.088	455.236						12816.1	8847.47	16518.5	8624.13	7042.58	15799	15287.6	9335.2	13649.6	16979.6	16648.1	6540.96	11377.9	11373.9	11122.7
M871T313			0.278046	1.28387	0.0600029	870.642	313.195						2137.11	2863.71	2539.82	2118.68	3052.7	1883.81	2173.32	2312.68	3855.65	1893.17	2470.74	3149.07	2779.9	2733.75	2780.06
M733T344_2			0.479572	1.13797	0.0601817	733.493	344.427						10971.9	10714.9	9574.41	9273.62	11915.2	11008.1	8116.97	10819	11945.6	12082.8	10692.3	12685.8	9069.33	8688.91	8984.05
M845T338			0.19999	1.17954	0.0602536	844.878	337.976						1568.7	1459.5	1375.65	1651.11	2006.35	1762.48	1267.07	1952.27	1765.62	1470.03	1382.73	1333.84	1663.34	1714.94	1718.76
M635T351			0.623792	1.43933	0.0603582	635.479	350.875						6699.96	6461.7	4451.1	4178.56	8655.4	6090.98	5890.42	5918.61	12661.5	6678.73	4964.52	7512.76	5945.61	5550.84	5940.76
M282T235			0.701398	0.642357	0.0603703	282.047	235.487						8598.24	11453.6	16032	7266.87	4219.19	12415.7	16738.8	9796.53	10079	16966.1	16540.5	4800.87	11151.8	10921.4	10896.9
M593T35			0.553887	0.818772	0.060393	592.561	34.64						17391.4	11636.8	18930.6	15180.9	15340.6	12350.8	19609.7	10870.9	18146.4	13953.6	15504.3	13998.9	15700.3	16407.4	15697.9
M184T544			0.786071	0.815564	0.0604137	184.072	544.073						46100.2	41392.6	43932.2	37438.9	24543.9	35181.7	56872.6	44987.3	36046.5	47254.8	41377.8	40477.9	47535	48632	53034
M940T349			0.35879	1.36875	0.0604842	939.529	348.928						2518.12	3797.58	2409.02	2199.19	3535.96	2849.16	2360.81	2148.71	4857.54	3385.07	1910.46	3044.8	2143.42	2082.22	2425.75
M384T224			0.264469	1.5233	0.0604863	384.248	224.5						750.181	1048.29	857.345	733.653	2210.35	1300.34	915.327	1692.05	1783.26	1543.92	1033.65	852.769	1604.97	1388.99	1602.37
M169T383			0.865637	1.53923	0.0604996	169.057	383.453						4260.25	20181.3	17008.2	19284.5	15898.4	14711.5	5455.97	22995.7	28484	17593.3	17284.6	22232.5	14769.9	14316	14770.4
M829T348			0.50945	1.569	0.060529	828.504	347.666						3570.91	7297.95	2336.13	2401.04	5433.32	4882.52	4703.88	2401.42	7738.06	5175.07	2629.26	4907.59	4083.15	4084.82	3929.14
M643T248			0.362644	1.35285	0.0605624	643.28	247.935						2372.33	3896.37	2571.59	2810.45	2631.88	5276.52	2204.92	3656.54	3641.89	2846.67	3074.43	2380.67	2805.04	2787.42	3206.74
M849T469			0.173876	0.741367	0.0606111	849.242	468.653						1958.25	1410.27	1343	1219.4	861.204	1213.5	1464.4	1532.85	1197.89	1369.67	1819.18	585.511	1034.53	1001.38	982.616
M191T368			0.213566	1.2472	0.0607504	190.991	368.094						1037.97	1431.76	1179.32	1404.57	1888.54	1636.4	1269.35	1364.38	2147.43	1711.97	1624.85	1793.5	1212.62	1275.7	1281.47
M632T184			0.195986	0.922357	0.0607643	632.46	184.023						11358.2	11227.2	11534	11567.4	10498.2	11395.9	12592.4	11270.9	11048.4	10969.6	13724.6	10735.1	10947.6	11415.2	10912.4
M241T409			0.219917	1.40442	0.0609509	241.078	409.026						1266.54	850.266	773.001	898.823	1562.97	902.247	681.793	1632.91	1503.32	668.351	1189.94	1242.31	1362.47	1412.39	1413.13
M387T455			0.15725	1.24075	0.0609795	387.067	455.128						368.235	891.583	554.344	791.467	831.188	705.736	608.698	769.244	637.797	711.285	684.718	778.497	740.632	657.508	655.145
M843T344_1			3.2402	0.876029	0.0609845	843.017	343.829						1.00036e+06	881665	1.0526e+06	920603	915660	819440	1.09573e+06	842799	1.05464e+06	1.25693e+06	1.02001e+06	1.04529e+06	937550	937562	932972
M164T292			0.508055	1.22355	0.0611621	163.967	291.726						6573.85	8794.68	7808.61	7480.42	10922	8874.84	8420.71	9243.62	13300.3	9814.14	9808.34	9927.15	9036.16	9002.68	9020.33
M877T344			0.35975	0.832939	0.0612179	877.007	343.829						12705.6	10714.7	15903.3	13131.2	12015.7	10127.6	14089.5	11224.2	10474.2	11463.5	9224.26	9177.9	11861.8	11799.5	11595.1
M700T483			0.210823	0.744667	0.0612879	700.247	482.933						2532.16	2346	2020.16	2294.54	1151.72	2601.23	2202.97	1857.49	1716.14	2328.99	3010.77	1042.86	1817.13	1772.35	1816.32
M1075T79_1			0.31248	1.51947	0.0613231	1074.82	79.3265						1294.03	2697.75	2337.65	2048.73	1524.07	2224.77	880.934	3188.38	3453.83	2846.2	1801.12	3942.37	2649.04	2629.01	2628.96
M299T112			0.37887	0.51962	0.0613681	299.198	111.62						1854.39	2826.13	3281.6	3476.71	2930.67	1313.03	5436.32	2632.71	1046.84	5946.56	1796.54	574.228	2000.18	2118.78	1988.07
M556T35			0.594289	1.57328	0.0614037	555.514	34.5665						3365.01	4372.24	4380.7	6166.68	11806.3	7091.91	8598.61	7876.24	6641.57	2571.11	4969.89	9491.8	7425.89	6941.97	7415.77
M60T267			0.438277	1.26406	0.0614547	60.08	266.86						5182.79	4015.34	3850.04	4295.55	7027.59	5992.61	5988.55	5133.53	6940.88	4043.63	4156.03	5672.58	4445.91	4242.47	4252.06
M511T353			0.453932	0.849777	0.0615175	510.942	352.649						24900.7	20946.6	24969.1	26331	25565.6	21565.5	22476.7	17189.9	16057.4	27117.9	21378.6	23740.1	23142.2	23234.5	21512.9
M131T70			0.580938	3.21129	0.0615376	131.088	70.23						1665.76	3538.98	553.217	1195.65	2361.6	1888.97	1625.56	2948.4	9824.18	1242.19	811.7	2218.97	2918.19	2661.4	2663.71
M922T344_1			0.364271	0.738488	0.061558	922.102	343.879						4818.58	3751.32	6125.17	3478.66	4612.82	2213.91	5219.41	2651.13	5236.73	5812.52	4278.4	3491.36	4696.45	4725.93	4675.88
M1094T356			0.180681	1.14934	0.0615658	1093.86	356.063						1365.46	1324.3	1475.84	1428.19	1869.63	1604.85	1203.19	1818.22	1590.33	1362.16	1554.26	1434.58	1419.12	1417.36	1500.6
M837T344_1			0.274528	0.839087	0.0616059	836.507	343.805						8757.48	6510.88	8528.49	7903.08	7109.23	5770.53	8877.35	7532.05	5857.69	6257.52	6065.73	6144.59	6640.82	6627.44	6117.27
M158T187			0.0891061	0.848561	0.0616779	158.116	186.78						831.911	506.081	599.247	638.981	663.169	496.789	602.758	555.267	531.701	643.182	721.19	672.862	547.488	495.523	511.001
M741T362			0.138547	0.887104	0.0617424	740.779	362.391						2987.16	2601.97	3130.48	2835.23	2810.09	2773.11	3782.72	3027.57	2837.02	2787.72	3497.4	2823.6	3018.64	3086.15	3085.89
M949T487			0.160923	0.749585	0.0617498	949.235	486.74						1328.37	1347.83	1578.95	1195.28	674.399	1218.09	1209.36	899.855	991.18	945.988	1332.33	558.2	1200	1106.89	1199.32
M149T270			0.466755	2.0726	0.0618451	149.058	269.704						2799.03	2228.71	544.794	1517.2	5049.41	3686.69	495.548	1992.2	4964.49	1613.88	2156.56	995.123	1339.44	1352.65	1595.34
M928T363			0.113419	0.873117	0.0619035	927.778	362.931						2153.82	1823.69	1977.99	2409.47	1577.75	1893.46	1682.53	1952.98	2023.28	2109.8	2080.63	1567.93	2042.41	2150	2041.1
M247T424			0.320683	2.21191	0.0619365	246.973	424.147						766.111	1154.97	725.315	897.238	2468.81	1236.79	579.625	598.225	2961.71	591.551	578.208	732.477	888.413	888.094	872.387
M286T41			0.788004	0.715876	0.0619632	286.308	41.424						17533.8	15654.4	25247.1	19354	18695.2	5126.54	19447.5	13464.8	14935	22935.8	24568.6	24534.1	19302.4	19115.7	19302.1
M482T169			0.761123	1.66162	0.06197	482.414	168.924						6665.79	11752.3	7120.01	3352.24	16380.9	12566.7	9196.45	8843.36	4751.07	5158.94	5153.47	6598.73	6358.65	4998.25	6357.91
M426T34_2			0.53166	1.23359	0.0619724	426.376	34.062						8686.22	8428.2	10029.5	7087.19	12097.9	10084.7	6464.43	10376	13362.6	10458.1	9958.9	10641.3	9741.03	8277.37	8266.81
M954T348			0.599933	1.31144	0.062022	954.041	348.286						7739.72	8566.35	9100.17	8965.66	13274.1	10332.8	5897.29	11132.8	15037.1	11012.5	8330.74	8600.57	13340.2	14507.9	14544.6
M236T462			0.209232	1.25618	0.0621399	236.148	461.744						1114.28	1445.82	1462.99	1181.47	1485.52	2048.99	1664.02	1302.09	1762.09	924.928	1231.1	1475.84	1444.83	1280.2	1326.81
M865T50			0.40806	1.27048	0.0621814	864.574	49.863						5291.24	7951.06	3829.84	7412.78	6065.95	6040.79	4859.81	5286.7	8179.91	5071.9	5932.58	7636.73	5561.33	5960.81	5570.59
M163T455			0.527164	0.794196	0.0623115	163.058	455.153						18504.7	13908.2	20387.3	14411	11656.5	20860.2	20301.8	14655.1	19141.5	21095.3	20990.8	11659.7	16052.8	15765.7	15764.3
M672T164			0.258716	1.51695	0.0623171	672.417	163.934						956.785	1743.97	1343.9	686.559	831.866	2560.91	1087.09	1477.59	2042.46	1211.59	1230.44	1228.17	1512.02	1423.8	1512.64
M565T34_1			0.662636	0.759939	0.0626569	565.297	33.882						19455.9	18913.7	20096.3	19828.7	11329	12726.8	22804.4	13493.1	10356.3	15476.6	20767	23179.9	14965.6	15525.7	14950.5
M563T33_1			0.712413	1.517	0.0628066	563.465	33.454						6496.06	15242.8	5302.99	14928	8850.93	13154.1	8011.73	13823.4	7272.22	7894.57	5751.94	15057.1	17098	16896.9	17097.1
M247T467			0.827557	0.657192	0.0628419	247.093	466.652						26314.5	25455.8	25062.6	26772.2	26292.9	6969.1	35241.5	30343.5	10118.5	26856	24914.3	9362.74	10489.1	10464.6	11064.5
M785T55			7.12966	1.58202	0.0628687	784.581	55.246						406421	706848	672573	538953	959759	1.68987e+06	649816	726084	864888	603667	665000	647256	609478	628851	609812
M267T167			0.695454	1.77092	0.0629642	267.267	166.678						7773.91	7424.41	3008.38	4735.43	13117.5	5562.22	8967.36	8871.67	5759.79	3616.09	3679.5	15545.4	8064.26	7741.76	7740
M255T423			0.549815	1.3147	0.0630703	255.004	423.39						6510.06	8195.48	6780.72	7512.4	12138.5	7591.58	5597.47	7040.93	12353.7	9482.73	7189.77	9308.2	8075.27	7951.02	8091.73
M382T360			0.232377	1.04552	0.0631347	381.882	359.582						4359.89	4748.56	4144.77	4523.18	4597.86	4651.12	4783.36	4548.77	4758.72	4609.21	4447.99	4786.49	4250.49	4248.71	3962.76
M1195T186			0.311142	0.670332	0.0632453	1194.58	186.138						3426.55	1730.99	1948.35	4041.32	2908.83	1957.08	5136.59	3043.27	2477.46	2230.95	4549.64	2182.82	1656.56	1828.77	1660.4
M615T365			0.202128	1.25079	0.063397	615.366	364.656						1406.15	1256.77	984.186	908.763	1572.71	1575.77	1156.04	1130.78	1215.82	919.837	859.331	1045.97	1154.39	1150.62	1150.63
M574T34_2			0.552021	0.55411	0.0634633	574.444	33.9175						3898.64	2814.54	4563.3	4613.5	2516.46	2288.12	10095.5	3868.82	8292.81	8584.1	9072.75	2842.33	5607.63	6687.03	5492.33
M336T274			0.30584	1.63778	0.0635459	336.128	273.964						1779.63	3394.18	971.136	1117.88	1654	1238.52	790.716	2329.06	2522.11	1384.9	1457.59	1148.48	1770.64	1648.68	1762.99
M898T33			0.28115	0.787449	0.0636576	897.709	32.812						6705.63	3644.56	7350.52	6371.21	6139.35	5698.18	6306.4	4323.1	4215.36	4359.97	4880.36	4307.22	6649.34	6330.36	6659.71
M833T38			2.31993	1.18811	0.0640773	832.578	38.468						140894	178602	195871	149891	186700	252834	151484	185031	188372	158691	189545	180382	146798	154139	154090
M934T350_2			0.404635	1.44535	0.0641398	934.473	350.207						2901.13	3940.96	904.092	2746.61	3427.83	2743.94	3281.12	4836.43	4800.9	3149.18	2357.88	2421.6	3030.9	3279.37	3282.62
M238T313_1			0.249126	1.42326	0.0641399	237.89	312.885						734.118	1635.26	990.71	883.799	2021.69	1174.5	1349.46	1420.38	2312	1897.14	1566.87	1999.76	1437.87	1439.54	1385.97
M262T329			0.163604	0.782873	0.0641714	262.109	329.467						1369.72	1131.23	1046.77	1902.3	1053.78	777.05	1426.7	1057.1	1346.86	1121.86	1444.74	1141.29	1249.35	1222.28	1250.23
M266T235			1.4102	0.643688	0.0641908	266.074	235.315						38020.1	51810	67216.3	28563.8	20705.9	49274.9	65861.5	41542.4	41169.8	76829.3	69383.4	18132.3	48675.4	47939.2	47947
M919T192			0.433658	1.23148	0.0642232	918.601	192.068						4746.9	7521.36	5393.64	6694.45	7826.55	6635.5	4989.44	7069.6	5668.27	5003.87	8034.62	8211.81	6757.93	6757.82	6991.87
M479T164			0.280055	0.659822	0.0642746	479.272	164.45						2914.26	1326.14	3215.88	1716.54	1726.84	1279.5	1594.62	810.201	1946.63	2844.95	1389.52	1934.26	1878.15	2114.01	1869.96
M292T312			0.567971	1.36137	0.064412	291.973	312.274						6173.7	10551.4	5793.1	5269.34	9273.18	5587.5	6469.12	7395.19	12403	9342.81	6268	8313.59	6799.05	6845.1	6786.92
M941T212			0.179013	0.863556	0.0644848	940.6	212.168						2541.7	2408.45	3186.82	2734.12	1917.01	2627.04	3109.15	2553.92	2952.19	2610.57	3281.83	2622.69	2529.78	2570.42	2529.41
M529T358			0.633277	0.280493	0.0645691	528.909	358.181						839.636	1290.14	8845.93	1202.4	1158.61	908.368	1099.65	1133.82	1267.47	7454.99	6933.98	1640.05	1092.4	1092.68	986.47
M297T34_1			1.04022	0.43681	0.0646123	297.08	33.9025						15140.5	1389.92	13458.6	10780.3	3206.65	3134.3	17091.3	1868.82	25385.3	19512.8	12792.1	3793.07	9366.82	9168.28	9363.06
M781T455			0.726145	0.643162	0.0646363	781.093	454.857						14762.8	9673.92	20374.5	8952.26	6759.33	19930.2	19924.2	9840.99	16414.8	22467.1	20205.7	5997.46	13250.1	13055.3	13053.9
M590T398			0.191268	1.19011	0.0647111	590.023	397.719						1197.08	1682.86	1591.59	1326.8	1934.19	1603.85	1567.89	1464.55	1821.79	1036.95	1677.01	1486.46	1617.5	1625.08	1602.45
M74T694			0.567772	0.621103	0.064741	74.0955	693.781						8057.39	7978.79	12397.8	7968.35	4598.78	9336.74	6615.84	6325.7	3320.77	14265	6375.9	3022.43	5759.93	6303.08	6293.49
M166T281			2.71191	0.103544	0.0649795	166.132	281.312						150378	10803.7	4629.28	2520.3	2538.87	4090.99	164963	24701.7	1573.01	154812	2343.32	5956.02	3916.63	3911.92	3661.96
M425T364			0.217733	0.944424	0.0651373	424.862	364.218						32077.8	29668.9	32705.8	34641.2	32109.8	32416.3	35641.9	32860.3	29176.1	32644	32747.3	33085.8	30958.1	30957.4	31369.1
M686T34_1			0.77251	1.31771	0.0651653	685.552	33.5285						15339.2	17684.2	14445	14463.9	21589.1	25101.4	9206.44	11475.4	20868	16517.7	16279	16935.8	16869.7	16860.4	17697.9
M718T181			0.818994	0.907486	0.0653917	717.586	180.942						100992	88342.9	94944.6	93298	86948.4	82105.8	115076	84470.4	96529.1	91500.1	92101.8	95125.7	101039	101026	100038
M707T360			0.11966	0.851345	0.0654682	706.815	360.227						2018.53	1903.75	1588.28	1955.68	2062.91	1652.41	1903.49	1376.56	1613.66	2097.97	2155.85	1368.3	1838.96	1841.98	1855.38
M599T312			0.211636	1.37343	0.0655087	598.791	312.486						868.5	1489.74	718.438	694.911	1310.64	848.415	859.121	871.282	1460.99	1300.76	654.252	1017.9	912.364	961.964	906.935
M1017T348			0.444585	1.2023	0.0656679	1016.96	348.292						8679.02	10175.3	8337.21	7381.57	9588.04	7020.91	5673.83	9549.75	8252.26	6839.04	6363.66	7442.43	6326.32	5783.26	5846
M239T331			0.332576	0.764767	0.065682	239.148	331.43						4704.66	5795.74	6563.46	4902.37	2958.44	2890.86	4962.12	4984.57	5035.61	5549.94	5390.32	2863.05	5301.78	5164.09	5163.8
M331T177			0.884198	0.606703	0.0659203	331.203	177.259						23342.9	4503.92	18349.9	28814.3	9665.17	31253.1	23457.6	8198.33	26537.3	27434.4	28798.2	10967.4	18082.4	17525.8	18079.6
M956T396			0.185571	1.18411	0.0659511	956.088	396.35						1091.12	1291.56	1474.97	1411.63	1634.68	1633.61	1301.65	1414.62	2028.71	1364.97	1335.87	1446.27	1424.66	1472.53	1472.44
M772T209			0.218207	0.712505	0.0661341	772.453	208.862						2076.37	2302.71	1991.13	1196.05	1389.55	947.891	2295.07	1205.74	1495.42	1977.79	1887.99	798.628	2015.82	1957.79	2235.05
M261T77			0.316147	1.48696	0.0661553	261.22	76.916						674.413	1502.53	1727.78	1392.33	2596.26	2286.17	2944.76	2897.57	2807.51	1841.44	1958.85	3581.9	2645.9	2713.36	2646.17
M1105T345			0.466815	0.808788	0.0663229	1105.33	344.733						10609.1	8148.62	12038.6	9216.77	8570.6	6324.19	10453.8	7762.49	11214.5	12581.7	12000.8	12088.1	8319.23	9426.15	8477.65
M1008T513			0.246302	0.720503	0.066437	1008.36	512.924						3549.67	3574.03	2746.88	3314.27	1385.55	2675	2723.75	2749.21	2075.52	2995.52	3229.94	913.25	2667.48	2602.86	2667.77
M539T301_2			0.351017	0.636547	0.066521	539.315	300.771						4315.31	1951.25	2147.82	2825.18	1882.13	2840.99	5241.65	1410.29	3183.43	2732.28	2517.49	1322.65	2558.76	2546.25	2558.76
M250T48			0.291996	1.70107	0.0665553	250.111	47.8095						509.173	1645.25	1155.03	1609.07	1792.05	1451.03	693.237	1807.04	3767.49	1548.22	1628.95	1689.02	1885.08	1884.7	1847.5
M521T183			0.290831	0.891071	0.0666538	520.505	182.749						13382.3	11134.4	13269.9	12851.6	11492.4	11673.5	14859	11313.8	12206.5	14943.5	12204.8	14811.6	13508.6	13501.7	13239
M434T313_2			0.609877	1.7209	0.0667083	433.938	312.74						3314.89	6194.95	3937.29	2977.98	9538.57	3708.93	4055.71	4669.02	12633.3	7718.52	5201.56	10074	4782.99	4735.5	4783.53
M232T309			0.186165	0.766935	0.0667259	232.094	309.16						2353.9	1639.94	2232.9	1768.94	1518.48	2059.51	1206.52	1450.92	1715.17	2489.48	2469.21	1218.75	1815.37	1767.81	1900.49
M823T155			0.694281	1.16008	0.0667445	822.569	154.595						22859.9	26239.1	26575.1	25065.5	22268.8	29189	26697.4	25942.4	31487.9	20821.4	22877.8	32965.2	25076.5	25024.7	27673.4
M134T230			1.01761	1.5369	0.0668776	134.026	230.23						7463.57	31611.5	20914.6	11555.5	17172.1	22752.7	11334.1	30691.4	21882.2	16622.5	20501.7	11739.6	16485.2	16218.7	16220.9
M1075T350_1			0.758414	0.419732	0.0669559	1074.95	349.575						1230.1	1797.82	12480.4	1337.94	2543.93	4905.99	14607	3364.81	4473	12466.7	11335.5	5352.35	13127	13125.5	12699.9
M286T407			0.102679	0.873971	0.0669789	285.938	406.719						1441.24	1328.39	1644.05	1346.49	1363.4	1377.65	1749.13	1197.23	1438.86	1713.81	1231.86	1270.83	1307.83	1308.24	1292.55
M1011T367			0.177121	0.85196	0.0671432	1010.76	366.742						4916.46	3213.24	4040.8	5415.77	4437.85	4748.79	4296.17	3633.2	3340.63	4165.39	4747.54	4125.15	4038.82	3926.66	4036.68
M704T364			0.211281	1.26908	0.0671748	703.852	363.788						1387.66	1859.41	1516.32	788.126	1636.59	2001.23	1237.94	1190.4	1619.98	1246.68	1738.52	1737.5	1778.98	1800.04	1779.17
M511T167_2			0.289731	1.36779	0.0672545	511.453	167.292						1495.45	2233.24	1542.31	1355.4	2095.03	2864.64	1250.14	1728.84	1053.34	1460.17	1397.42	1652.39	1289.05	1407.89	1256.82
M146T448			0.569676	0.74915	0.0672726	146.164	448.452						12932.6	9617.89	12271.2	20109.5	12224.2	11516.2	21042.4	11313.8	16498	20920.5	12926.8	13896.9	11707.4	11852.5	11852.6
M844T469			0.223527	0.729626	0.0676237	844.289	468.974						2582.43	2402.35	3055.55	2657.58	1172.13	2523.54	2167.42	1866.09	2175.81	2224.44	2194.45	718.275	2280	2185.68	2133.94
M888T140			0.335664	1.13347	0.0676479	887.628	139.695						4377.31	6312.72	4750.14	5264.53	4745.16	5973.8	5524.99	6162.84	4858.02	5075.64	4703.69	5607.45	5863.27	6158.31	6157.64
M563T387			0.230499	0.675673	0.0676926	563.152	386.981						2890.65	2209.34	1795.78	2242.3	871.561	1754.76	1526.11	1250.03	1458.34	1868.07	1678.1	564.718	1621.16	1622.75	1572.84
M246T297			0.155705	1.29132	0.0678503	246.027	297.171						504.758	1007.61	449.036	638.115	633.46	991.641	793.099	640.236	787.107	660.694	609.829	660.419	811.947	724.066	712.626
M387T220			0.21525	0.741805	0.0679753	387.257	219.606						1852.29	863.316	1533.14	1362.24	967.82	1067.89	1740.05	1180.82	1789.17	1761.6	956.9	960.2	1345.32	1313.71	1344.89
M339T184			0.714974	0.658458	0.0681021	339.047	184.008						18223.8	7841.82	22280	20057.9	13961.6	6513.72	14580.5	12094.5	13240.2	21963.9	5907.62	14178.3	8208.09	8113.59	8112.87
M1023T344_3			0.390668	0.820029	0.0681314	1023.33	344.468						8833.23	8999.94	10711.8	8185.95	8227.4	5887.18	7633.3	6742.94	9102.9	11489.7	10968.3	8455.53	8612.18	8549.83	8549.86
M178T306			0.167998	1.27268	0.0681513	178.023	306.021						402.845	1218.06	811.426	789.807	787.556	835.926	853.078	930	878.706	826.324	623.515	831.159	812.169	797.487	812.353
M351T386			0.239141	0.697452	0.0683527	350.985	385.764						1765.66	1610.74	3163.25	1567.97	813.888	1160.1	1725.11	1584.22	1554.15	1649.31	1593.25	1272.88	1489.04	1482.38	1198.55
M426T35			0.509147	1.38301	0.0683776	426.339	34.5975						5547.37	5046.07	4643.18	5223.22	10566.1	7672.53	5542.25	4059.11	7797.08	5743.43	5008.16	8711.12	4677.53	4486.71	5231.07
[truncated: 7,278 more rows]
