# Supplementary material for: lncRNA ADAMTS9-AS2/let-7a-5p axis regulates metabolic reprogramming by targeting HK2 in oral submucous fibrosis-associated oral squamous cell carcinoma
Source: Genes Dis. 2025 May 5;12(6):101670. doi: 10.1016/j.gendis.2025.101670 (PMC12359156; doi:10.1016/j.gendis.2025.101670)
Supplement: Multimedia component 4 [file mmc4.xlsx]

## Sheet: OE_vs_NC
ID
