# Supplementary material for: lncRNA ADAMTS9-AS2/let-7a-5p axis regulates metabolic reprogramming by targeting HK2 in oral submucous fibrosis-associated oral squamous cell carcinoma
Source: Genes Dis. 2025 May 5;12(6):101670. doi: 10.1016/j.gendis.2025.101670 (PMC12359156; doi:10.1016/j.gendis.2025.101670)
Supplement: Multimedia component 5 [file mmc5.xlsx]

## Sheet: query2map
Metabolite	KEGG.ID	cpdName	Map_ID	Map_Name	URL
Cis-aconitate	C00417	cis-Aconitate;cis-Aconitic acid	hsa00020	Citrate cycle (TCA cycle)	https://www.kegg.jp/kegg-bin/show_pathway?hsa00020+C00417
Cis-aconitate	C00417	cis-Aconitate;cis-Aconitic acid	hsa00630	Glyoxylate and dicarboxylate metabolism	https://www.kegg.jp/kegg-bin/show_pathway?hsa00630+C00417
Cis-aconitate	C00417	cis-Aconitate;cis-Aconitic acid	hsa01100	Metabolic pathways	https://www.kegg.jp/kegg-bin/show_pathway?hsa01100+C00417
Cis-aconitate	C00417	cis-Aconitate;cis-Aconitic acid	hsa01210	2-Oxocarboxylic acid metabolism	https://www.kegg.jp/kegg-bin/show_pathway?hsa01210+C00417
1-Deoxy-D-xylulose 5-phosphate	C11437	1-Deoxy-D-xylulose 5-phosphate	hsa00730	Thiamine metabolism	https://www.kegg.jp/kegg-bin/show_pathway?hsa00730+C11437
1-Deoxy-D-xylulose 5-phosphate	C11437	1-Deoxy-D-xylulose 5-phosphate	hsa00900	Terpenoid backbone biosynthesis	https://www.kegg.jp/kegg-bin/show_pathway?hsa00900+C11437
1-Deoxy-D-xylulose 5-phosphate	C11437	1-Deoxy-D-xylulose 5-phosphate	hsa01100	Metabolic pathways	https://www.kegg.jp/kegg-bin/show_pathway?hsa01100+C11437
Stearic acid	C01530	Octadecanoic acid;Stearate;Stearic acid	hsa00061	Fatty acid biosynthesis	https://www.kegg.jp/kegg-bin/show_pathway?hsa00061+C01530
Stearic acid	C01530	Octadecanoic acid;Stearate;Stearic acid	hsa01040	Biosynthesis of unsaturated fatty acids	https://www.kegg.jp/kegg-bin/show_pathway?hsa01040+C01530
4-iodphenol	C08701	Norerythrostachaldine
His-ser	C00214	Thymidine;Deoxythymidine	hsa00240	Pyrimidine metabolism	https://www.kegg.jp/kegg-bin/show_pathway?hsa00240+C00214
His-ser	C00214	Thymidine;Deoxythymidine	hsa01100	Metabolic pathways	https://www.kegg.jp/kegg-bin/show_pathway?hsa01100+C00214
Capric acid	C01571	Decanoic acid;Decanoate;Decylic acid;n-Capric acid	hsa00061	Fatty acid biosynthesis	https://www.kegg.jp/kegg-bin/show_pathway?hsa00061+C01571
Capric acid	C01571	Decanoic acid;Decanoate;Decylic acid;n-Capric acid	hsa01100	Metabolic pathways	https://www.kegg.jp/kegg-bin/show_pathway?hsa01100+C01571
Ile-Pro	C00526	Deoxyuridine;2-Deoxyuridine;2'-Deoxyuridine	hsa00240	Pyrimidine metabolism	https://www.kegg.jp/kegg-bin/show_pathway?hsa00240+C00526
Ile-Pro	C00526	Deoxyuridine;2-Deoxyuridine;2'-Deoxyuridine	hsa01100	Metabolic pathways	https://www.kegg.jp/kegg-bin/show_pathway?hsa01100+C00526
Ile-Pro	C00526	Deoxyuridine;2-Deoxyuridine;2'-Deoxyuridine	hsa02010	ABC transporters	https://www.kegg.jp/kegg-bin/show_pathway?hsa02010+C00526
Benzoic acid	C00180	Benzoate;Benzoic acid;Benzenecarboxylic acid;Phenylformic acid;Dracylic acid	hsa00360	Phenylalanine metabolism	https://www.kegg.jp/kegg-bin/show_pathway?hsa00360+C00180
Benzoic acid	C00180	Benzoate;Benzoic acid;Benzenecarboxylic acid;Phenylformic acid;Dracylic acid	hsa01100	Metabolic pathways	https://www.kegg.jp/kegg-bin/show_pathway?hsa01100+C00180
2,3-diphospho-d-glyceric acid	C01159	2,3-Bisphospho-D-glycerate;2,3-Diphospho-D-glycerate;D-Greenwald ester;DPG	hsa00010	Glycolysis / Gluconeogenesis	https://www.kegg.jp/kegg-bin/show_pathway?hsa00010+C01159
2,3-diphospho-d-glyceric acid	C01159	2,3-Bisphospho-D-glycerate;2,3-Diphospho-D-glycerate;D-Greenwald ester;DPG	hsa01100	Metabolic pathways	https://www.kegg.jp/kegg-bin/show_pathway?hsa01100+C01159
Trehalose	C01083	alpha,alpha-Trehalose;alpha,alpha'-Trehalose;Trehalose	hsa00500	Starch and sucrose metabolism	https://www.kegg.jp/kegg-bin/show_pathway?hsa00500+C01083
Trehalose	C01083	alpha,alpha-Trehalose;alpha,alpha'-Trehalose;Trehalose	hsa01100	Metabolic pathways	https://www.kegg.jp/kegg-bin/show_pathway?hsa01100+C01083
Trehalose	C01083	alpha,alpha-Trehalose;alpha,alpha'-Trehalose;Trehalose	hsa02010	ABC transporters	https://www.kegg.jp/kegg-bin/show_pathway?hsa02010+C01083
Malate	C00149	(S)-Malate;L-Malate;L-Apple acid;L-Malic acid;L-2-Hydroxybutanedioic acid;Malate;Malic acid	hsa00020	Citrate cycle (TCA cycle)	https://www.kegg.jp/kegg-bin/show_pathway?hsa00020+C00149
Malate	C00149	(S)-Malate;L-Malate;L-Apple acid;L-Malic acid;L-2-Hydroxybutanedioic acid;Malate;Malic acid	hsa00620	Pyruvate metabolism	https://www.kegg.jp/kegg-bin/show_pathway?hsa00620+C00149
Malate	C00149	(S)-Malate;L-Malate;L-Apple acid;L-Malic acid;L-2-Hydroxybutanedioic acid;Malate;Malic acid	hsa00630	Glyoxylate and dicarboxylate metabolism	https://www.kegg.jp/kegg-bin/show_pathway?hsa00630+C00149
Malate	C00149	(S)-Malate;L-Malate;L-Apple acid;L-Malic acid;L-2-Hydroxybutanedioic acid;Malate;Malic acid	hsa01100	Metabolic pathways	https://www.kegg.jp/kegg-bin/show_pathway?hsa01100+C00149
Malate	C00149	(S)-Malate;L-Malate;L-Apple acid;L-Malic acid;L-2-Hydroxybutanedioic acid;Malate;Malic acid	hsa01200	Carbon metabolism	https://www.kegg.jp/kegg-bin/show_pathway?hsa01200+C00149
Malate	C00149	(S)-Malate;L-Malate;L-Apple acid;L-Malic acid;L-2-Hydroxybutanedioic acid;Malate;Malic acid	hsa04742	Taste transduction	https://www.kegg.jp/kegg-bin/show_pathway?hsa04742+C00149
Malate	C00149	(S)-Malate;L-Malate;L-Apple acid;L-Malic acid;L-2-Hydroxybutanedioic acid;Malate;Malic acid	hsa04922	Glucagon signaling pathway	https://www.kegg.jp/kegg-bin/show_pathway?hsa04922+C00149
Malate	C00149	(S)-Malate;L-Malate;L-Apple acid;L-Malic acid;L-2-Hydroxybutanedioic acid;Malate;Malic acid	hsa04964	Proximal tubule bicarbonate reclamation	https://www.kegg.jp/kegg-bin/show_pathway?hsa04964+C00149
Malate	C00149	(S)-Malate;L-Malate;L-Apple acid;L-Malic acid;L-2-Hydroxybutanedioic acid;Malate;Malic acid	hsa05200	Pathways in cancer	https://www.kegg.jp/kegg-bin/show_pathway?hsa05200+C00149
Malate	C00149	(S)-Malate;L-Malate;L-Apple acid;L-Malic acid;L-2-Hydroxybutanedioic acid;Malate;Malic acid	hsa05211	Renal cell carcinoma	https://www.kegg.jp/kegg-bin/show_pathway?hsa05211+C00149
Malate	C00149	(S)-Malate;L-Malate;L-Apple acid;L-Malic acid;L-2-Hydroxybutanedioic acid;Malate;Malic acid	hsa05230	Central carbon metabolism in cancer	https://www.kegg.jp/kegg-bin/show_pathway?hsa05230+C00149
D-Ribose 5-phosphate	C00117	D-Ribose 5-phosphate;Ribose 5-phosphate	hsa00030	Pentose phosphate pathway	https://www.kegg.jp/kegg-bin/show_pathway?hsa00030+C00117
D-Ribose 5-phosphate	C00117	D-Ribose 5-phosphate;Ribose 5-phosphate	hsa00230	Purine metabolism	https://www.kegg.jp/kegg-bin/show_pathway?hsa00230+C00117
D-Ribose 5-phosphate	C00117	D-Ribose 5-phosphate;Ribose 5-phosphate	hsa00440	Phosphonate and phosphinate metabolism	https://www.kegg.jp/kegg-bin/show_pathway?hsa00440+C00117
D-Ribose 5-phosphate	C00117	D-Ribose 5-phosphate;Ribose 5-phosphate	hsa01100	Metabolic pathways	https://www.kegg.jp/kegg-bin/show_pathway?hsa01100+C00117
D-Ribose 5-phosphate	C00117	D-Ribose 5-phosphate;Ribose 5-phosphate	hsa01200	Carbon metabolism	https://www.kegg.jp/kegg-bin/show_pathway?hsa01200+C00117
D-Ribose 5-phosphate	C00117	D-Ribose 5-phosphate;Ribose 5-phosphate	hsa01230	Biosynthesis of amino acids	https://www.kegg.jp/kegg-bin/show_pathway?hsa01230+C00117
D-Ribose 5-phosphate	C00117	D-Ribose 5-phosphate;Ribose 5-phosphate	hsa04918	Thyroid hormone synthesis	https://www.kegg.jp/kegg-bin/show_pathway?hsa04918+C00117
Maltotriose	C01835	Maltotriose;Amylotriose	hsa02010	ABC transporters	https://www.kegg.jp/kegg-bin/show_pathway?hsa02010+C01835
Maltotriose	C01835	Maltotriose;Amylotriose	hsa04973	Carbohydrate digestion and absorption	https://www.kegg.jp/kegg-bin/show_pathway?hsa04973+C01835
DL-Glutamic acid	C00025	L-Glutamate;L-Glutamic acid;L-Glutaminic acid;Glutamate	hsa00220	Arginine biosynthesis	https://www.kegg.jp/kegg-bin/show_pathway?hsa00220+C00025
DL-Glutamic acid	C00025	L-Glutamate;L-Glutamic acid;L-Glutaminic acid;Glutamate	hsa00250	Alanine, aspartate and glutamate metabolism	https://www.kegg.jp/kegg-bin/show_pathway?hsa00250+C00025
DL-Glutamic acid	C00025	L-Glutamate;L-Glutamic acid;L-Glutaminic acid;Glutamate	hsa00330	Arginine and proline metabolism	https://www.kegg.jp/kegg-bin/show_pathway?hsa00330+C00025
DL-Glutamic acid	C00025	L-Glutamate;L-Glutamic acid;L-Glutaminic acid;Glutamate	hsa00340	Histidine metabolism	https://www.kegg.jp/kegg-bin/show_pathway?hsa00340+C00025
DL-Glutamic acid	C00025	L-Glutamate;L-Glutamic acid;L-Glutaminic acid;Glutamate	hsa00430	Taurine and hypotaurine metabolism	https://www.kegg.jp/kegg-bin/show_pathway?hsa00430+C00025
DL-Glutamic acid	C00025	L-Glutamate;L-Glutamic acid;L-Glutaminic acid;Glutamate	hsa00471	D-Glutamine and D-glutamate metabolism	https://www.kegg.jp/kegg-bin/show_pathway?hsa00471+C00025
DL-Glutamic acid	C00025	L-Glutamate;L-Glutamic acid;L-Glutaminic acid;Glutamate	hsa00480	Glutathione metabolism	https://www.kegg.jp/kegg-bin/show_pathway?hsa00480+C00025
DL-Glutamic acid	C00025	L-Glutamate;L-Glutamic acid;L-Glutaminic acid;Glutamate	hsa00524	Neomycin, kanamycin and gentamicin biosynthesis	https://www.kegg.jp/kegg-bin/show_pathway?hsa00524+C00025
DL-Glutamic acid	C00025	L-Glutamate;L-Glutamic acid;L-Glutaminic acid;Glutamate	hsa00630	Glyoxylate and dicarboxylate metabolism	https://www.kegg.jp/kegg-bin/show_pathway?hsa00630+C00025
DL-Glutamic acid	C00025	L-Glutamate;L-Glutamic acid;L-Glutaminic acid;Glutamate	hsa00650	Butanoate metabolism	https://www.kegg.jp/kegg-bin/show_pathway?hsa00650+C00025
DL-Glutamic acid	C00025	L-Glutamate;L-Glutamic acid;L-Glutaminic acid;Glutamate	hsa00860	Porphyrin and chlorophyll metabolism	https://www.kegg.jp/kegg-bin/show_pathway?hsa00860+C00025
DL-Glutamic acid	C00025	L-Glutamate;L-Glutamic acid;L-Glutaminic acid;Glutamate	hsa00910	Nitrogen metabolism	https://www.kegg.jp/kegg-bin/show_pathway?hsa00910+C00025
DL-Glutamic acid	C00025	L-Glutamate;L-Glutamic acid;L-Glutaminic acid;Glutamate	hsa00970	Aminoacyl-tRNA biosynthesis	https://www.kegg.jp/kegg-bin/show_pathway?hsa00970+C00025
DL-Glutamic acid	C00025	L-Glutamate;L-Glutamic acid;L-Glutaminic acid;Glutamate	hsa01100	Metabolic pathways	https://www.kegg.jp/kegg-bin/show_pathway?hsa01100+C00025
DL-Glutamic acid	C00025	L-Glutamate;L-Glutamic acid;L-Glutaminic acid;Glutamate	hsa01200	Carbon metabolism	https://www.kegg.jp/kegg-bin/show_pathway?hsa01200+C00025
DL-Glutamic acid	C00025	L-Glutamate;L-Glutamic acid;L-Glutaminic acid;Glutamate	hsa01210	2-Oxocarboxylic acid metabolism	https://www.kegg.jp/kegg-bin/show_pathway?hsa01210+C00025
DL-Glutamic acid	C00025	L-Glutamate;L-Glutamic acid;L-Glutaminic acid;Glutamate	hsa01230	Biosynthesis of amino acids	https://www.kegg.jp/kegg-bin/show_pathway?hsa01230+C00025
DL-Glutamic acid	C00025	L-Glutamate;L-Glutamic acid;L-Glutaminic acid;Glutamate	hsa02010	ABC transporters	https://www.kegg.jp/kegg-bin/show_pathway?hsa02010+C00025
DL-Glutamic acid	C00025	L-Glutamate;L-Glutamic acid;L-Glutaminic acid;Glutamate	hsa04068	FoxO signaling pathway	https://www.kegg.jp/kegg-bin/show_pathway?hsa04068+C00025
DL-Glutamic acid	C00025	L-Glutamate;L-Glutamic acid;L-Glutaminic acid;Glutamate	hsa04072	Phospholipase D signaling pathway	https://www.kegg.jp/kegg-bin/show_pathway?hsa04072+C00025
DL-Glutamic acid	C00025	L-Glutamate;L-Glutamic acid;L-Glutaminic acid;Glutamate	hsa04080	Neuroactive ligand-receptor interaction	https://www.kegg.jp/kegg-bin/show_pathway?hsa04080+C00025
DL-Glutamic acid	C00025	L-Glutamate;L-Glutamic acid;L-Glutaminic acid;Glutamate	hsa04216	Ferroptosis	https://www.kegg.jp/kegg-bin/show_pathway?hsa04216+C00025
DL-Glutamic acid	C00025	L-Glutamate;L-Glutamic acid;L-Glutaminic acid;Glutamate	hsa04540	Gap junction	https://www.kegg.jp/kegg-bin/show_pathway?hsa04540+C00025
DL-Glutamic acid	C00025	L-Glutamate;L-Glutamic acid;L-Glutaminic acid;Glutamate	hsa04713	Circadian entrainment	https://www.kegg.jp/kegg-bin/show_pathway?hsa04713+C00025
DL-Glutamic acid	C00025	L-Glutamate;L-Glutamic acid;L-Glutaminic acid;Glutamate	hsa04720	Long-term potentiation	https://www.kegg.jp/kegg-bin/show_pathway?hsa04720+C00025
DL-Glutamic acid	C00025	L-Glutamate;L-Glutamic acid;L-Glutaminic acid;Glutamate	hsa04721	Synaptic vesicle cycle	https://www.kegg.jp/kegg-bin/show_pathway?hsa04721+C00025
DL-Glutamic acid	C00025	L-Glutamate;L-Glutamic acid;L-Glutaminic acid;Glutamate	hsa04723	Retrograde endocannabinoid signaling	https://www.kegg.jp/kegg-bin/show_pathway?hsa04723+C00025
DL-Glutamic acid	C00025	L-Glutamate;L-Glutamic acid;L-Glutaminic acid;Glutamate	hsa04724	Glutamatergic synapse	https://www.kegg.jp/kegg-bin/show_pathway?hsa04724+C00025
DL-Glutamic acid	C00025	L-Glutamate;L-Glutamic acid;L-Glutaminic acid;Glutamate	hsa04727	GABAergic synapse	https://www.kegg.jp/kegg-bin/show_pathway?hsa04727+C00025
DL-Glutamic acid	C00025	L-Glutamate;L-Glutamic acid;L-Glutaminic acid;Glutamate	hsa04730	Long-term depression	https://www.kegg.jp/kegg-bin/show_pathway?hsa04730+C00025
DL-Glutamic acid	C00025	L-Glutamate;L-Glutamic acid;L-Glutaminic acid;Glutamate	hsa04742	Taste transduction	https://www.kegg.jp/kegg-bin/show_pathway?hsa04742+C00025
DL-Glutamic acid	C00025	L-Glutamate;L-Glutamic acid;L-Glutaminic acid;Glutamate	hsa04964	Proximal tubule bicarbonate reclamation	https://www.kegg.jp/kegg-bin/show_pathway?hsa04964+C00025
DL-Glutamic acid	C00025	L-Glutamate;L-Glutamic acid;L-Glutaminic acid;Glutamate	hsa04974	Protein digestion and absorption	https://www.kegg.jp/kegg-bin/show_pathway?hsa04974+C00025
DL-Glutamic acid	C00025	L-Glutamate;L-Glutamic acid;L-Glutaminic acid;Glutamate	hsa05014	Amyotrophic lateral sclerosis (ALS)	https://www.kegg.jp/kegg-bin/show_pathway?hsa05014+C00025
DL-Glutamic acid	C00025	L-Glutamate;L-Glutamic acid;L-Glutaminic acid;Glutamate	hsa05016	Huntington disease	https://www.kegg.jp/kegg-bin/show_pathway?hsa05016+C00025
DL-Glutamic acid	C00025	L-Glutamate;L-Glutamic acid;L-Glutaminic acid;Glutamate	hsa05017	Spinocerebellar ataxia	https://www.kegg.jp/kegg-bin/show_pathway?hsa05017+C00025
DL-Glutamic acid	C00025	L-Glutamate;L-Glutamic acid;L-Glutaminic acid;Glutamate	hsa05030	Cocaine addiction	https://www.kegg.jp/kegg-bin/show_pathway?hsa05030+C00025
DL-Glutamic acid	C00025	L-Glutamate;L-Glutamic acid;L-Glutaminic acid;Glutamate	hsa05031	Amphetamine addiction	https://www.kegg.jp/kegg-bin/show_pathway?hsa05031+C00025
DL-Glutamic acid	C00025	L-Glutamate;L-Glutamic acid;L-Glutaminic acid;Glutamate	hsa05033	Nicotine addiction	https://www.kegg.jp/kegg-bin/show_pathway?hsa05033+C00025
DL-Glutamic acid	C00025	L-Glutamate;L-Glutamic acid;L-Glutaminic acid;Glutamate	hsa05034	Alcoholism	https://www.kegg.jp/kegg-bin/show_pathway?hsa05034+C00025
DL-Glutamic acid	C00025	L-Glutamate;L-Glutamic acid;L-Glutaminic acid;Glutamate	hsa05230	Central carbon metabolism in cancer	https://www.kegg.jp/kegg-bin/show_pathway?hsa05230+C00025
D-Mannose	C00159	D-Mannose;Mannose;Seminose;Carubinose;D-Mannopyranose	hsa00051	Fructose and mannose metabolism	https://www.kegg.jp/kegg-bin/show_pathway?hsa00051+C00159
D-Mannose	C00159	D-Mannose;Mannose;Seminose;Carubinose;D-Mannopyranose	hsa00052	Galactose metabolism	https://www.kegg.jp/kegg-bin/show_pathway?hsa00052+C00159
D-Mannose	C00159	D-Mannose;Mannose;Seminose;Carubinose;D-Mannopyranose	hsa00520	Amino sugar and nucleotide sugar metabolism	https://www.kegg.jp/kegg-bin/show_pathway?hsa00520+C00159
D-Mannose	C00159	D-Mannose;Mannose;Seminose;Carubinose;D-Mannopyranose	hsa01100	Metabolic pathways	https://www.kegg.jp/kegg-bin/show_pathway?hsa01100+C00159
D-Mannose	C00159	D-Mannose;Mannose;Seminose;Carubinose;D-Mannopyranose	hsa02010	ABC transporters	https://www.kegg.jp/kegg-bin/show_pathway?hsa02010+C00159
D-Mannose	C00159	D-Mannose;Mannose;Seminose;Carubinose;D-Mannopyranose	hsa04142	Lysosome	https://www.kegg.jp/kegg-bin/show_pathway?hsa04142+C00159
D-Mannose	C00159	D-Mannose;Mannose;Seminose;Carubinose;D-Mannopyranose	hsa04625	C-type lectin receptor signaling pathway	https://www.kegg.jp/kegg-bin/show_pathway?hsa04625+C00159
Myo-inositol	C00137	myo-Inositol;D-myo-Inositol;1D-myo-Inositol;L-myo-Inositol;1L-myo-Inositol;meso-Inositol;Inositol;Dambose;Cyclohexitol;Meat sugar;Bios I	hsa00052	Galactose metabolism	https://www.kegg.jp/kegg-bin/show_pathway?hsa00052+C00137
Myo-inositol	C00137	myo-Inositol;D-myo-Inositol;1D-myo-Inositol;L-myo-Inositol;1L-myo-Inositol;meso-Inositol;Inositol;Dambose;Cyclohexitol;Meat sugar;Bios I	hsa00053	Ascorbate and aldarate metabolism	https://www.kegg.jp/kegg-bin/show_pathway?hsa00053+C00137
Myo-inositol	C00137	myo-Inositol;D-myo-Inositol;1D-myo-Inositol;L-myo-Inositol;1L-myo-Inositol;meso-Inositol;Inositol;Dambose;Cyclohexitol;Meat sugar;Bios I	hsa00562	Inositol phosphate metabolism	https://www.kegg.jp/kegg-bin/show_pathway?hsa00562+C00137
Myo-inositol	C00137	myo-Inositol;D-myo-Inositol;1D-myo-Inositol;L-myo-Inositol;1L-myo-Inositol;meso-Inositol;Inositol;Dambose;Cyclohexitol;Meat sugar;Bios I	hsa01100	Metabolic pathways	https://www.kegg.jp/kegg-bin/show_pathway?hsa01100+C00137
Myo-inositol	C00137	myo-Inositol;D-myo-Inositol;1D-myo-Inositol;L-myo-Inositol;1L-myo-Inositol;meso-Inositol;Inositol;Dambose;Cyclohexitol;Meat sugar;Bios I	hsa02010	ABC transporters	https://www.kegg.jp/kegg-bin/show_pathway?hsa02010+C00137
Myo-inositol	C00137	myo-Inositol;D-myo-Inositol;1D-myo-Inositol;L-myo-Inositol;1L-myo-Inositol;meso-Inositol;Inositol;Dambose;Cyclohexitol;Meat sugar;Bios I	hsa04070	Phosphatidylinositol signaling system	https://www.kegg.jp/kegg-bin/show_pathway?hsa04070+C00137
Pantetheine	C00831	Pantetheine;(R)-Pantetheine	hsa00770	Pantothenate and CoA biosynthesis	https://www.kegg.jp/kegg-bin/show_pathway?hsa00770+C00831
Maltotetraose	C02052	Maltotetraose
Prostaglandin e2	C00584	Prostaglandin E2;(5Z,13E)-(15S)-11alpha,15-Dihydroxy-9-oxoprosta-5,13-dienoate;(5Z,13E)-(15S)-11alpha,15-Dihydroxy-9-oxoprost-13-enoate;Dinoprostone;PGE2	hsa00590	Arachidonic acid metabolism	https://www.kegg.jp/kegg-bin/show_pathway?hsa00590+C00584
Prostaglandin e2	C00584	Prostaglandin E2;(5Z,13E)-(15S)-11alpha,15-Dihydroxy-9-oxoprosta-5,13-dienoate;(5Z,13E)-(15S)-11alpha,15-Dihydroxy-9-oxoprost-13-enoate;Dinoprostone;PGE2	hsa01100	Metabolic pathways	https://www.kegg.jp/kegg-bin/show_pathway?hsa01100+C00584
Prostaglandin e2	C00584	Prostaglandin E2;(5Z,13E)-(15S)-11alpha,15-Dihydroxy-9-oxoprosta-5,13-dienoate;(5Z,13E)-(15S)-11alpha,15-Dihydroxy-9-oxoprost-13-enoate;Dinoprostone;PGE2	hsa04024	cAMP signaling pathway	https://www.kegg.jp/kegg-bin/show_pathway?hsa04024+C00584
Prostaglandin e2	C00584	Prostaglandin E2;(5Z,13E)-(15S)-11alpha,15-Dihydroxy-9-oxoprosta-5,13-dienoate;(5Z,13E)-(15S)-11alpha,15-Dihydroxy-9-oxoprost-13-enoate;Dinoprostone;PGE2	hsa04080	Neuroactive ligand-receptor interaction	https://www.kegg.jp/kegg-bin/show_pathway?hsa04080+C00584
Prostaglandin e2	C00584	Prostaglandin E2;(5Z,13E)-(15S)-11alpha,15-Dihydroxy-9-oxoprosta-5,13-dienoate;(5Z,13E)-(15S)-11alpha,15-Dihydroxy-9-oxoprost-13-enoate;Dinoprostone;PGE2	hsa04625	C-type lectin receptor signaling pathway	https://www.kegg.jp/kegg-bin/show_pathway?hsa04625+C00584
Prostaglandin e2	C00584	Prostaglandin E2;(5Z,13E)-(15S)-11alpha,15-Dihydroxy-9-oxoprosta-5,13-dienoate;(5Z,13E)-(15S)-11alpha,15-Dihydroxy-9-oxoprost-13-enoate;Dinoprostone;PGE2	hsa04726	Serotonergic synapse	https://www.kegg.jp/kegg-bin/show_pathway?hsa04726+C00584
Prostaglandin e2	C00584	Prostaglandin E2;(5Z,13E)-(15S)-11alpha,15-Dihydroxy-9-oxoprosta-5,13-dienoate;(5Z,13E)-(15S)-11alpha,15-Dihydroxy-9-oxoprost-13-enoate;Dinoprostone;PGE2	hsa04750	Inflammatory mediator regulation of TRP channels	https://www.kegg.jp/kegg-bin/show_pathway?hsa04750+C00584
Prostaglandin e2	C00584	Prostaglandin E2;(5Z,13E)-(15S)-11alpha,15-Dihydroxy-9-oxoprosta-5,13-dienoate;(5Z,13E)-(15S)-11alpha,15-Dihydroxy-9-oxoprost-13-enoate;Dinoprostone;PGE2	hsa04921	Oxytocin signaling pathway	https://www.kegg.jp/kegg-bin/show_pathway?hsa04921+C00584
Prostaglandin e2	C00584	Prostaglandin E2;(5Z,13E)-(15S)-11alpha,15-Dihydroxy-9-oxoprosta-5,13-dienoate;(5Z,13E)-(15S)-11alpha,15-Dihydroxy-9-oxoprost-13-enoate;Dinoprostone;PGE2	hsa04923	Regulation of lipolysis in adipocytes	https://www.kegg.jp/kegg-bin/show_pathway?hsa04923+C00584
Prostaglandin e2	C00584	Prostaglandin E2;(5Z,13E)-(15S)-11alpha,15-Dihydroxy-9-oxoprosta-5,13-dienoate;(5Z,13E)-(15S)-11alpha,15-Dihydroxy-9-oxoprost-13-enoate;Dinoprostone;PGE2	hsa04924	Renin secretion	https://www.kegg.jp/kegg-bin/show_pathway?hsa04924+C00584
Prostaglandin e2	C00584	Prostaglandin E2;(5Z,13E)-(15S)-11alpha,15-Dihydroxy-9-oxoprosta-5,13-dienoate;(5Z,13E)-(15S)-11alpha,15-Dihydroxy-9-oxoprost-13-enoate;Dinoprostone;PGE2	hsa04976	Bile secretion	https://www.kegg.jp/kegg-bin/show_pathway?hsa04976+C00584
Prostaglandin e2	C00584	Prostaglandin E2;(5Z,13E)-(15S)-11alpha,15-Dihydroxy-9-oxoprosta-5,13-dienoate;(5Z,13E)-(15S)-11alpha,15-Dihydroxy-9-oxoprost-13-enoate;Dinoprostone;PGE2	hsa05140	Leishmaniasis	https://www.kegg.jp/kegg-bin/show_pathway?hsa05140+C00584
Prostaglandin e2	C00584	Prostaglandin E2;(5Z,13E)-(15S)-11alpha,15-Dihydroxy-9-oxoprosta-5,13-dienoate;(5Z,13E)-(15S)-11alpha,15-Dihydroxy-9-oxoprost-13-enoate;Dinoprostone;PGE2	hsa05143	African trypanosomiasis	https://www.kegg.jp/kegg-bin/show_pathway?hsa05143+C00584
Prostaglandin e2	C00584	Prostaglandin E2;(5Z,13E)-(15S)-11alpha,15-Dihydroxy-9-oxoprosta-5,13-dienoate;(5Z,13E)-(15S)-11alpha,15-Dihydroxy-9-oxoprost-13-enoate;Dinoprostone;PGE2	hsa05146	Amoebiasis	https://www.kegg.jp/kegg-bin/show_pathway?hsa05146+C00584
Prostaglandin e2	C00584	Prostaglandin E2;(5Z,13E)-(15S)-11alpha,15-Dihydroxy-9-oxoprosta-5,13-dienoate;(5Z,13E)-(15S)-11alpha,15-Dihydroxy-9-oxoprost-13-enoate;Dinoprostone;PGE2	hsa05163	Human cytomegalovirus infection	https://www.kegg.jp/kegg-bin/show_pathway?hsa05163+C00584
Prostaglandin e2	C00584	Prostaglandin E2;(5Z,13E)-(15S)-11alpha,15-Dihydroxy-9-oxoprosta-5,13-dienoate;(5Z,13E)-(15S)-11alpha,15-Dihydroxy-9-oxoprost-13-enoate;Dinoprostone;PGE2	hsa05165	Human papillomavirus infection	https://www.kegg.jp/kegg-bin/show_pathway?hsa05165+C00584
Prostaglandin e2	C00584	Prostaglandin E2;(5Z,13E)-(15S)-11alpha,15-Dihydroxy-9-oxoprosta-5,13-dienoate;(5Z,13E)-(15S)-11alpha,15-Dihydroxy-9-oxoprost-13-enoate;Dinoprostone;PGE2	hsa05200	Pathways in cancer	https://www.kegg.jp/kegg-bin/show_pathway?hsa05200+C00584
Prostaglandin e2	C00584	Prostaglandin E2;(5Z,13E)-(15S)-11alpha,15-Dihydroxy-9-oxoprosta-5,13-dienoate;(5Z,13E)-(15S)-11alpha,15-Dihydroxy-9-oxoprost-13-enoate;Dinoprostone;PGE2	hsa05323	Rheumatoid arthritis	https://www.kegg.jp/kegg-bin/show_pathway?hsa05323+C00584
Inosine 5'-diphosphate	C00104	IDP;Inosine 5'-diphosphate;Inosine diphosphate	hsa00230	Purine metabolism	https://www.kegg.jp/kegg-bin/show_pathway?hsa00230+C00104
Inosine 5'-diphosphate	C00104	IDP;Inosine 5'-diphosphate;Inosine diphosphate	hsa01100	Metabolic pathways	https://www.kegg.jp/kegg-bin/show_pathway?hsa01100+C00104
Riboflavin	C00255	Riboflavin;Lactoflavin;7,8-Dimethyl-10-ribitylisoalloxazine;Vitamin B2	hsa00740	Riboflavin metabolism	https://www.kegg.jp/kegg-bin/show_pathway?hsa00740+C00255
Riboflavin	C00255	Riboflavin;Lactoflavin;7,8-Dimethyl-10-ribitylisoalloxazine;Vitamin B2	hsa01100	Metabolic pathways	https://www.kegg.jp/kegg-bin/show_pathway?hsa01100+C00255
Riboflavin	C00255	Riboflavin;Lactoflavin;7,8-Dimethyl-10-ribitylisoalloxazine;Vitamin B2	hsa02010	ABC transporters	https://www.kegg.jp/kegg-bin/show_pathway?hsa02010+C00255
Riboflavin	C00255	Riboflavin;Lactoflavin;7,8-Dimethyl-10-ribitylisoalloxazine;Vitamin B2	hsa04977	Vitamin digestion and absorption	https://www.kegg.jp/kegg-bin/show_pathway?hsa04977+C00255
Dibutyl phthalate	C14214	Dibutyl phthalate;Di-n-butyl phthalate;Dibutyl 1,2-benzenedicarboxylate
3,4-dihydroxymandelic acid	C05580	3,4-Dihydroxymandelate;3,4-Dihydroxymandelic acid;Dihydroxymandelic acid	hsa00350	Tyrosine metabolism	https://www.kegg.jp/kegg-bin/show_pathway?hsa00350+C05580
3,4-dihydroxymandelic acid	C05580	3,4-Dihydroxymandelate;3,4-Dihydroxymandelic acid;Dihydroxymandelic acid	hsa01100	Metabolic pathways	https://www.kegg.jp/kegg-bin/show_pathway?hsa01100+C05580
Dioctyl phthalate	C14227	Di-n-octyl phthalate;Bis(n-octyl) phthalate;Dioctyl 1,2-benzenedicarboxylate
Cytidine 2',3'-cyclic phosphate	C02354	2',3'-Cyclic CMP	hsa00240	Pyrimidine metabolism	https://www.kegg.jp/kegg-bin/show_pathway?hsa00240+C02354
Cytidine 2',3'-cyclic phosphate	C02354	2',3'-Cyclic CMP	hsa01100	Metabolic pathways	https://www.kegg.jp/kegg-bin/show_pathway?hsa01100+C02354
1,2-benzenedicarboxylic acid	C01606	Phthalate;o-Phthalic acid;1,2-Benzenedicarboxylic acid	hsa01100	Metabolic pathways	https://www.kegg.jp/kegg-bin/show_pathway?hsa01100+C01606
1,2-benzenedicarboxylic acid	C01606	Phthalate;o-Phthalic acid;1,2-Benzenedicarboxylic acid	hsa02010	ABC transporters	https://www.kegg.jp/kegg-bin/show_pathway?hsa02010+C01606
L-saccharopine	C00449	N6-(L-1,3-Dicarboxypropyl)-L-lysine;Saccharopine;L-Saccharopine;N-[(S)-5-Amino-5-carboxypentyl]-L-glutamic acid	hsa00310	Lysine degradation	https://www.kegg.jp/kegg-bin/show_pathway?hsa00310+C00449
L-saccharopine	C00449	N6-(L-1,3-Dicarboxypropyl)-L-lysine;Saccharopine;L-Saccharopine;N-[(S)-5-Amino-5-carboxypentyl]-L-glutamic acid	hsa01100	Metabolic pathways	https://www.kegg.jp/kegg-bin/show_pathway?hsa01100+C00449
L-saccharopine	C00449	N6-(L-1,3-Dicarboxypropyl)-L-lysine;Saccharopine;L-Saccharopine;N-[(S)-5-Amino-5-carboxypentyl]-L-glutamic acid	hsa01230	Biosynthesis of amino acids	https://www.kegg.jp/kegg-bin/show_pathway?hsa01230+C00449
Taurine	C00245	Taurine;2-Aminoethanesulfonic acid;Aminoethylsulfonic acid	hsa00120	Primary bile acid biosynthesis	https://www.kegg.jp/kegg-bin/show_pathway?hsa00120+C00245
Taurine	C00245	Taurine;2-Aminoethanesulfonic acid;Aminoethylsulfonic acid	hsa00430	Taurine and hypotaurine metabolism	https://www.kegg.jp/kegg-bin/show_pathway?hsa00430+C00245
Taurine	C00245	Taurine;2-Aminoethanesulfonic acid;Aminoethylsulfonic acid	hsa00920	Sulfur metabolism	https://www.kegg.jp/kegg-bin/show_pathway?hsa00920+C00245
Taurine	C00245	Taurine;2-Aminoethanesulfonic acid;Aminoethylsulfonic acid	hsa01100	Metabolic pathways	https://www.kegg.jp/kegg-bin/show_pathway?hsa01100+C00245
Taurine	C00245	Taurine;2-Aminoethanesulfonic acid;Aminoethylsulfonic acid	hsa02010	ABC transporters	https://www.kegg.jp/kegg-bin/show_pathway?hsa02010+C00245
Taurine	C00245	Taurine;2-Aminoethanesulfonic acid;Aminoethylsulfonic acid	hsa04080	Neuroactive ligand-receptor interaction	https://www.kegg.jp/kegg-bin/show_pathway?hsa04080+C00245
1-Stearoyl-2-oleoyl-sn-glycerol 3-phosphocholine (SOPC)	C00157	Phosphatidylcholine;Lecithin;Phosphatidyl-N-trimethylethanolamine;1,2-Diacyl-sn-glycero-3-phosphocholine;Choline phosphatide;3-sn-Phosphatidylcholine	hsa00564	Glycerophospholipid metabolism	https://www.kegg.jp/kegg-bin/show_pathway?hsa00564+C00157
1-Stearoyl-2-oleoyl-sn-glycerol 3-phosphocholine (SOPC)	C00157	Phosphatidylcholine;Lecithin;Phosphatidyl-N-trimethylethanolamine;1,2-Diacyl-sn-glycero-3-phosphocholine;Choline phosphatide;3-sn-Phosphatidylcholine	hsa00590	Arachidonic acid metabolism	https://www.kegg.jp/kegg-bin/show_pathway?hsa00590+C00157
1-Stearoyl-2-oleoyl-sn-glycerol 3-phosphocholine (SOPC)	C00157	Phosphatidylcholine;Lecithin;Phosphatidyl-N-trimethylethanolamine;1,2-Diacyl-sn-glycero-3-phosphocholine;Choline phosphatide;3-sn-Phosphatidylcholine	hsa00591	Linoleic acid metabolism	https://www.kegg.jp/kegg-bin/show_pathway?hsa00591+C00157
1-Stearoyl-2-oleoyl-sn-glycerol 3-phosphocholine (SOPC)	C00157	Phosphatidylcholine;Lecithin;Phosphatidyl-N-trimethylethanolamine;1,2-Diacyl-sn-glycero-3-phosphocholine;Choline phosphatide;3-sn-Phosphatidylcholine	hsa00592	alpha-Linolenic acid metabolism	https://www.kegg.jp/kegg-bin/show_pathway?hsa00592+C00157
1-Stearoyl-2-oleoyl-sn-glycerol 3-phosphocholine (SOPC)	C00157	Phosphatidylcholine;Lecithin;Phosphatidyl-N-trimethylethanolamine;1,2-Diacyl-sn-glycero-3-phosphocholine;Choline phosphatide;3-sn-Phosphatidylcholine	hsa01100	Metabolic pathways	https://www.kegg.jp/kegg-bin/show_pathway?hsa01100+C00157
1-Stearoyl-2-oleoyl-sn-glycerol 3-phosphocholine (SOPC)	C00157	Phosphatidylcholine;Lecithin;Phosphatidyl-N-trimethylethanolamine;1,2-Diacyl-sn-glycero-3-phosphocholine;Choline phosphatide;3-sn-Phosphatidylcholine	hsa04723	Retrograde endocannabinoid signaling	https://www.kegg.jp/kegg-bin/show_pathway?hsa04723+C00157
1-Stearoyl-2-oleoyl-sn-glycerol 3-phosphocholine (SOPC)	C00157	Phosphatidylcholine;Lecithin;Phosphatidyl-N-trimethylethanolamine;1,2-Diacyl-sn-glycero-3-phosphocholine;Choline phosphatide;3-sn-Phosphatidylcholine	hsa05231	Choline metabolism in cancer	https://www.kegg.jp/kegg-bin/show_pathway?hsa05231+C00157
Raffinose	C00492	Raffinose;Melitose;Melitriose;Gossypose;6G-alpha-D-galactosylsucrose	hsa00052	Galactose metabolism	https://www.kegg.jp/kegg-bin/show_pathway?hsa00052+C00492
Raffinose	C00492	Raffinose;Melitose;Melitriose;Gossypose;6G-alpha-D-galactosylsucrose	hsa01100	Metabolic pathways	https://www.kegg.jp/kegg-bin/show_pathway?hsa01100+C00492
Raffinose	C00492	Raffinose;Melitose;Melitriose;Gossypose;6G-alpha-D-galactosylsucrose	hsa02010	ABC transporters	https://www.kegg.jp/kegg-bin/show_pathway?hsa02010+C00492
D-Maltose	C00208	Maltose;Malt sugar;alpha-D-Glucopyranosyl-(1->4)-D-glucopyranose	hsa00500	Starch and sucrose metabolism	https://www.kegg.jp/kegg-bin/show_pathway?hsa00500+C00208
D-Maltose	C00208	Maltose;Malt sugar;alpha-D-Glucopyranosyl-(1->4)-D-glucopyranose	hsa01100	Metabolic pathways	https://www.kegg.jp/kegg-bin/show_pathway?hsa01100+C00208
D-Maltose	C00208	Maltose;Malt sugar;alpha-D-Glucopyranosyl-(1->4)-D-glucopyranose	hsa02010	ABC transporters	https://www.kegg.jp/kegg-bin/show_pathway?hsa02010+C00208
D-Maltose	C00208	Maltose;Malt sugar;alpha-D-Glucopyranosyl-(1->4)-D-glucopyranose	hsa04742	Taste transduction	https://www.kegg.jp/kegg-bin/show_pathway?hsa04742+C00208
D-Maltose	C00208	Maltose;Malt sugar;alpha-D-Glucopyranosyl-(1->4)-D-glucopyranose	hsa04973	Carbohydrate digestion and absorption	https://www.kegg.jp/kegg-bin/show_pathway?hsa04973+C00208
Melezitose	C08243	Melezitose
Stachyose	C01613	Stachyose	hsa00052	Galactose metabolism	https://www.kegg.jp/kegg-bin/show_pathway?hsa00052+C01613
Stachyose	C01613	Stachyose	hsa01100	Metabolic pathways	https://www.kegg.jp/kegg-bin/show_pathway?hsa01100+C01613
1-Aminocyclopropanecarboxylic acid	C01234	1-Aminocyclopropane-1-carboxylate;1-Aminocyclopropane-1-carboxylic acid	hsa00270	Cysteine and methionine metabolism	https://www.kegg.jp/kegg-bin/show_pathway?hsa00270+C01234
1-Aminocyclopropanecarboxylic acid	C01234	1-Aminocyclopropane-1-carboxylate;1-Aminocyclopropane-1-carboxylic acid	hsa01100	Metabolic pathways	https://www.kegg.jp/kegg-bin/show_pathway?hsa01100+C01234
Nicotinate	C00253	Nicotinate;Nicotinic acid;Niacin;3-Pyridinecarboxylic acid	hsa00760	Nicotinate and nicotinamide metabolism	https://www.kegg.jp/kegg-bin/show_pathway?hsa00760+C00253
Nicotinate	C00253	Nicotinate;Nicotinic acid;Niacin;3-Pyridinecarboxylic acid	hsa01100	Metabolic pathways	https://www.kegg.jp/kegg-bin/show_pathway?hsa01100+C00253
Nicotinate	C00253	Nicotinate;Nicotinic acid;Niacin;3-Pyridinecarboxylic acid	hsa05133	Pertussis	https://www.kegg.jp/kegg-bin/show_pathway?hsa05133+C00253
22beta-Hydroxycholesterol	C05502	22(R)-Hydroxycholesterol;(22R)-22-Hydroxycholesterol;22beta-Hydroxycholesterol	hsa00140	Steroid hormone biosynthesis	https://www.kegg.jp/kegg-bin/show_pathway?hsa00140+C05502
22beta-Hydroxycholesterol	C05502	22(R)-Hydroxycholesterol;(22R)-22-Hydroxycholesterol;22beta-Hydroxycholesterol	hsa01100	Metabolic pathways	https://www.kegg.jp/kegg-bin/show_pathway?hsa01100+C05502
Cytidine	C00475	Cytidine	hsa00240	Pyrimidine metabolism	https://www.kegg.jp/kegg-bin/show_pathway?hsa00240+C00475
Cytidine	C00475	Cytidine	hsa01100	Metabolic pathways	https://www.kegg.jp/kegg-bin/show_pathway?hsa01100+C00475
Cytidine	C00475	Cytidine	hsa02010	ABC transporters	https://www.kegg.jp/kegg-bin/show_pathway?hsa02010+C00475
Adenine	C00147	Adenine;6-Aminopurine	hsa00230	Purine metabolism	https://www.kegg.jp/kegg-bin/show_pathway?hsa00230+C00147
Adenine	C00147	Adenine;6-Aminopurine	hsa01100	Metabolic pathways	https://www.kegg.jp/kegg-bin/show_pathway?hsa01100+C00147
Acetylcarnitine	C02571	O-Acetylcarnitine;O-Acetyl-L-carnitine	hsa04931	Insulin resistance	https://www.kegg.jp/kegg-bin/show_pathway?hsa04931+C02571
Lycorine	C08532	Lycorine
Cytosine	C00380	Cytosine	hsa00240	Pyrimidine metabolism	https://www.kegg.jp/kegg-bin/show_pathway?hsa00240+C00380
Cytosine	C00380	Cytosine	hsa01100	Metabolic pathways	https://www.kegg.jp/kegg-bin/show_pathway?hsa01100+C00380

## Sheet: map2query
Pathway_Hierarchy1	Pathway_Hierarchy2	Map_ID	Map_Name	cpdName	KEGG.ID	Num_cpd	URL
Metabolism	Global and overview maps	hsa01100	Metabolic pathways	Cis-aconitate|1-Deoxy-D-xylulose 5-phosphate|His-ser|Capric acid|Ile-Pro|Benzoic acid|2,3-diphospho-d-glyceric acid|Trehalose|Malate|D-Ribose 5-phosphate|DL-Glutamic acid|D-Mannose|Myo-inositol|Prostaglandin e2|Inosine 5'-diphosphate|Riboflavin|3,4-dihydroxymandelic acid|Cytidine 2',3'-cyclic phosphate|1,2-benzenedicarboxylic acid|L-saccharopine|Taurine|1-Stearoyl-2-oleoyl-sn-glycerol 3-phosphoch…	C00417+C11437+C00214+C01571+C00526+C00180+C01159+C01083+C00149+C00117+C00025+C00159+C00137+C00584+C00104+C00255+C05580+C02354+C01606+C00449+C00245+C00157+C00492+C00208+C01613+C01234+C00253+C05502+C00475+C00147+C00380	31	https://www.kegg.jp/kegg-bin/show_pathway?hsa01100+C00417+C11437+C00214+C01571+C00526+C00180+C01159+C01083+C00149+C00117+C00025+C00159+C00137+C00584+C00104+C00255+C05580+C02354+C01606+C00449+C00245+C00157+C00492+C00208+C01613+C01234+C00253+C05502+C00475+C00147+C00380
Environmental Information Processing	Membrane transport	hsa02010	ABC transporters	Ile-Pro|Trehalose|Maltotriose|DL-Glutamic acid|D-Mannose|Myo-inositol|Riboflavin|1,2-benzenedicarboxylic acid|Taurine|Raffinose|D-Maltose|Cytidine	C00526+C01083+C01835+C00025+C00159+C00137+C00255+C01606+C00245+C00492+C00208+C00475	12	https://www.kegg.jp/kegg-bin/show_pathway?hsa02010+C00526+C01083+C01835+C00025+C00159+C00137+C00255+C01606+C00245+C00492+C00208+C00475
Metabolism	Nucleotide metabolism	hsa00240	Pyrimidine metabolism	His-ser|Ile-Pro|Cytidine 2',3'-cyclic phosphate|Cytidine|Cytosine	C00214+C00526+C02354+C00475+C00380	5	https://www.kegg.jp/kegg-bin/show_pathway?hsa00240+C00214+C00526+C02354+C00475+C00380
Metabolism	Carbohydrate metabolism	hsa00052	Galactose metabolism	D-Mannose|Myo-inositol|Raffinose|Stachyose	C00159+C00137+C00492+C01613	4	https://www.kegg.jp/kegg-bin/show_pathway?hsa00052+C00159+C00137+C00492+C01613
Metabolism	Carbohydrate metabolism	hsa00630	Glyoxylate and dicarboxylate metabolism	Cis-aconitate|Malate|DL-Glutamic acid	C00417+C00149+C00025	3	https://www.kegg.jp/kegg-bin/show_pathway?hsa00630+C00417+C00149+C00025
Metabolism	Global and overview maps	hsa01200	Carbon metabolism	Malate|D-Ribose 5-phosphate|DL-Glutamic acid	C00149+C00117+C00025	3	https://www.kegg.jp/kegg-bin/show_pathway?hsa01200+C00149+C00117+C00025
Organismal Systems	Sensory system	hsa04742	Taste transduction	Malate|DL-Glutamic acid|D-Maltose	C00149+C00025+C00208	3	https://www.kegg.jp/kegg-bin/show_pathway?hsa04742+C00149+C00025+C00208
Metabolism	Nucleotide metabolism	hsa00230	Purine metabolism	D-Ribose 5-phosphate|Inosine 5'-diphosphate|Adenine	C00117+C00104+C00147	3	https://www.kegg.jp/kegg-bin/show_pathway?hsa00230+C00117+C00104+C00147
Metabolism	Global and overview maps	hsa01230	Biosynthesis of amino acids	D-Ribose 5-phosphate|DL-Glutamic acid|L-saccharopine	C00117+C00025+C00449	3	https://www.kegg.jp/kegg-bin/show_pathway?hsa01230+C00117+C00025+C00449
Environmental Information Processing	Signaling molecules and interaction	hsa04080	Neuroactive ligand-receptor interaction	DL-Glutamic acid|Prostaglandin e2|Taurine	C00025+C00584+C00245	3	https://www.kegg.jp/kegg-bin/show_pathway?hsa04080+C00025+C00584+C00245
Metabolism	Carbohydrate metabolism	hsa00020	Citrate cycle (TCA cycle)	Cis-aconitate|Malate	C00417+C00149	2	https://www.kegg.jp/kegg-bin/show_pathway?hsa00020+C00417+C00149
Metabolism	Global and overview maps	hsa01210	2-Oxocarboxylic acid metabolism	Cis-aconitate|DL-Glutamic acid	C00417+C00025	2	https://www.kegg.jp/kegg-bin/show_pathway?hsa01210+C00417+C00025
Metabolism	Lipid metabolism	hsa00061	Fatty acid biosynthesis	Stearic acid|Capric acid	C01530+C01571	2	https://www.kegg.jp/kegg-bin/show_pathway?hsa00061+C01530+C01571
Metabolism	Carbohydrate metabolism	hsa00500	Starch and sucrose metabolism	Trehalose|D-Maltose	C01083+C00208	2	https://www.kegg.jp/kegg-bin/show_pathway?hsa00500+C01083+C00208
Organismal Systems	Excretory system	hsa04964	Proximal tubule bicarbonate reclamation	Malate|DL-Glutamic acid	C00149+C00025	2	https://www.kegg.jp/kegg-bin/show_pathway?hsa04964+C00149+C00025
Human Diseases	Cancer: overview	hsa05200	Pathways in cancer	Malate|Prostaglandin e2	C00149+C00584	2	https://www.kegg.jp/kegg-bin/show_pathway?hsa05200+C00149+C00584
Human Diseases	Cancer: overview	hsa05230	Central carbon metabolism in cancer	Malate|DL-Glutamic acid	C00149+C00025	2	https://www.kegg.jp/kegg-bin/show_pathway?hsa05230+C00149+C00025
Organismal Systems	Digestive system	hsa04973	Carbohydrate digestion and absorption	Maltotriose|D-Maltose	C01835+C00208	2	https://www.kegg.jp/kegg-bin/show_pathway?hsa04973+C01835+C00208
Metabolism	Metabolism of other amino acids	hsa00430	Taurine and hypotaurine metabolism	DL-Glutamic acid|Taurine	C00025+C00245	2	https://www.kegg.jp/kegg-bin/show_pathway?hsa00430+C00025+C00245
Organismal Systems	Nervous system	hsa04723	Retrograde endocannabinoid signaling	DL-Glutamic acid|1-Stearoyl-2-oleoyl-sn-glycerol 3-phosphocholine (SOPC)	C00025+C00157	2	https://www.kegg.jp/kegg-bin/show_pathway?hsa04723+C00025+C00157
Organismal Systems	Immune system	hsa04625	C-type lectin receptor signaling pathway	D-Mannose|Prostaglandin e2	C00159+C00584	2	https://www.kegg.jp/kegg-bin/show_pathway?hsa04625+C00159+C00584
Metabolism	Lipid metabolism	hsa00590	Arachidonic acid metabolism	Prostaglandin e2|1-Stearoyl-2-oleoyl-sn-glycerol 3-phosphocholine (SOPC)	C00584+C00157	2	https://www.kegg.jp/kegg-bin/show_pathway?hsa00590+C00584+C00157
Metabolism	Metabolism of cofactors and vitamins	hsa00730	Thiamine metabolism	1-Deoxy-D-xylulose 5-phosphate	C11437	1	https://www.kegg.jp/kegg-bin/show_pathway?hsa00730+C11437
Metabolism	Metabolism of terpenoids and polyketides	hsa00900	Terpenoid backbone biosynthesis	1-Deoxy-D-xylulose 5-phosphate	C11437	1	https://www.kegg.jp/kegg-bin/show_pathway?hsa00900+C11437
Metabolism	Lipid metabolism	hsa01040	Biosynthesis of unsaturated fatty acids	Stearic acid	C01530	1	https://www.kegg.jp/kegg-bin/show_pathway?hsa01040+C01530
Metabolism	Amino acid metabolism	hsa00360	Phenylalanine metabolism	Benzoic acid	C00180	1	https://www.kegg.jp/kegg-bin/show_pathway?hsa00360+C00180
Metabolism	Carbohydrate metabolism	hsa00010	Glycolysis / Gluconeogenesis	2,3-diphospho-d-glyceric acid	C01159	1	https://www.kegg.jp/kegg-bin/show_pathway?hsa00010+C01159
Metabolism	Carbohydrate metabolism	hsa00620	Pyruvate metabolism	Malate	C00149	1	https://www.kegg.jp/kegg-bin/show_pathway?hsa00620+C00149
Organismal Systems	Endocrine system	hsa04922	Glucagon signaling pathway	Malate	C00149	1	https://www.kegg.jp/kegg-bin/show_pathway?hsa04922+C00149
Human Diseases	Cancer: specific types	hsa05211	Renal cell carcinoma	Malate	C00149	1	https://www.kegg.jp/kegg-bin/show_pathway?hsa05211+C00149
Metabolism	Carbohydrate metabolism	hsa00030	Pentose phosphate pathway	D-Ribose 5-phosphate	C00117	1	https://www.kegg.jp/kegg-bin/show_pathway?hsa00030+C00117
Metabolism	Metabolism of other amino acids	hsa00440	Phosphonate and phosphinate metabolism	D-Ribose 5-phosphate	C00117	1	https://www.kegg.jp/kegg-bin/show_pathway?hsa00440+C00117
Organismal Systems	Endocrine system	hsa04918	Thyroid hormone synthesis	D-Ribose 5-phosphate	C00117	1	https://www.kegg.jp/kegg-bin/show_pathway?hsa04918+C00117
Metabolism	Amino acid metabolism	hsa00220	Arginine biosynthesis	DL-Glutamic acid	C00025	1	https://www.kegg.jp/kegg-bin/show_pathway?hsa00220+C00025
Metabolism	Amino acid metabolism	hsa00250	Alanine, aspartate and glutamate metabolism	DL-Glutamic acid	C00025	1	https://www.kegg.jp/kegg-bin/show_pathway?hsa00250+C00025
Metabolism	Amino acid metabolism	hsa00330	Arginine and proline metabolism	DL-Glutamic acid	C00025	1	https://www.kegg.jp/kegg-bin/show_pathway?hsa00330+C00025
Metabolism	Amino acid metabolism	hsa00340	Histidine metabolism	DL-Glutamic acid	C00025	1	https://www.kegg.jp/kegg-bin/show_pathway?hsa00340+C00025
Metabolism	Metabolism of other amino acids	hsa00471	D-Glutamine and D-glutamate metabolism	DL-Glutamic acid	C00025	1	https://www.kegg.jp/kegg-bin/show_pathway?hsa00471+C00025
Metabolism	Metabolism of other amino acids	hsa00480	Glutathione metabolism	DL-Glutamic acid	C00025	1	https://www.kegg.jp/kegg-bin/show_pathway?hsa00480+C00025
Metabolism	Biosynthesis of other secondary metabolites	hsa00524	Neomycin, kanamycin and gentamicin biosynthesis	DL-Glutamic acid	C00025	1	https://www.kegg.jp/kegg-bin/show_pathway?hsa00524+C00025
Metabolism	Carbohydrate metabolism	hsa00650	Butanoate metabolism	DL-Glutamic acid	C00025	1	https://www.kegg.jp/kegg-bin/show_pathway?hsa00650+C00025
Metabolism	Metabolism of cofactors and vitamins	hsa00860	Porphyrin and chlorophyll metabolism	DL-Glutamic acid	C00025	1	https://www.kegg.jp/kegg-bin/show_pathway?hsa00860+C00025
Metabolism	Energy metabolism	hsa00910	Nitrogen metabolism	DL-Glutamic acid	C00025	1	https://www.kegg.jp/kegg-bin/show_pathway?hsa00910+C00025
Genetic Information Processing	Translation	hsa00970	Aminoacyl-tRNA biosynthesis	DL-Glutamic acid	C00025	1	https://www.kegg.jp/kegg-bin/show_pathway?hsa00970+C00025
Environmental Information Processing	Signal transduction	hsa04068	FoxO signaling pathway	DL-Glutamic acid	C00025	1	https://www.kegg.jp/kegg-bin/show_pathway?hsa04068+C00025
Environmental Information Processing	Signal transduction	hsa04072	Phospholipase D signaling pathway	DL-Glutamic acid	C00025	1	https://www.kegg.jp/kegg-bin/show_pathway?hsa04072+C00025
Cellular Processes	Cell growth and death	hsa04216	Ferroptosis	DL-Glutamic acid	C00025	1	https://www.kegg.jp/kegg-bin/show_pathway?hsa04216+C00025
Cellular Processes	Cellular community - eukaryotes	hsa04540	Gap junction	DL-Glutamic acid	C00025	1	https://www.kegg.jp/kegg-bin/show_pathway?hsa04540+C00025
Organismal Systems	Environmental adaptation	hsa04713	Circadian entrainment	DL-Glutamic acid	C00025	1	https://www.kegg.jp/kegg-bin/show_pathway?hsa04713+C00025
Organismal Systems	Nervous system	hsa04720	Long-term potentiation	DL-Glutamic acid	C00025	1	https://www.kegg.jp/kegg-bin/show_pathway?hsa04720+C00025
Organismal Systems	Nervous system	hsa04721	Synaptic vesicle cycle	DL-Glutamic acid	C00025	1	https://www.kegg.jp/kegg-bin/show_pathway?hsa04721+C00025
Organismal Systems	Nervous system	hsa04724	Glutamatergic synapse	DL-Glutamic acid	C00025	1	https://www.kegg.jp/kegg-bin/show_pathway?hsa04724+C00025
Organismal Systems	Nervous system	hsa04727	GABAergic synapse	DL-Glutamic acid	C00025	1	https://www.kegg.jp/kegg-bin/show_pathway?hsa04727+C00025
Organismal Systems	Nervous system	hsa04730	Long-term depression	DL-Glutamic acid	C00025	1	https://www.kegg.jp/kegg-bin/show_pathway?hsa04730+C00025
Organismal Systems	Digestive system	hsa04974	Protein digestion and absorption	DL-Glutamic acid	C00025	1	https://www.kegg.jp/kegg-bin/show_pathway?hsa04974+C00025
Human Diseases	Neurodegenerative disease	hsa05014	Amyotrophic lateral sclerosis (ALS)	DL-Glutamic acid	C00025	1	https://www.kegg.jp/kegg-bin/show_pathway?hsa05014+C00025
Human Diseases	Neurodegenerative disease	hsa05016	Huntington disease	DL-Glutamic acid	C00025	1	https://www.kegg.jp/kegg-bin/show_pathway?hsa05016+C00025
Human Diseases	Neurodegenerative disease	hsa05017	Spinocerebellar ataxia	DL-Glutamic acid	C00025	1	https://www.kegg.jp/kegg-bin/show_pathway?hsa05017+C00025
Human Diseases	Substance dependence	hsa05030	Cocaine addiction	DL-Glutamic acid	C00025	1	https://www.kegg.jp/kegg-bin/show_pathway?hsa05030+C00025
Human Diseases	Substance dependence	hsa05031	Amphetamine addiction	DL-Glutamic acid	C00025	1	https://www.kegg.jp/kegg-bin/show_pathway?hsa05031+C00025
Human Diseases	Substance dependence	hsa05033	Nicotine addiction	DL-Glutamic acid	C00025	1	https://www.kegg.jp/kegg-bin/show_pathway?hsa05033+C00025
Human Diseases	Substance dependence	hsa05034	Alcoholism	DL-Glutamic acid	C00025	1	https://www.kegg.jp/kegg-bin/show_pathway?hsa05034+C00025
Metabolism	Carbohydrate metabolism	hsa00051	Fructose and mannose metabolism	D-Mannose	C00159	1	https://www.kegg.jp/kegg-bin/show_pathway?hsa00051+C00159
Metabolism	Carbohydrate metabolism	hsa00520	Amino sugar and nucleotide sugar metabolism	D-Mannose	C00159	1	https://www.kegg.jp/kegg-bin/show_pathway?hsa00520+C00159
Cellular Processes	Transport and catabolism	hsa04142	Lysosome	D-Mannose	C00159	1	https://www.kegg.jp/kegg-bin/show_pathway?hsa04142+C00159
Metabolism	Carbohydrate metabolism	hsa00053	Ascorbate and aldarate metabolism	Myo-inositol	C00137	1	https://www.kegg.jp/kegg-bin/show_pathway?hsa00053+C00137
Metabolism	Carbohydrate metabolism	hsa00562	Inositol phosphate metabolism	Myo-inositol	C00137	1	https://www.kegg.jp/kegg-bin/show_pathway?hsa00562+C00137
Environmental Information Processing	Signal transduction	hsa04070	Phosphatidylinositol signaling system	Myo-inositol	C00137	1	https://www.kegg.jp/kegg-bin/show_pathway?hsa04070+C00137
Metabolism	Metabolism of cofactors and vitamins	hsa00770	Pantothenate and CoA biosynthesis	Pantetheine	C00831	1	https://www.kegg.jp/kegg-bin/show_pathway?hsa00770+C00831
Environmental Information Processing	Signal transduction	hsa04024	cAMP signaling pathway	Prostaglandin e2	C00584	1	https://www.kegg.jp/kegg-bin/show_pathway?hsa04024+C00584
Organismal Systems	Nervous system	hsa04726	Serotonergic synapse	Prostaglandin e2	C00584	1	https://www.kegg.jp/kegg-bin/show_pathway?hsa04726+C00584
Organismal Systems	Sensory system	hsa04750	Inflammatory mediator regulation of TRP channels	Prostaglandin e2	C00584	1	https://www.kegg.jp/kegg-bin/show_pathway?hsa04750+C00584
Organismal Systems	Endocrine system	hsa04921	Oxytocin signaling pathway	Prostaglandin e2	C00584	1	https://www.kegg.jp/kegg-bin/show_pathway?hsa04921+C00584
Organismal Systems	Endocrine system	hsa04923	Regulation of lipolysis in adipocytes	Prostaglandin e2	C00584	1	https://www.kegg.jp/kegg-bin/show_pathway?hsa04923+C00584
Organismal Systems	Endocrine system	hsa04924	Renin secretion	Prostaglandin e2	C00584	1	https://www.kegg.jp/kegg-bin/show_pathway?hsa04924+C00584
Organismal Systems	Digestive system	hsa04976	Bile secretion	Prostaglandin e2	C00584	1	https://www.kegg.jp/kegg-bin/show_pathway?hsa04976+C00584
Human Diseases	Infectious disease: parasitic	hsa05140	Leishmaniasis	Prostaglandin e2	C00584	1	https://www.kegg.jp/kegg-bin/show_pathway?hsa05140+C00584
Human Diseases	Infectious disease: parasitic	hsa05143	African trypanosomiasis	Prostaglandin e2	C00584	1	https://www.kegg.jp/kegg-bin/show_pathway?hsa05143+C00584
Human Diseases	Infectious disease: parasitic	hsa05146	Amoebiasis	Prostaglandin e2	C00584	1	https://www.kegg.jp/kegg-bin/show_pathway?hsa05146+C00584
Human Diseases	Infectious disease: viral	hsa05163	Human cytomegalovirus infection	Prostaglandin e2	C00584	1	https://www.kegg.jp/kegg-bin/show_pathway?hsa05163+C00584
Human Diseases	Infectious disease: viral	hsa05165	Human papillomavirus infection	Prostaglandin e2	C00584	1	https://www.kegg.jp/kegg-bin/show_pathway?hsa05165+C00584
Human Diseases	Immune disease	hsa05323	Rheumatoid arthritis	Prostaglandin e2	C00584	1	https://www.kegg.jp/kegg-bin/show_pathway?hsa05323+C00584
Metabolism	Metabolism of cofactors and vitamins	hsa00740	Riboflavin metabolism	Riboflavin	C00255	1	https://www.kegg.jp/kegg-bin/show_pathway?hsa00740+C00255
Organismal Systems	Digestive system	hsa04977	Vitamin digestion and absorption	Riboflavin	C00255	1	https://www.kegg.jp/kegg-bin/show_pathway?hsa04977+C00255
Metabolism	Amino acid metabolism	hsa00350	Tyrosine metabolism	3,4-dihydroxymandelic acid	C05580	1	https://www.kegg.jp/kegg-bin/show_pathway?hsa00350+C05580
Metabolism	Amino acid metabolism	hsa00310	Lysine degradation	L-saccharopine	C00449	1	https://www.kegg.jp/kegg-bin/show_pathway?hsa00310+C00449
Metabolism	Lipid metabolism	hsa00120	Primary bile acid biosynthesis	Taurine	C00245	1	https://www.kegg.jp/kegg-bin/show_pathway?hsa00120+C00245
Metabolism	Energy metabolism	hsa00920	Sulfur metabolism	Taurine	C00245	1	https://www.kegg.jp/kegg-bin/show_pathway?hsa00920+C00245
Metabolism	Lipid metabolism	hsa00564	Glycerophospholipid metabolism	1-Stearoyl-2-oleoyl-sn-glycerol 3-phosphocholine (SOPC)	C00157	1	https://www.kegg.jp/kegg-bin/show_pathway?hsa00564+C00157
Metabolism	Lipid metabolism	hsa00591	Linoleic acid metabolism	1-Stearoyl-2-oleoyl-sn-glycerol 3-phosphocholine (SOPC)	C00157	1	https://www.kegg.jp/kegg-bin/show_pathway?hsa00591+C00157
Metabolism	Lipid metabolism	hsa00592	alpha-Linolenic acid metabolism	1-Stearoyl-2-oleoyl-sn-glycerol 3-phosphocholine (SOPC)	C00157	1	https://www.kegg.jp/kegg-bin/show_pathway?hsa00592+C00157
Human Diseases	Cancer: overview	hsa05231	Choline metabolism in cancer	1-Stearoyl-2-oleoyl-sn-glycerol 3-phosphocholine (SOPC)	C00157	1	https://www.kegg.jp/kegg-bin/show_pathway?hsa05231+C00157
Metabolism	Amino acid metabolism	hsa00270	Cysteine and methionine metabolism	1-Aminocyclopropanecarboxylic acid	C01234	1	https://www.kegg.jp/kegg-bin/show_pathway?hsa00270+C01234
Metabolism	Metabolism of cofactors and vitamins	hsa00760	Nicotinate and nicotinamide metabolism	Nicotinate	C00253	1	https://www.kegg.jp/kegg-bin/show_pathway?hsa00760+C00253
Human Diseases	Infectious disease: bacterial	hsa05133	Pertussis	Nicotinate	C00253	1	https://www.kegg.jp/kegg-bin/show_pathway?hsa05133+C00253
Metabolism	Lipid metabolism	hsa00140	Steroid hormone biosynthesis	22beta-Hydroxycholesterol	C05502	1	https://www.kegg.jp/kegg-bin/show_pathway?hsa00140+C05502
Human Diseases	Endocrine and metabolic disease	hsa04931	Insulin resistance	Acetylcarnitine	C02571	1	https://www.kegg.jp/kegg-bin/show_pathway?hsa04931+C02571

## Sheet: IDmapping
Metabolite	KEGG.ID
Cis-aconitate	C00417
1-Deoxy-D-xylulose 5-phosphate	C11437
Stearic acid	C01530
4-iodphenol	C08701
His-ser	C00214
Capric acid	C01571
Ile-Pro	C00526
Benzoic acid	C00180
2,3-diphospho-d-glyceric acid	C01159
Trehalose	C01083
Malate	C00149
D-Ribose 5-phosphate	C00117
Maltotriose	C01835
DL-Glutamic acid	C00025
D-Mannose	C00159
Myo-inositol	C00137
Pantetheine	C00831
Maltotetraose	C02052
Prostaglandin e2	C00584
Inosine 5'-diphosphate	C00104
Riboflavin	C00255
Dibutyl phthalate	C14214
3,4-dihydroxymandelic acid	C05580
Dioctyl phthalate	C14227
Cytidine 2',3'-cyclic phosphate	C02354
1,2-benzenedicarboxylic acid	C01606
L-saccharopine	C00449
Taurine	C00245
1-Stearoyl-2-oleoyl-sn-glycerol 3-phosphocholine (SOPC)	C00157
Raffinose	C00492
D-Maltose	C00208
Melezitose	C08243
Stachyose	C01613
1-Aminocyclopropanecarboxylic acid	C01234
Nicotinate	C00253
22beta-Hydroxycholesterol	C05502
Cytidine	C00475
Adenine	C00147
Acetylcarnitine	C02571
Lycorine	C08532
Cytosine	C00380

## Sheet: Enrichment
Pathway_Hierarchy1	Pathway_Hierarchy2	Map_ID	Map_Name	Test	TestAll	Ref	RefAll	Test_per	Ref_per	Over_Under	p.value	FDR	richFactor
Environmental Information Processing	Membrane transport	hsa02010	ABC transporters	12	41	137	4163	29.2683	3.2909	over	3.48017e-09	3.37576e-07	0.0875912
Metabolism	Nucleotide metabolism	hsa00240	Pyrimidine metabolism	5	41	65	4163	12.1951	1.56137	over	0.000385701	0.0187065	0.0769231
Metabolism	Carbohydrate metabolism	hsa00052	Galactose metabolism	4	41	46	4163	9.7561	1.10497	over	0.000980346	0.0316979	0.0869565
Organismal Systems	Sensory system	hsa04742	Taste transduction	3	41	32	4163	7.31707	0.768676	over	0.00360778	0.0874887	0.09375
Organismal Systems	Immune system	hsa04625	C-type lectin receptor signaling pathway	2	41	11	4163	4.87805	0.264233	over	0.00492105	0.0954685	0.181818
Organismal Systems	Excretory system	hsa04964	Proximal tubule bicarbonate reclamation	2	41	17	4163	4.87805	0.408359	over	0.0117224	0.173251	0.117647
Environmental Information Processing	Signaling molecules and interaction	hsa04080	Neuroactive ligand-receptor interaction	3	41	52	4163	7.31707	1.2491	over	0.0140315	0.173251	0.0576923
Organismal Systems	Nervous system	hsa04723	Retrograde endocannabinoid signaling	2	41	19	4163	4.87805	0.456402	over	0.0145573	0.173251	0.105263
Metabolism	Carbohydrate metabolism	hsa00020	Citrate cycle (TCA cycle)	2	41	20	4163	4.87805	0.480423	over	0.0160748	0.173251	0.1
Metabolism	Metabolism of other amino acids	hsa00430	Taurine and hypotaurine metabolism	2	41	22	4163	4.87805	0.528465	over	0.0193029	0.187238	0.0909091
Metabolism	Carbohydrate metabolism	hsa00630	Glyoxylate and dicarboxylate metabolism	3	41	62	4163	7.31707	1.48931	over	0.0224416	0.189234	0.0483871
Organismal Systems	Digestive system	hsa04973	Carbohydrate digestion and absorption	2	41	27	4163	4.87805	0.648571	over	0.0284377	0.189234	0.0740741
Human Diseases	Cancer: specific types	hsa05211	Renal cell carcinoma	1	41	3	4163	2.43902	0.072063	over	0.0292629	0.189234	0.333333
Human Diseases	Infectious disease: viral	hsa05165	Human papillomavirus infection	1	41	3	4163	2.43902	0.072063	over	0.0292629	0.189234	0.333333
Human Diseases	Immune disease	hsa05323	Rheumatoid arthritis	1	41	3	4163	2.43902	0.072063	over	0.0292629	0.189234	0.333333
Human Diseases	Cancer: overview	hsa05200	Pathways in cancer	2	41	31	4163	4.87805	0.744655	over	0.0367564	0.221561	0.0645161
Cellular Processes	Transport and catabolism	hsa04142	Lysosome	1	41	4	4163	2.43902	0.096085	over	0.0388303	0.221561	0.25
Environmental Information Processing	Signal transduction	hsa04068	FoxO signaling pathway	1	41	5	4163	2.43902	0.120106	over	0.0483056	0.232051	0.2
Metabolism	Carbohydrate metabolism	hsa00500	Starch and sucrose metabolism	2	41	37	4163	4.87805	0.888782	over	0.0507395	0.232051	0.0540541
Human Diseases	Cancer: overview	hsa05230	Central carbon metabolism in cancer	2	41	37	4163	4.87805	0.888782	over	0.0507395	0.232051	0.0540541
Human Diseases	Neurodegenerative disease	hsa05016	Huntington disease	1	41	6	4163	2.43902	0.144127	over	0.0576898	0.232051	0.166667
Human Diseases	Infectious disease: parasitic	hsa05140	Leishmaniasis	1	41	6	4163	2.43902	0.144127	over	0.0576898	0.232051	0.166667
Human Diseases	Infectious disease: viral	hsa05163	Human cytomegalovirus infection	1	41	6	4163	2.43902	0.144127	over	0.0576898	0.232051	0.166667
Metabolism	Nucleotide metabolism	hsa00230	Purine metabolism	3	41	95	4163	7.31707	2.28201	over	0.0658093	0.232051	0.0315789
Organismal Systems	Nervous system	hsa04720	Long-term potentiation	1	41	7	4163	2.43902	0.168148	over	0.0669837	0.232051	0.142857
Human Diseases	Neurodegenerative disease	hsa05017	Spinocerebellar ataxia	1	41	7	4163	2.43902	0.168148	over	0.0669837	0.232051	0.142857
Human Diseases	Substance dependence	hsa05030	Cocaine addiction	1	41	7	4163	2.43902	0.168148	over	0.0669837	0.232051	0.142857
Human Diseases	Substance dependence	hsa05033	Nicotine addiction	1	41	7	4163	2.43902	0.168148	over	0.0669837	0.232051	0.142857
Organismal Systems	Nervous system	hsa04724	Glutamatergic synapse	1	41	8	4163	2.43902	0.192169	over	0.0761882	0.243367	0.125
Human Diseases	Infectious disease: parasitic	hsa05143	African trypanosomiasis	1	41	8	4163	2.43902	0.192169	over	0.0761882	0.243367	0.125
Organismal Systems	Environmental adaptation	hsa04713	Circadian entrainment	1	41	9	4163	2.43902	0.21619	over	0.085304	0.243367	0.111111
Organismal Systems	Nervous system	hsa04727	GABAergic synapse	1	41	9	4163	2.43902	0.21619	over	0.085304	0.243367	0.111111
Organismal Systems	Nervous system	hsa04730	Long-term depression	1	41	9	4163	2.43902	0.21619	over	0.085304	0.243367	0.111111
Human Diseases	Substance dependence	hsa05031	Amphetamine addiction	1	41	9	4163	2.43902	0.21619	over	0.085304	0.243367	0.111111
Human Diseases	Neurodegenerative disease	hsa05014	Amyotrophic lateral sclerosis (ALS)	1	41	10	4163	2.43902	0.240211	over	0.094332	0.244329	0.1
Human Diseases	Substance dependence	hsa05034	Alcoholism	1	41	10	4163	2.43902	0.240211	over	0.094332	0.244329	0.1
Human Diseases	Infectious disease: bacterial	hsa05133	Pertussis	1	41	10	4163	2.43902	0.240211	over	0.094332	0.244329	0.1
Metabolism	Global and overview maps	hsa01200	Carbon metabolism	3	41	114	4163	7.31707	2.73841	over	0.10076	0.244329	0.0263158
Environmental Information Processing	Signal transduction	hsa04072	Phospholipase D signaling pathway	1	41	11	4163	2.43902	0.264233	over	0.103273	0.244329	0.0909091
Cellular Processes	Cellular community - eukaryotes	hsa04540	Gap junction	1	41	11	4163	2.43902	0.264233	over	0.103273	0.244329	0.0909091
Human Diseases	Cancer: overview	hsa05231	Choline metabolism in cancer	1	41	11	4163	2.43902	0.264233	over	0.103273	0.244329	0.0909091
Metabolism	Lipid metabolism	hsa00061	Fatty acid biosynthesis	2	41	58	4163	4.87805	1.39323	over	0.110824	0.247192	0.0344828
Organismal Systems	Nervous system	hsa04721	Synaptic vesicle cycle	1	41	12	4163	2.43902	0.288254	over	0.112128	0.247192	0.0833333
Organismal Systems	Endocrine system	hsa04921	Oxytocin signaling pathway	1	41	12	4163	2.43902	0.288254	over	0.112128	0.247192	0.0833333
Metabolism	Metabolism of other amino acids	hsa00471	D-Glutamine and D-glutamate metabolism	1	41	13	4163	2.43902	0.312275	over	0.120898	0.254937	0.0769231
Human Diseases	Infectious disease: parasitic	hsa05146	Amoebiasis	1	41	13	4163	2.43902	0.312275	over	0.120898	0.254937	0.0769231
Organismal Systems	Endocrine system	hsa04923	Regulation of lipolysis in adipocytes	1	41	14	4163	2.43902	0.336296	over	0.129583	0.263541	0.0714286
Metabolism	Global and overview maps	hsa01230	Biosynthesis of amino acids	3	41	128	4163	7.31707	3.07471	over	0.130412	0.263541	0.0234375
Metabolism	Global and overview maps	hsa01100	Metabolic pathways	31	41	2764	4163	75.6098	66.3944	over	0.137072	0.271347	0.0112156
Organismal Systems	Endocrine system	hsa04924	Renin secretion	1	41	17	4163	2.43902	0.408359	over	0.155139	0.30097	0.0588235
Metabolism	Lipid metabolism	hsa00590	Arachidonic acid metabolism	2	41	75	4163	4.87805	1.80158	over	0.167995	0.314368	0.0266667
Metabolism	Energy metabolism	hsa00910	Nitrogen metabolism	1	41	19	4163	2.43902	0.456402	over	0.171768	0.314368	0.0526316
Human Diseases	Endocrine and metabolic disease	hsa04931	Insulin resistance	1	41	19	4163	2.43902	0.456402	over	0.171768	0.314368	0.0526316
Metabolism	Metabolism of cofactors and vitamins	hsa00740	Riboflavin metabolism	1	41	20	4163	2.43902	0.480423	over	0.179962	0.323266	0.05
Organismal Systems	Endocrine system	hsa04918	Thyroid hormone synthesis	1	41	21	4163	2.43902	0.504444	over	0.188078	0.331701	0.047619
Metabolism	Amino acid metabolism	hsa00220	Arginine biosynthesis	1	41	23	4163	2.43902	0.552486	over	0.204074	0.353485	0.0434783
Environmental Information Processing	Signal transduction	hsa04024	cAMP signaling pathway	1	41	25	4163	2.43902	0.600528	over	0.219762	0.373982	0.04
Organismal Systems	Endocrine system	hsa04922	Glucagon signaling pathway	1	41	26	4163	2.43902	0.62455	over	0.227493	0.380463	0.0384615
Metabolism	Amino acid metabolism	hsa00250	Alanine, aspartate and glutamate metabolism	1	41	28	4163	2.43902	0.672592	over	0.242731	0.389528	0.0357143
Metabolism	Lipid metabolism	hsa00591	Linoleic acid metabolism	1	41	28	4163	2.43902	0.672592	over	0.242731	0.389528	0.0357143
Cellular Processes	Cell growth and death	hsa04216	Ferroptosis	1	41	29	4163	2.43902	0.696613	over	0.25024	0.389528	0.0344828
Environmental Information Processing	Signal transduction	hsa04070	Phosphatidylinositol signaling system	1	41	29	4163	2.43902	0.696613	over	0.25024	0.389528	0.0344828
Metabolism	Metabolism of cofactors and vitamins	hsa00770	Pantothenate and CoA biosynthesis	1	41	30	4163	2.43902	0.720634	over	0.257676	0.389528	0.0333333
Metabolism	Metabolism of cofactors and vitamins	hsa00730	Thiamine metabolism	1	41	31	4163	2.43902	0.744655	over	0.26504	0.389528	0.0322581
Metabolism	Carbohydrate metabolism	hsa00010	Glycolysis / Gluconeogenesis	1	41	31	4163	2.43902	0.744655	over	0.26504	0.389528	0.0322581
Metabolism	Carbohydrate metabolism	hsa00620	Pyruvate metabolism	1	41	31	4163	2.43902	0.744655	over	0.26504	0.389528	0.0322581
Metabolism	Energy metabolism	hsa00920	Sulfur metabolism	1	41	33	4163	2.43902	0.792698	over	0.279554	0.404728	0.030303
Metabolism	Carbohydrate metabolism	hsa00030	Pentose phosphate pathway	1	41	35	4163	2.43902	0.84074	over	0.293789	0.413008	0.0285714
Organismal Systems	Sensory system	hsa04750	Inflammatory mediator regulation of TRP channels	1	41	35	4163	2.43902	0.84074	over	0.293789	0.413008	0.0285714
Metabolism	Metabolism of other amino acids	hsa00480	Glutathione metabolism	1	41	38	4163	2.43902	0.912803	over	0.314629	0.435985	0.0263158
Organismal Systems	Digestive system	hsa04977	Vitamin digestion and absorption	1	41	39	4163	2.43902	0.936824	over	0.321441	0.439151	0.025641
Metabolism	Carbohydrate metabolism	hsa00650	Butanoate metabolism	1	41	42	4163	2.43902	1.00889	over	0.341483	0.453752	0.0238095
Organismal Systems	Nervous system	hsa04726	Serotonergic synapse	1	41	42	4163	2.43902	1.00889	over	0.341483	0.453752	0.0238095
Metabolism	Lipid metabolism	hsa00592	alpha-Linolenic acid metabolism	1	41	44	4163	2.43902	1.05693	over	0.354523	0.458738	0.0227273
Metabolism	Metabolism of terpenoids and polyketides	hsa00900	Terpenoid backbone biosynthesis	1	41	45	4163	2.43902	1.08095	over	0.360948	0.458738	0.0222222
Metabolism	Amino acid metabolism	hsa00340	Histidine metabolism	1	41	47	4163	2.43902	1.12899	over	0.373611	0.458738	0.0212766
Organismal Systems	Digestive system	hsa04974	Protein digestion and absorption	1	41	47	4163	2.43902	1.12899	over	0.373611	0.458738	0.0212766
Metabolism	Carbohydrate metabolism	hsa00562	Inositol phosphate metabolism	1	41	47	4163	2.43902	1.12899	over	0.373611	0.458738	0.0212766
Metabolism	Lipid metabolism	hsa00120	Primary bile acid biosynthesis	1	41	47	4163	2.43902	1.12899	over	0.373611	0.458738	0.0212766
Metabolism	Global and overview maps	hsa01210	2-Oxocarboxylic acid metabolism	2	41	134	4163	4.87805	3.21883	over	0.382492	0.462282	0.0149254
Metabolism	Carbohydrate metabolism	hsa00053	Ascorbate and aldarate metabolism	1	41	49	4163	2.43902	1.17704	over	0.38603	0.462282	0.0204082
Genetic Information Processing	Translation	hsa00970	Aminoacyl-tRNA biosynthesis	1	41	52	4163	2.43902	1.2491	over	0.404208	0.472388	0.0192308
Metabolism	Lipid metabolism	hsa00564	Glycerophospholipid metabolism	1	41	52	4163	2.43902	1.2491	over	0.404208	0.472388	0.0192308
Metabolism	Carbohydrate metabolism	hsa00051	Fructose and mannose metabolism	1	41	54	4163	2.43902	1.29714	over	0.416034	0.474769	0.0185185
Metabolism	Amino acid metabolism	hsa00310	Lysine degradation	1	41	54	4163	2.43902	1.29714	over	0.416034	0.474769	0.0185185
Metabolism	Metabolism of cofactors and vitamins	hsa00760	Nicotinate and nicotinamide metabolism	1	41	55	4163	2.43902	1.32116	over	0.421861	0.47582	0.0181818
Metabolism	Metabolism of other amino acids	hsa00440	Phosphonate and phosphinate metabolism	1	41	56	4163	2.43902	1.34518	over	0.427631	0.476784	0.0178571
Metabolism	Amino acid metabolism	hsa00360	Phenylalanine metabolism	1	41	60	4163	2.43902	1.44127	over	0.450155	0.496194	0.0166667
Metabolism	Amino acid metabolism	hsa00270	Cysteine and methionine metabolism	1	41	63	4163	2.43902	1.51333	over	0.466478	0.508409	0.015873
Metabolism	Lipid metabolism	hsa01040	Biosynthesis of unsaturated fatty acids	1	41	74	4163	2.43902	1.77756	over	0.522382	0.563012	0.0135135
Metabolism	Amino acid metabolism	hsa00330	Arginine and proline metabolism	1	41	78	4163	2.43902	1.87365	over	0.541259	0.570675	0.0128205
Metabolism	Amino acid metabolism	hsa00350	Tyrosine metabolism	1	41	78	4163	2.43902	1.87365	over	0.541259	0.570675	0.0128205
Metabolism	Biosynthesis of other secondary metabolites	hsa00524	Neomycin, kanamycin and gentamicin biosynthesis	1	41	81	4163	2.43902	1.94571	over	0.554937	0.578805	0.0123457
Organismal Systems	Digestive system	hsa04976	Bile secretion	1	41	97	4163	2.43902	2.33005	over	0.621431	0.641264	0.0103093
Metabolism	Lipid metabolism	hsa00140	Steroid hormone biosynthesis	1	41	99	4163	2.43902	2.37809	over	0.629028	0.642271	0.010101
Metabolism	Carbohydrate metabolism	hsa00520	Amino sugar and nucleotide sugar metabolism	1	41	108	4163	2.43902	2.59428	under	0.661414	0.668304	0.00925926
Metabolism	Metabolism of cofactors and vitamins	hsa00860	Porphyrin and chlorophyll metabolism	1	41	142	4163	2.43902	3.411	under	0.760672	0.760672	0.00704225
